# Supplementary material for: Systematic Analysis of Lysine Lactylation in the Plant Fungal Pathogen Botrytis cinerea
Source: Front Microbiol. 2020 Oct 26;11:594743. doi: 10.3389/fmicb.2020.594743 (PMC7649125; doi:10.3389/fmicb.2020.594743)
Supplement: Supplementary Table 2 — Subcellular localization analysis. [file Table_2.XLSX]

## Sheet: ident list
Category	Protein accession	Position	Amino acid	Protein description	Gene name	Localization probability	PEP	Score	Modified sequence	Charge	Mass error [ppm]_x000D_
nucleus	A0A384J5P0	61	K	Uncharacterized protein OS=Botryotinia fuckeliana (strain B05.10) OX=332648 GN=BCIN_01g05590 PE=3 SV=1	BCIN_01g05590	1	0.000326617	87.319	AIMPVIK(1)GHDVIAQAQSGTGK	3	0.22495_x000D_
	A0A384JCX3	109	K	40S ribosomal protein S1 OS=Botryotinia fuckeliana (strain B05.10) OX=332648 GN=RPS1 PE=3 SV=1	RPS1	1	1.48e-06	126	NCLTNFHGLDFTSDK(1)LR	3	0.71942_x000D_
	A0A384JSE7	81	K	Bcegd2 OS=Botryotinia fuckeliana (strain B05.10) OX=332648 GN=Bcegd2 PE=4 SV=1	Bcegd2	1	5.91e-06	107.98	RPK(1)NILFVINQPEVYK	3	1.1374_x000D_
	A0A384JAQ7	23	K	Histone H2A OS=Botryotinia fuckeliana (strain B05.10) OX=332648 GN=BCIN_02g06800 PE=3 SV=1	BCIN_02g06800	1	0.0361892	90.149	SSK(1)AGLAFPVGR	2	0.65523_x000D_
	A0A384JAQ7	5	K	Histone H2A OS=Botryotinia fuckeliana (strain B05.10) OX=332648 GN=BCIN_02g06800 PE=3 SV=1	BCIN_02g06800	1	0.017565	50.04	TGGK(1)SAGGK	2	-0.44114_x000D_
	A0A384J4J0	118	K	S4 RNA-binding domain-containing protein OS=Botryotinia fuckeliana (strain B05.10) OX=332648 GN=BCIN_01g02200 PE=3 SV=1	BCIN_01g02200	1	0.0248935	65.395	LGLAK(1)SIHHAR	3	-0.15247_x000D_
	A0A384J4J0	8	K	S4 RNA-binding domain-containing protein OS=Botryotinia fuckeliana (strain B05.10) OX=332648 GN=BCIN_01g02200 PE=3 SV=1	BCIN_01g02200	1	0.0367207	68.915	SYSK(1)TYK	2	0.5611_x000D_
	A0A384J4J0	49	K	S4 RNA-binding domain-containing protein OS=Botryotinia fuckeliana (strain B05.10) OX=332648 GN=BCIN_01g02200 PE=3 SV=1	BCIN_01g02200	1	0.0134878	124.23	VQLTLSK(1)IR	2	0.66759_x000D_
	A0A384J4X3	497	K	Uncharacterized protein OS=Botryotinia fuckeliana (strain B05.10) OX=332648 GN=BCIN_01g03380 PE=4 SV=1	BCIN_01g03380	1	0.00690396	71.379	LK(1)VNK(1)K(1)ER	2	0.35586_x000D_
	A0A384J4X3	500	K	Uncharacterized protein OS=Botryotinia fuckeliana (strain B05.10) OX=332648 GN=BCIN_01g03380 PE=4 SV=1	BCIN_01g03380	1	0.00690396	71.379	LK(1)VNK(1)K(1)ER	2	0.35586_x000D_
	A0A384J4X3	501	K	Uncharacterized protein OS=Botryotinia fuckeliana (strain B05.10) OX=332648 GN=BCIN_01g03380 PE=4 SV=1	BCIN_01g03380	1	0.00690396	71.379	LK(1)VNK(1)K(1)ER	2	0.35586_x000D_
	A0A384J564	217	K	UTP--glucose-1-phosphate uridylyltransferase OS=Botryotinia fuckeliana (strain B05.10) OX=332648 GN=Bcugp1 PE=3 SV=1	Bcugp1	1	0.0122321	118.4	ILK(1)DSLLPAPK	2	0.88551_x000D_
	A0A384J6L7	3357	K	Uncharacterized protein OS=Botryotinia fuckeliana (strain B05.10) OX=332648 GN=BCIN_01g07650 PE=4 SV=1	BCIN_01g07650	1	0.0116991	59.245	SEK(1)DK(1)NK(1)RGK	2	-0.081748_x000D_
	A0A384J6L7	3359	K	Uncharacterized protein OS=Botryotinia fuckeliana (strain B05.10) OX=332648 GN=BCIN_01g07650 PE=4 SV=1	BCIN_01g07650	1	0.0116991	59.245	SEK(1)DK(1)NK(1)RGK	2	-0.081748_x000D_
	A0A384J6L7	3361	K	Uncharacterized protein OS=Botryotinia fuckeliana (strain B05.10) OX=332648 GN=BCIN_01g07650 PE=4 SV=1	BCIN_01g07650	1	0.0116991	59.245	SEK(1)DK(1)NK(1)RGK	2	-0.081748_x000D_
	A0A384J762	83	K	Uncharacterized protein OS=Botryotinia fuckeliana (strain B05.10) OX=332648 GN=BCIN_01g09410 PE=4 SV=1	BCIN_01g09410	1	0.0106527	78.516	IANRK(1)EQNLK	2	-0.50422_x000D_
	A0A384J781	525	K	YTH domain-containing protein OS=Botryotinia fuckeliana (strain B05.10) OX=332648 GN=BCIN_01g09570 PE=4 SV=1	BCIN_01g09570	1	0.0183021	87.298	SQSGK(1)SDVEGDAPSK	2	1.5075_x000D_
	A0A384J8M3	271	K	WW domain-containing protein OS=Botryotinia fuckeliana (strain B05.10) OX=332648 GN=BCIN_02g01510 PE=4 SV=1	BCIN_02g01510	1	0.0380801	69.825	SLK(1)EERSGK(1)K	2	2.5991_x000D_
	A0A384J8M3	277	K	WW domain-containing protein OS=Botryotinia fuckeliana (strain B05.10) OX=332648 GN=BCIN_02g01510 PE=4 SV=1	BCIN_02g01510	1	0.0380801	69.825	SLK(1)EERSGK(1)K	2	2.5991_x000D_
	A0A384J8N5	10	K	Uncharacterized protein OS=Botryotinia fuckeliana (strain B05.10) OX=332648 GN=BCIN_02g00720 PE=4 SV=1	BCIN_02g00720	0.992242	0.0286022	50.878	K(0.992)PK(0.008)APHIPPR	2	-0.72731_x000D_
	A0A384J8P7	691	K	Bcsec10 OS=Botryotinia fuckeliana (strain B05.10) OX=332648 GN=Bcsec10 PE=4 SV=1	Bcsec10	1	0.0320634	45.879	LLAGQK(1)K(1)TDFR	3	-0.27072_x000D_
	A0A384J8P7	692	K	Bcsec10 OS=Botryotinia fuckeliana (strain B05.10) OX=332648 GN=Bcsec10 PE=4 SV=1	Bcsec10	1	0.0320634	45.879	LLAGQK(1)K(1)TDFR	3	-0.27072_x000D_
	A0A384J9L6	48	K	Bcrps31 OS=Botryotinia fuckeliana (strain B05.10) OX=332648 GN=Bcrps31 PE=4 SV=1	Bcrps31	1	0.00845321	107.24	LIFAGK(1)QLEDGR	2	0.39736_x000D_
	A0A384J9L6	6	K	Bcrps31 OS=Botryotinia fuckeliana (strain B05.10) OX=332648 GN=Bcrps31 PE=4 SV=1	Bcrps31	1	0.0350696	96.342	MQIFVK(1)TLTGK	2	-0.60375_x000D_
	A0A384J9L6	99	K	Bcrps31 OS=Botryotinia fuckeliana (strain B05.10) OX=332648 GN=Bcrps31 PE=4 SV=1	Bcrps31	0.999991	0.0289933	50.607	TK(1)LAVLKYYK	2	-3.0362_x000D_
	A0A384J9L6	63	K	Bcrps31 OS=Botryotinia fuckeliana (strain B05.10) OX=332648 GN=Bcrps31 PE=4 SV=1	Bcrps31	1	8.45e-09	156.22	TLSDYNIQK(1)ESTLHLVLR	3	0.84007_x000D_
	A0A384JA13	15	K	Histone H2B OS=Botryotinia fuckeliana (strain B05.10) OX=332648 GN=BCIN_02g06790 PE=3 SV=1	BCIN_02g06790	1	0.000812539	140.24	APAAAK(1)APASASK	2	-0.12308_x000D_
	A0A384JA13	48	K	Histone H2B OS=Botryotinia fuckeliana (strain B05.10) OX=332648 GN=BCIN_02g06790 PE=3 SV=1	BCIN_02g06790	1	0.0173281	123.86	K(1)ETYSSYIYK	2	1.2911_x000D_
	A0A384JA13	122	K	Histone H2B OS=Botryotinia fuckeliana (strain B05.10) OX=332648 GN=BCIN_02g06790 PE=3 SV=1	BCIN_02g06790	1	0.0115799	62.765	LILPGELAK(1)HAVSEGTK	3	-0.48197_x000D_
	A0A384JAV3	723	K	Protein SDA1 OS=Botryotinia fuckeliana (strain B05.10) OX=332648 GN=Bcsda1 PE=3 SV=1	Bcsda1	0.993758	0.0363863	40.058	K(0.005)K(0.001)NFMMTLGK(0.994)AK	2	0.10254_x000D_
	A0A384JC14	2215	K	Uncharacterized protein OS=Botryotinia fuckeliana (strain B05.10) OX=332648 GN=BCIN_03g03730 PE=3 SV=1	BCIN_03g03730	1	0.04002	81.338	EK(1)AALEK(1)SLK	2	-0.1915_x000D_
	A0A384JC14	2220	K	Uncharacterized protein OS=Botryotinia fuckeliana (strain B05.10) OX=332648 GN=BCIN_03g03730 PE=3 SV=1	BCIN_03g03730	1	0.04002	81.338	EK(1)AALEK(1)SLK	2	-0.1915_x000D_
	A0A384JDA3	630	K	MIF4G domain-containing protein OS=Botryotinia fuckeliana (strain B05.10) OX=332648 GN=BCIN_03g06810 PE=4 SV=1	BCIN_03g06810	1	0.0112382	58.071	AEADK(1)ANAAENDRK	3	-0.025677_x000D_
	A0A384JD53	227	K	Polyadenylate-binding protein OS=Botryotinia fuckeliana (strain B05.10) OX=332648 GN=BCIN_03g04810 PE=3 SV=1	BCIN_03g04810	1	0.00126226	96.331	VFVGHHIPK(1)K	3	0.47345_x000D_
	A0A384JD98	18	K	Ribosomal_L7Ae domain-containing protein OS=Botryotinia fuckeliana (strain B05.10) OX=332648 GN=BCIN_03g06530 PE=4 SV=1	BCIN_03g06530	1	0.000556483	118.9	AAPAPFPQSK(1)AGAGK	2	-0.3509_x000D_
	A0A384JD98	252	K	Ribosomal_L7Ae domain-containing protein OS=Botryotinia fuckeliana (strain B05.10) OX=332648 GN=BCIN_03g06530 PE=4 SV=1	BCIN_03g06530	1	0.0415144	78.149	K(1)ALESAIK	2	-0.1837_x000D_
	A0A384JD98	100	K	Ribosomal_L7Ae domain-containing protein OS=Botryotinia fuckeliana (strain B05.10) OX=332648 GN=BCIN_03g06530 PE=4 SV=1	BCIN_03g06530	0.997615	0.00321605	79.466	LLNK(0.998)YRPETK(0.002)PEK	3	0.73577_x000D_
	A0A384JE56	198	K	Uncharacterized protein OS=Botryotinia fuckeliana (strain B05.10) OX=332648 GN=BCIN_03g09260 PE=4 SV=1	BCIN_03g09260	0.999979	0.0173392	50.95	QKEVETK(1)LLQSR	3	0.53426_x000D_
	A0A384JEC9	509	K	Uncharacterized protein OS=Botryotinia fuckeliana (strain B05.10) OX=332648 GN=BCIN_04g00020 PE=4 SV=1	BCIN_04g00020	0.999947	0.0245808	44.543	DAEK(1)LSVKSMK	3	-1.4367_x000D_
	A0A384JEM8	21	K	Uncharacterized protein OS=Botryotinia fuckeliana (strain B05.10) OX=332648 GN=BCIN_04g02550 PE=4 SV=1	BCIN_04g02550	1	0.0380631	64.265	K(1)SK(1)SQVK(1)R	2	-2.3346_x000D_
	A0A384JEM8	23	K	Uncharacterized protein OS=Botryotinia fuckeliana (strain B05.10) OX=332648 GN=BCIN_04g02550 PE=4 SV=1	BCIN_04g02550	1	0.0380631	64.265	K(1)SK(1)SQVK(1)R	2	-2.3346_x000D_
	A0A384JEM8	27	K	Uncharacterized protein OS=Botryotinia fuckeliana (strain B05.10) OX=332648 GN=BCIN_04g02550 PE=4 SV=1	BCIN_04g02550	1	0.0380631	64.265	K(1)SK(1)SQVK(1)R	2	-2.3346_x000D_
	A0A384JEU9	87	K	Bcprx1 OS=Botryotinia fuckeliana (strain B05.10) OX=332648 GN=Bcprx1 PE=4 SV=1	Bcprx1	1	2.32e-07	128.96	ASK(1)ASAPAPASAPVATTK	2	-0.54925_x000D_
	A0A384JG60	81	K	Uncharacterized protein OS=Botryotinia fuckeliana (strain B05.10) OX=332648 GN=BCIN_05g00280 PE=4 SV=1	BCIN_05g00280	1	0.000146297	151.15	K(1)EASDALASANK(1)GK	2	-0.34933_x000D_
	A0A384JG60	92	K	Uncharacterized protein OS=Botryotinia fuckeliana (strain B05.10) OX=332648 GN=BCIN_05g00280 PE=4 SV=1	BCIN_05g00280	1	0.000146297	151.15	K(1)EASDALASANK(1)GK	2	-0.34933_x000D_
	A0A384JGS5	158	K	60S ribosomal protein L20 OS=Botryotinia fuckeliana (strain B05.10) OX=332648 GN=BCIN_05g01600 PE=3 SV=1	BCIN_05g01600	1	0.000367068	174.42	ISK(1)SMTANLFASK	2	0.99793_x000D_
	A0A384JGS5	168	K	60S ribosomal protein L20 OS=Botryotinia fuckeliana (strain B05.10) OX=332648 GN=BCIN_05g01600 PE=3 SV=1	BCIN_05g01600	1	0.00121588	111.06	SMTANLFASK(1)R	2	0.18539_x000D_
	A0A384JHC4	462	K	Uncharacterized protein OS=Botryotinia fuckeliana (strain B05.10) OX=332648 GN=BCIN_05g02210 PE=4 SV=1	BCIN_05g02210	1	0.00988138	65.038	FEK(1)RMDEMK	2	-2.0521_x000D_
	A0A384JJ19	110	K	Ribosomal_S17_N domain-containing protein OS=Botryotinia fuckeliana (strain B05.10) OX=332648 GN=BCIN_06g00380 PE=3 SV=1	BCIN_06g00380	1	0.000181689	120.53	HK(1)NLAAHVSPAFR	3	0.36448_x000D_
	A0A384JJ19	41	K	Ribosomal_S17_N domain-containing protein OS=Botryotinia fuckeliana (strain B05.10) OX=332648 GN=BCIN_06g00380 PE=3 SV=1	BCIN_06g00380	1	0.0378735	95.358	WYK(1)DVGLGFR	2	-0.00069463_x000D_
	A0A384JJ43	176	K	Uncharacterized protein OS=Botryotinia fuckeliana (strain B05.10) OX=332648 GN=BCIN_05g07200 PE=4 SV=1	BCIN_05g07200	0.999981	0.00360627	46.32	AVVSTGLIVSSEAFQWLSQFLSAK(0.667)K(0.667)AEAK(0.667)ETTNEK(1)INN	6	0.51724_x000D_
	A0A384JLN7	308	K	Bchox4 OS=Botryotinia fuckeliana (strain B05.10) OX=332648 GN=Bchox4 PE=4 SV=1	Bchox4	1	0.0275921	40.002	NAVDQENPK(1)R	2	0.64374_x000D_
	A0A384JLZ1	1304	K	Bcsnt1 OS=Botryotinia fuckeliana (strain B05.10) OX=332648 GN=Bcsnt1 PE=4 SV=1	Bcsnt1	1	0.000311734	106.58	QPK(1)GSQLLAAAPSPAAR	2	-1.4254_x000D_
	A0A384JN67	2054	K	Uncharacterized protein OS=Botryotinia fuckeliana (strain B05.10) OX=332648 GN=BCIN_07g05540 PE=4 SV=1	BCIN_07g05540	1	0.0189903	117.04	EIQLAIK(1)ER	2	0.06774_x000D_
	A0A384JNJ9	1018	K	Uncharacterized protein OS=Botryotinia fuckeliana (strain B05.10) OX=332648 GN=BCIN_07g04980 PE=4 SV=1	BCIN_07g04980	0.999809	0.0356501	41.876	KVSHLDK(1)SNAR	2	1.3882_x000D_
	A0A384JQ49	579	K	Bcprp8 OS=Botryotinia fuckeliana (strain B05.10) OX=332648 GN=Bcprp8 PE=4 SV=1	Bcprp8	1	0.0290815	64.803	EILK(1)MTK	2	-0.41627_x000D_
	A0A384JQZ8	198	K	PARP-type domain-containing protein OS=Botryotinia fuckeliana (strain B05.10) OX=332648 GN=BCIN_08g06320 PE=4 SV=1	BCIN_08g06320	1	0.0347223	43.246	EEEK(1)QNAVK	2	3.6098_x000D_
	A0A384JR17	116	K	Uncharacterized protein OS=Botryotinia fuckeliana (strain B05.10) OX=332648 GN=BCIN_08g05680 PE=4 SV=1	BCIN_08g05680	1	0.0193124	44.753	K(1)AK(1)NK(1)ITK	3	-0.49222_x000D_
	A0A384JR17	118	K	Uncharacterized protein OS=Botryotinia fuckeliana (strain B05.10) OX=332648 GN=BCIN_08g05680 PE=4 SV=1	BCIN_08g05680	1	0.0193124	44.753	K(1)AK(1)NK(1)ITK	3	-0.49222_x000D_
	A0A384JR17	120	K	Uncharacterized protein OS=Botryotinia fuckeliana (strain B05.10) OX=332648 GN=BCIN_08g05680 PE=4 SV=1	BCIN_08g05680	1	0.0193124	44.753	K(1)AK(1)NK(1)ITK	3	-0.49222_x000D_
	A0A384JR28	17	K	Importin subunit alpha OS=Botryotinia fuckeliana (strain B05.10) OX=332648 GN=Bcsrp1 PE=3 SV=1	Bcsrp1	0.999901	0.0193451	65.395	AK(1)NTFKPEELR	3	-0.30391_x000D_
	A0A384JS43	430	K	Zn(2)-C6 fungal-type domain-containing protein OS=Botryotinia fuckeliana (strain B05.10) OX=332648 GN=BCIN_09g02560 PE=4 SV=1	BCIN_09g02560	0.999995	0.0133083	53.528	EMINGGGGLPKNVK(1)DEK	2	2.1558_x000D_
	A0A384JSB5	32	K	Uncharacterized protein OS=Botryotinia fuckeliana (strain B05.10) OX=332648 GN=BCIN_09g02490 PE=3 SV=1	BCIN_09g02490	1	0.0400046	91.867	AGK(1)ASLFAQGK	2	0.54273_x000D_
	A0A384JSB5	80	K	Uncharacterized protein OS=Botryotinia fuckeliana (strain B05.10) OX=332648 GN=BCIN_09g02490 PE=3 SV=1	BCIN_09g02490	1	0.00560855	107.01	TK(1)AQLALK	2	0.39289_x000D_
	A0A384JU32	137	K	Uncharacterized protein OS=Botryotinia fuckeliana (strain B05.10) OX=332648 GN=BCIN_09g06480 PE=4 SV=1	BCIN_09g06480	1	0.00585812	125.75	TNVSTQSK(1)VSK	2	0.29828_x000D_
	A0A384JUN6	167	K	RRM domain-containing protein OS=Botryotinia fuckeliana (strain B05.10) OX=332648 GN=BCIN_10g01050 PE=4 SV=1	BCIN_10g01050	1	0.0028786	140.75	TPTPGK(1)YFGPPK	2	-0.42284_x000D_
	A0A384JU55	232	K	Uncharacterized protein OS=Botryotinia fuckeliana (strain B05.10) OX=332648 GN=BCIN_10g00820 PE=4 SV=1	BCIN_10g00820	1	0.0158167	46.408	AVSTQRK(1)SMIAGK(1)QR	3	1.1393_x000D_
	A0A384JU55	238	K	Uncharacterized protein OS=Botryotinia fuckeliana (strain B05.10) OX=332648 GN=BCIN_10g00820 PE=4 SV=1	BCIN_10g00820	1	0.0158167	46.408	AVSTQRK(1)SMIAGK(1)QR	3	1.1393_x000D_
	A0A384JUB9	9	K	EthD domain-containing protein OS=Botryotinia fuckeliana (strain B05.10) OX=332648 GN=BCIN_10g00030 PE=4 SV=1	BCIN_10g00030	1	0.0286699	40.154	STAPAQNK(1)SQPLK	2	2.3662_x000D_
	A0A384JUJ5	646	K	Uncharacterized protein OS=Botryotinia fuckeliana (strain B05.10) OX=332648 GN=BCIN_10g02700 PE=4 SV=1	BCIN_10g02700	1	0.0237541	110.81	IQELQGK(1)VK	2	0.20428_x000D_
	A0A384JVH6	75	K	Bcrad23 OS=Botryotinia fuckeliana (strain B05.10) OX=332648 GN=Bcrad23 PE=4 SV=1	Bcrad23	1	0.0192764	68.893	PK(1)AAPAASSAPK	2	0.54172_x000D_
	A0A384JVW3	84	K	Uncharacterized protein OS=Botryotinia fuckeliana (strain B05.10) OX=332648 GN=BCIN_11g00290 PE=4 SV=1	BCIN_11g00290	0.927528	0.0185287	66.621	EKSK(0.072)FEQK(0.928)EK	2	0.29038_x000D_
	A0A384JWP5	604	K	Uncharacterized protein OS=Botryotinia fuckeliana (strain B05.10) OX=332648 GN=BCIN_11g02910 PE=4 SV=1	BCIN_11g02910	1	0.00608825	75.38	DK(1)EAK(1)K(1)IR	2	1.3253_x000D_
	A0A384JWP5	607	K	Uncharacterized protein OS=Botryotinia fuckeliana (strain B05.10) OX=332648 GN=BCIN_11g02910 PE=4 SV=1	BCIN_11g02910	1	0.00608825	75.38	DK(1)EAK(1)K(1)IR	2	1.3253_x000D_
	A0A384JWP5	608	K	Uncharacterized protein OS=Botryotinia fuckeliana (strain B05.10) OX=332648 GN=BCIN_11g02910 PE=4 SV=1	BCIN_11g02910	1	0.00608825	75.38	DK(1)EAK(1)K(1)IR	2	1.3253_x000D_
	A0A384JXL0	126	K	60S ribosomal protein L6 OS=Botryotinia fuckeliana (strain B05.10) OX=332648 GN=BCIN_11g05900 PE=3 SV=1	BCIN_11g05900	1	0.0047318	161.17	IEELSNPK(1)YFAR	2	-2.7743_x000D_
	A0A384JY59	153	K	Uncharacterized protein OS=Botryotinia fuckeliana (strain B05.10) OX=332648 GN=BCIN_12g00470 PE=4 SV=1	BCIN_12g00470	1	0.0221351	42.813	MHININGSK(1)RTSQVEDK	3	-1.7397_x000D_
	A0A384JY93	59	K	Uncharacterized protein OS=Botryotinia fuckeliana (strain B05.10) OX=332648 GN=BCIN_12g01300 PE=3 SV=1	BCIN_12g01300	1	0.00972329	121.73	IAGYTTHLMK(1)R	2	0.13131_x000D_
	A0A384JY93	32	K	Uncharacterized protein OS=Botryotinia fuckeliana (strain B05.10) OX=332648 GN=BCIN_12g01300 PE=3 SV=1	BCIN_12g01300	1	0.0233999	81.338	LTLDFETNK(1)R	2	-2.4599_x000D_
	A0A384JZW8	1075	K	Bcprp2 OS=Botryotinia fuckeliana (strain B05.10) OX=332648 GN=Bcprp2 PE=4 SV=1	Bcprp2	1	0.0213315	47.559	DQLLK(1)IMERYK	3	1.5373_x000D_
	A0A384K179	89	K	KOW domain-containing protein OS=Botryotinia fuckeliana (strain B05.10) OX=332648 GN=BCIN_13g03600 PE=3 SV=1	BCIN_13g03600	1	0.00295854	73.464	EK(1)SSGQSVPLGIHPSK	3	0.092251_x000D_
	A0A384K179	77	K	KOW domain-containing protein OS=Botryotinia fuckeliana (strain B05.10) OX=332648 GN=BCIN_13g03600 PE=3 SV=1	BCIN_13g03600	1	0.0335157	63.624	LK(1)YVVHVER	3	-0.3836_x000D_
	A0A384K1H2	52	K	Bcyra1 OS=Botryotinia fuckeliana (strain B05.10) OX=332648 GN=Bcyra1 PE=4 SV=1	Bcyra1	1	0.00587246	105.03	NATAAPVGGVSK(1)SK	2	1.2048_x000D_
	A0A384K1U9	123	K	Histone H3 OS=Botryotinia fuckeliana (strain B05.10) OX=332648 GN=BCIN_13g04410 PE=3 SV=1	BCIN_13g04410	1	0.0191052	104.43	VTIQSK(1)DIQLAR	2	0.27025_x000D_
	A0A384K238	500	K	Bcbud6 OS=Botryotinia fuckeliana (strain B05.10) OX=332648 GN=Bcbud6 PE=4 SV=1	Bcbud6	1	0.0293131	50.353	TISEPPQAPQHK(1)R	2	-1.6818_x000D_
	A0A384K3A6	165	K	Bcrpl5 OS=Botryotinia fuckeliana (strain B05.10) OX=332648 GN=Bcrpl5 PE=3 SV=1	Bcrpl5	1	0.0010578	77.221	IFGAMK(1)GASDGGILVPHSENR	3	1.8106_x000D_
	A0A384K3A6	8	K	Bcrpl5 OS=Botryotinia fuckeliana (strain B05.10) OX=332648 GN=Bcrpl5 PE=3 SV=1	Bcrpl5	1	0.0335082	98.249	LVK(1)NSAYYSR	2	1.0375_x000D_
	A0A384K3D8	208	K	Uncharacterized protein OS=Botryotinia fuckeliana (strain B05.10) OX=332648 GN=BCIN_14g03220 PE=4 SV=1	BCIN_14g03220	1	0.0224276	47.198	SK(1)VK(1)PVGK(1)K	2	2.2174_x000D_
	A0A384K3D8	210	K	Uncharacterized protein OS=Botryotinia fuckeliana (strain B05.10) OX=332648 GN=BCIN_14g03220 PE=4 SV=1	BCIN_14g03220	1	0.0224276	47.198	SK(1)VK(1)PVGK(1)K	2	2.2174_x000D_
	A0A384K3D8	214	K	Uncharacterized protein OS=Botryotinia fuckeliana (strain B05.10) OX=332648 GN=BCIN_14g03220 PE=4 SV=1	BCIN_14g03220	1	0.0224276	47.198	SK(1)VK(1)PVGK(1)K	2	2.2174_x000D_
	A0A384K3Y7	6	K	Uncharacterized protein OS=Botryotinia fuckeliana (strain B05.10) OX=332648 GN=BCIN_15g01140 PE=4 SV=1	BCIN_15g01140	1	0.0259062	50.127	ASNMK(1)ER	2	3.7186_x000D_
	A0A384K606	34	K	Lysine--tRNA ligase OS=Botryotinia fuckeliana (strain B05.10) OX=332648 GN=Bckrs1 PE=3 SV=1	Bckrs1	1	0.0339923	64.265	QRQK(1)EEEK(1)AK	2	-0.69905_x000D_
	A0A384K606	38	K	Lysine--tRNA ligase OS=Botryotinia fuckeliana (strain B05.10) OX=332648 GN=Bckrs1 PE=3 SV=1	Bckrs1	1	0.0339923	64.265	QRQK(1)EEEK(1)AK	2	-0.69905_x000D_
	A0A384K7M7	375	K	Uncharacterized protein OS=Botryotinia fuckeliana (strain B05.10) OX=332648 GN=BCIN_16g04900 PE=4 SV=1	BCIN_16g04900	1	0.0169028	71.379	LQTDK(1)K(1)NRQR	2	1.7714_x000D_
	A0A384K7M7	376	K	Uncharacterized protein OS=Botryotinia fuckeliana (strain B05.10) OX=332648 GN=BCIN_16g04900 PE=4 SV=1	BCIN_16g04900	1	0.0169028	71.379	LQTDK(1)K(1)NRQR	2	1.7714_x000D_
mitochondria	A0A384J4K9	28	K	Uncharacterized protein OS=Botryotinia fuckeliana (strain B05.10) OX=332648 GN=BCIN_01g02300 PE=4 SV=1	BCIN_01g02300	1	0.0338024	59.57	SADGHVLNK(1)GAK	3	0.92173_x000D_
	A0A384J592	539	K	Folylpolyglutamate synthase OS=Botryotinia fuckeliana (strain B05.10) OX=332648 GN=BCIN_01g04160 PE=3 SV=1	BCIN_01g04160	1	0.022964	69.423	VLEHQSK(1)K(1)ERK	2	-0.19927_x000D_
	A0A384J592	540	K	Folylpolyglutamate synthase OS=Botryotinia fuckeliana (strain B05.10) OX=332648 GN=BCIN_01g04160 PE=3 SV=1	BCIN_01g04160	1	0.022964	69.423	VLEHQSK(1)K(1)ERK	2	-0.19927_x000D_
	A0A384J759	17	K	60S ribosomal protein L36 OS=Botryotinia fuckeliana (strain B05.10) OX=332648 GN=BCIN_01g09350 PE=3 SV=1	BCIN_01g09350	1	0.00568284	121.73	TGLAVGLNK(1)GHK	2	-0.073016_x000D_
	A0A384J7A0	231	K	Peroxidase OS=Botryotinia fuckeliana (strain B05.10) OX=332648 GN=Bcccp1 PE=3 SV=1	Bcccp1	1	0.0385562	56.951	LPDASQGNK(1)HLR	3	-0.32501_x000D_
	A0A384J8S2	401	K	Citrate synthase OS=Botryotinia fuckeliana (strain B05.10) OX=332648 GN=BCIN_02g02750 PE=3 SV=1	BCIN_02g02750	1	0.0416965	55.841	IAPGVLTEHGK(1)TK	3	0.75505_x000D_
	A0A384J9H1	220	K	Ribos_L4_asso_C domain-containing protein OS=Botryotinia fuckeliana (strain B05.10) OX=332648 GN=BCIN_02g04220 PE=4 SV=1	BCIN_02g04220	1	0.0157318	83.769	GPLVVYDGNADGK(1)ELVR	2	-2.3348_x000D_
	A0A384J9H1	351	K	Ribos_L4_asso_C domain-containing protein OS=Botryotinia fuckeliana (strain B05.10) OX=332648 GN=BCIN_02g04220 PE=4 SV=1	BCIN_02g04220	1	0.000913889	98.253	IGTK(1)GLDAGKPER	3	-0.21994_x000D_
	A0A384J9H1	56	K	Ribos_L4_asso_C domain-containing protein OS=Botryotinia fuckeliana (strain B05.10) OX=332648 GN=BCIN_02g04220 PE=4 SV=1	BCIN_02g04220	1	0.000926367	76.889	QPYAVSEK(1)AGHQTSAESWGTGR	3	-1.2666_x000D_
	A0A384J9P4	8	K	Succinyl-CoA:3-ketoacid-coenzyme A transferase OS=Botryotinia fuckeliana (strain B05.10) OX=332648 GN=BCIN_02g06840 PE=3 SV=1	BCIN_02g06840	1	0.0133477	76.827	SNNLCLK(1)TAR	2	-1.2856_x000D_
	A0A384J9U0	55	K	Bcrpl28 OS=Botryotinia fuckeliana (strain B05.10) OX=332648 GN=Bcrpl28 PE=3 SV=1	Bcrpl28	1	0.0054578	81.017	YHPGYFGK(1)VGMR	3	0.0033009_x000D_
	A0A384JBE3	133	K	Ribosomal protein OS=Botryotinia fuckeliana (strain B05.10) OX=332648 GN=BCIN_03g01820 PE=3 SV=1	BCIN_03g01820	1	0.0111067	63.337	AGK(1)FPTPVSHNEDLSGK	3	0.21631_x000D_
	A0A384JBE3	130	K	Ribosomal protein OS=Botryotinia fuckeliana (strain B05.10) OX=332648 GN=BCIN_03g01820 PE=3 SV=1	BCIN_03g01820	1	0.011945	91.867	LLGPGLSK(1)AGK	2	-0.32838_x000D_
	A0A384JBI6	60	K	Uncharacterized protein OS=Botryotinia fuckeliana (strain B05.10) OX=332648 GN=BCIN_03g01010 PE=3 SV=1	BCIN_03g01010	1	0.0201967	121.5	K(1)YDGIVECFK	2	-0.47927_x000D_
	A0A384JBI6	69	K	Uncharacterized protein OS=Botryotinia fuckeliana (strain B05.10) OX=332648 GN=BCIN_03g01010 PE=3 SV=1	BCIN_03g01010	1	0.00487347	81.92	KYDGIVECFK(1)R	3	-0.53091_x000D_
	A0A384JBI6	173	K	Uncharacterized protein OS=Botryotinia fuckeliana (strain B05.10) OX=332648 GN=BCIN_03g01010 PE=3 SV=1	BCIN_03g01010	1	0.0425764	66.435	QFNGLVDVYK(1)K	2	-1.1881_x000D_
	A0A384JBI6	261	K	Uncharacterized protein OS=Botryotinia fuckeliana (strain B05.10) OX=332648 GN=BCIN_03g01010 PE=3 SV=1	BCIN_03g01010	1	0.00396551	109.71	YK(1)SSLDAGR	2	-0.018591_x000D_
	A0A384JBQ4	221	K	Ribosomal_L2_C domain-containing protein OS=Botryotinia fuckeliana (strain B05.10) OX=332648 GN=BCIN_03g02530 PE=4 SV=1	BCIN_03g02530	1	1.78e-05	89.565	GVAMNPVDHPHGGGNHQHIGK(1)ASTISR	5	0.32423_x000D_
	A0A384JBQ4	24	K	Ribosomal_L2_C domain-containing protein OS=Botryotinia fuckeliana (strain B05.10) OX=332648 GN=BCIN_03g02530 PE=4 SV=1	BCIN_03g02530	1	0.0216953	113.5	LNK(1)APAQFR	2	-0.77828_x000D_
	A0A384JBQ4	181	K	Ribosomal_L2_C domain-containing protein OS=Botryotinia fuckeliana (strain B05.10) OX=332648 GN=BCIN_03g02530 PE=4 SV=1	BCIN_03g02530	0.999969	0.0140458	58.132	TDKPLLK(1)ASR	3	0.20143_x000D_
	A0A384JBQ4	145	K	Ribosomal_L2_C domain-containing protein OS=Botryotinia fuckeliana (strain B05.10) OX=332648 GN=BCIN_03g02530 PE=4 SV=1	BCIN_03g02530	1	4.19e-11	127.5	TSGNYVTVIGHNPDEGK(1)TR	3	0.48761_x000D_
	A0A384JBQ4	234	K	Ribosomal_L2_C domain-containing protein OS=Botryotinia fuckeliana (strain B05.10) OX=332648 GN=BCIN_03g02530 PE=4 SV=1	BCIN_03g02530	1	9.92e-08	219.72	YAAQGQK(1)AGLIAAR	2	1.1616_x000D_
	A0A384JD22	12	K	Uncharacterized protein OS=Botryotinia fuckeliana (strain B05.10) OX=332648 GN=BCIN_03g06990 PE=3 SV=1	BCIN_03g06990	1	0.000261101	140.45	ASNQSVQCFGK(1)K	2	-1.841_x000D_
	A0A384JD57	85	K	Uncharacterized protein OS=Botryotinia fuckeliana (strain B05.10) OX=332648 GN=BCIN_03g06970 PE=3 SV=1	BCIN_03g06970	1	0.0140403	47.915	CK(1)ELGITALHVK	3	-0.8642_x000D_
	A0A384JD74	23	K	Bcrpl25 OS=Botryotinia fuckeliana (strain B05.10) OX=332648 GN=Bcrpl25 PE=3 SV=1	Bcrpl25	1	0.0207713	106.68	ANAAAK(1)ATLK	2	-0.47709_x000D_
	A0A384JEF1	117	K	Ribosomal protein L19 OS=Botryotinia fuckeliana (strain B05.10) OX=332648 GN=BCIN_04g00540 PE=3 SV=1	BCIN_04g00540	1	5.39e-05	112.3	IDK(1)HLYHELYHLSK	4	0.10258_x000D_
	A0A384JEF1	19	K	Ribosomal protein L19 OS=Botryotinia fuckeliana (strain B05.10) OX=332648 GN=BCIN_04g00540 PE=3 SV=1	BCIN_04g00540	1	0.0143842	83.998	LAASVVGCGK(1)R	2	-0.48661_x000D_
	A0A384JEF1	8	K	Ribosomal protein L19 OS=Botryotinia fuckeliana (strain B05.10) OX=332648 GN=BCIN_04g00540 PE=3 SV=1	BCIN_04g00540	1	0.0156505	98.523	VNLTTQK(1)R	2	-1.119_x000D_
	A0A384JEX2	415	K	Aspartate aminotransferase OS=Botryotinia fuckeliana (strain B05.10) OX=332648 GN=Bcpio13 PE=4 SV=1	Bcpio13	1	0.00923277	114.83	ISVAGITSANVK(1)R	2	0.69792_x000D_
	A0A384JFC9	106	K	Bcfmt1 OS=Botryotinia fuckeliana (strain B05.10) OX=332648 GN=Bcfmt1 PE=4 SV=1	Bcfmt1	1	0.0353274	68.422	LAK(1)ELNLR	2	-0.53154_x000D_
	A0A384JFZ5	56	K	Uncharacterized protein OS=Botryotinia fuckeliana (strain B05.10) OX=332648 GN=BCIN_04g05440 PE=3 SV=1	BCIN_04g05440	1	0.0271815	96.342	GIVLEK(1)VGVEAK	2	0.55435_x000D_
	A0A384JFZ5	50	K	Uncharacterized protein OS=Botryotinia fuckeliana (strain B05.10) OX=332648 GN=BCIN_04g05440 PE=3 SV=1	BCIN_04g05440	1	0.0127685	85.457	SSPFGGSSHAK(1)GIVLEK	3	0.69846_x000D_
	A0A384JI26	31	K	Uncharacterized protein OS=Botryotinia fuckeliana (strain B05.10) OX=332648 GN=BCIN_05g06130 PE=4 SV=1	BCIN_05g06130	1	0.00540528	81.594	EYTIHLHK(1)R	3	-0.71822_x000D_
	A0A384JIG8	138	K	Thioredoxin-like_fold domain-containing protein OS=Botryotinia fuckeliana (strain B05.10) OX=332648 GN=BCIN_05g07310 PE=4 SV=1	BCIN_05g07310	1	0.0237477	79.201	IGGEVGVDEDK(1)MYDLLK	2	1.7327_x000D_
	A0A384JIU3	99	K	Peptidyl-prolyl cis-trans isomerase OS=Botryotinia fuckeliana (strain B05.10) OX=332648 GN=Bcp1 PE=3 SV=1	Bcp1	1	2.29e-07	122.22	ALCTGEK(1)GFGYAGSSFHR	3	-2.0962_x000D_
	A0A384JJN2	22	K	40S ribosomal protein S27 OS=Botryotinia fuckeliana (strain B05.10) OX=332648 GN=BCIN_06g02890 PE=3 SV=1	BCIN_06g02890	1	0.0237541	110.81	LK(1)QLVPAPR	2	-0.37581_x000D_
	A0A384JKU4	187	K	Uncharacterized protein OS=Botryotinia fuckeliana (strain B05.10) OX=332648 GN=BCIN_06g06370 PE=4 SV=1	BCIN_06g06370	1	0.0211522	41.429	NVIQNPEK(1)K	2	1.2414_x000D_
	A0A384JNZ0	54	K	Uncharacterized protein OS=Botryotinia fuckeliana (strain B05.10) OX=332648 GN=BCIN_08g00760 PE=4 SV=1	BCIN_08g00760	1	0.00741304	84.213	AADIGFVK(1)HR	2	0.58277_x000D_
	A0A384JNZ0	27	K	Uncharacterized protein OS=Botryotinia fuckeliana (strain B05.10) OX=332648 GN=BCIN_08g00760 PE=4 SV=1	BCIN_08g00760	1	0.0135266	73.067	VCTHK(1)AGLIR	3	-0.17452_x000D_
	A0A384JPY2	691	K	Glycine cleavage system P protein OS=Botryotinia fuckeliana (strain B05.10) OX=332648 GN=Bcgcv2 PE=3 SV=1	Bcgcv2	1	0.0373249	44.447	FQEQQPGK(1)K	2	1.9082_x000D_
	A0A384JRV2	161	K	Bcmbf1 OS=Botryotinia fuckeliana (strain B05.10) OX=332648 GN=Bcmbf1 PE=4 SV=1	Bcmbf1	1	0.000285333	133.23	NATPAPAAK(1)AAPVK	2	0.15196_x000D_
	A0A384JSS2	78	K	Bcatp5 OS=Botryotinia fuckeliana (strain B05.10) OX=332648 GN=Bcatp5 PE=3 SV=1	Bcatp5	1	0.000641795	100.45	SLQSLHNVFQK(1)DAK	3	3.7092_x000D_
	A0A384JTU5	101	K	Bcrpl10 OS=Botryotinia fuckeliana (strain B05.10) OX=332648 GN=Bcrpl10 PE=4 SV=1	Bcrpl10	1	0.00229007	116.55	INK(1)MLSCAGADR	2	-1.1277_x000D_
	A0A384JUY8	74	K	Uncharacterized protein OS=Botryotinia fuckeliana (strain B05.10) OX=332648 GN=BCIN_10g04290 PE=3 SV=1	BCIN_10g04290	1	0.00470585	140.16	AAQGK(1)QFGVTR	2	1.5249_x000D_
	A0A384JUY8	46	K	Uncharacterized protein OS=Botryotinia fuckeliana (strain B05.10) OX=332648 GN=BCIN_10g04290 PE=3 SV=1	BCIN_10g04290	1	0.0138833	70.54	AVK(1)FLENVQEHK	3	-0.72486_x000D_
	A0A384JUY8	55	K	Uncharacterized protein OS=Botryotinia fuckeliana (strain B05.10) OX=332648 GN=BCIN_10g04290 PE=3 SV=1	BCIN_10g04290	1	0.00256686	80.534	FLENVQEHK(1)EAVAMR	3	0.2696_x000D_
	A0A384JV25	119	K	40S ribosomal protein S7 OS=Botryotinia fuckeliana (strain B05.10) OX=332648 GN=BCIN_10g04610 PE=3 SV=1	BCIN_10g04610	1	0.0400596	168.74	TSLTQK(1)R	2	0.16795_x000D_
	A0A384JVB5	12	K	Bcrps3 OS=Botryotinia fuckeliana (strain B05.10) OX=332648 GN=Bcrps3 PE=3 SV=1	Bcrps3	1	0.035167	63.073	ASSVPGAAISK(1)R	2	-0.31641_x000D_
	A0A384JVB5	80	K	Bcrps3 OS=Botryotinia fuckeliana (strain B05.10) OX=332648 GN=Bcrps3 PE=3 SV=1	Bcrps3	1	0.00706627	147.08	ELTSLIQK(1)R	2	-0.038329_x000D_
	A0A384JVY6	25	K	Uncharacterized protein OS=Botryotinia fuckeliana (strain B05.10) OX=332648 GN=BCIN_10g04300 PE=3 SV=1	BCIN_10g04300	1	0.00423714	182.65	LLNTNVEGK(1)QK	2	-0.16027_x000D_
	A0A384JX67	309	K	Aldo_ket_red domain-containing protein OS=Botryotinia fuckeliana (strain B05.10) OX=332648 GN=BCIN_11g04790 PE=4 SV=1	BCIN_11g04790	1	0.0270539	72.607	K(1)LDGLDK(0.5)K(0.5)LR	2	-0.22155_x000D_
	A0A384JY73	41	K	Peptidylprolyl isomerase OS=Botryotinia fuckeliana (strain B05.10) OX=332648 GN=Bcfpr1 PE=4 SV=1	Bcfpr1	1	0.0245858	98.943	HVLK(1)EGTGAIPK	2	-0.052427_x000D_
	A0A384JZY6	9	K	Bchsp10 OS=Botryotinia fuckeliana (strain B05.10) OX=332648 GN=Bchsp10 PE=3 SV=1	Bchsp10	1	0.00655699	94.692	SIK(1)SLAPLLDR	2	-1.0546_x000D_
	A0A384JZY6	58	K	Bchsp10 OS=Botryotinia fuckeliana (strain B05.10) OX=332648 GN=Bchsp10 PE=3 SV=1	Bchsp10	1	0.013208	94.616	VLAVGPGGLDK(1)DGK	2	-0.72533_x000D_
	A0A384K0P5	39	K	CND6 OS=Botryotinia fuckeliana (strain B05.10) OX=332648 GN=CND6 PE=4 SV=1	CND6	1	0.000407875	126.71	AEHTLFHDK(1)TR	3	1.1245_x000D_
	A0A384K0P5	158	K	CND6 OS=Botryotinia fuckeliana (strain B05.10) OX=332648 GN=CND6 PE=4 SV=1	CND6	1	0.00909998	170.66	EILHAAAK(1)K	2	0.43281_x000D_
	A0A384K0T1	13	K	Uncharacterized protein OS=Botryotinia fuckeliana (strain B05.10) OX=332648 GN=BCIN_13g00830 PE=3 SV=1	BCIN_13g00830	1	0.0152985	113.62	VGVTGK(1)YGTR	2	0.26259_x000D_
	A0A384K109	25	K	Uncharacterized protein OS=Botryotinia fuckeliana (strain B05.10) OX=332648 GN=BCIN_13g03530 PE=4 SV=1	BCIN_13g03530	1	0.0108447	78.496	SPQNK(1)QK(1)LR	2	0.084206_x000D_
	A0A384K109	27	K	Uncharacterized protein OS=Botryotinia fuckeliana (strain B05.10) OX=332648 GN=BCIN_13g03530 PE=4 SV=1	BCIN_13g03530	1	0.0108447	78.496	SPQNK(1)QK(1)LR	2	0.084206_x000D_
	A0A384K2W2	377	K	Bcrpl3 OS=Botryotinia fuckeliana (strain B05.10) OX=332648 GN=Bcrpl3 PE=3 SV=1	Bcrpl3	1	1.04e-05	100.02	FGHGAYQTAEEK(1)HQFLGTLK	4	-0.0033347_x000D_
	A0A384K2W2	385	K	Bcrpl3 OS=Botryotinia fuckeliana (strain B05.10) OX=332648 GN=Bcrpl3 PE=3 SV=1	Bcrpl3	1	0.0389399	115.71	HQFLGTLK(1)K	2	-0.38371_x000D_
	A0A384K2W2	358	K	Bcrpl3 OS=Botryotinia fuckeliana (strain B05.10) OX=332648 GN=Bcrpl3 PE=3 SV=1	Bcrpl3	1	0.0120846	76.143	VELK(1)WIDTSSK	2	-1.79_x000D_
	A0A384K2W2	365	K	Bcrpl3 OS=Botryotinia fuckeliana (strain B05.10) OX=332648 GN=Bcrpl3 PE=3 SV=1	Bcrpl3	1	0.00107549	79.568	WIDTSSK(1)FGHGAYQTAEEK	3	1.3388_x000D_
	A0A384K3C6	56	K	Ribosomal protein L15 OS=Botryotinia fuckeliana (strain B05.10) OX=332648 GN=BCIN_14g04790 PE=3 SV=1	BCIN_14g04790	1	0.0412072	100.45	AK(1)QGYVIYR	2	-0.17603_x000D_
	A0A384K3Z3	232	K	ATP synthase subunit alpha OS=Botryotinia fuckeliana (strain B05.10) OX=332648 GN=Bcatp1 PE=3 SV=1	Bcatp1	1	0.010074	56.916	TAVALDAMLNQK(1)R	2	1.9462_x000D_
	A0A384K438	9	K	S10_plectin domain-containing protein OS=Botryotinia fuckeliana (strain B05.10) OX=332648 GN=BCIN_14g04590 PE=4 SV=1	BCIN_14g04590	1	0.0331771	49.35	K(1)LIHEYLFR	3	0.85921_x000D_
	A0A384K441	333	K	Uncharacterized protein OS=Botryotinia fuckeliana (strain B05.10) OX=332648 GN=BCIN_15g01580 PE=4 SV=1	BCIN_15g01580	1	0.0219403	40.025	RQNLENERMRK(1)LQQR	3	-0.6216_x000D_
	A0A384K4A0	182	K	ATP synthase subunit beta OS=Botryotinia fuckeliana (strain B05.10) OX=332648 GN=Bcatp2 PE=3 SV=1	Bcatp2	1	0.010161	98.943	GGK(1)IGLFGGAGVGK	2	-0.56947_x000D_
	A0A384K801	46	K	Ribosomal_L28e domain-containing protein OS=Botryotinia fuckeliana (strain B05.10) OX=332648 GN=BCIN_16g04810 PE=4 SV=1	BCIN_16g04810	1	0.011291	138.1	K(1)YAGFVNDK	2	-0.33348_x000D_
	A0A384K801	23	K	Ribosomal_L28e domain-containing protein OS=Botryotinia fuckeliana (strain B05.10) OX=332648 GN=BCIN_16g04810 PE=4 SV=1	BCIN_16g04810	1	0.00931331	139.97	SQNAFLVK(1)R	2	0.067318_x000D_
	A0A384K801	129	K	Ribosomal_L28e domain-containing protein OS=Botryotinia fuckeliana (strain B05.10) OX=332648 GN=BCIN_16g04810 PE=4 SV=1	BCIN_16g04810	1	0.00563604	169.93	SSAILESQTPK(1)K	2	0.020343_x000D_
	A0A384K801	100	K	Ribosomal_L28e domain-containing protein OS=Botryotinia fuckeliana (strain B05.10) OX=332648 GN=BCIN_16g04810 PE=4 SV=1	BCIN_16g04810	1	0.000850431	109.6	TFAGVAK(1)TVAQGGYR	2	0.61178_x000D_
cytoplasm	A0A384J453	49	K	S5 DRBM domain-containing protein OS=Botryotinia fuckeliana (strain B05.10) OX=332648 GN=BCIN_01g00980 PE=3 SV=1	BCIN_01g00980	1	0.0122531	118.5	EWQPVTK(1)LGR	2	-1.2419_x000D_
	A0A384J453	194	K	S5 DRBM domain-containing protein OS=Botryotinia fuckeliana (strain B05.10) OX=332648 GN=BCIN_01g00980 PE=3 SV=1	BCIN_01g00980	1	0.00596669	134.51	GTGLVASPAVK(1)R	2	-0.77582_x000D_
	A0A384J453	128	K	S5 DRBM domain-containing protein OS=Botryotinia fuckeliana (strain B05.10) OX=332648 GN=BCIN_01g00980 PE=3 SV=1	BCIN_01g00980	1	0.0190376	107.83	TSK(1)EVATAIR	2	0.89003_x000D_
	A0A384J4H5	52	K	SUI1 domain-containing protein OS=Botryotinia fuckeliana (strain B05.10) OX=332648 GN=BCIN_01g02050 PE=4 SV=1	BCIN_01g02050	1	0.00143476	92.19	SAK(1)AAPGGTQIENLK	2	0.7458_x000D_
	A0A384J4W3	4	K	Bcipp1 OS=Botryotinia fuckeliana (strain B05.10) OX=332648 GN=Bcipp1 PE=4 SV=1	Bcipp1	1	0.0248752	40.268	ASK(1)YTVR	2	0.24355_x000D_
	A0A384J5V2	126	K	Bcenol1 OS=Botryotinia fuckeliana (strain B05.10) OX=332648 GN=Bcenol1 PE=3 SV=1	Bcenol1	1	9.01e-08	109.85	AGAAEK(1)GIPLYAHVSDLAGTK	3	0.27523_x000D_
	A0A384J6N9	175	K	Bcprx4 OS=Botryotinia fuckeliana (strain B05.10) OX=332648 GN=Bcprx4 PE=4 SV=1	Bcprx4	1	0.000691151	116.01	VVDSLQTGDK(1)HR	3	-0.40858_x000D_
	A0A384J6W8	208	K	Bccne1 OS=Botryotinia fuckeliana (strain B05.10) OX=332648 GN=Bccne1 PE=3 SV=1	Bccne1	1	0.018577	68.847	VHLIINHK(1)NPK	3	-0.51744_x000D_
	A0A384J798	52	K	Uncharacterized protein OS=Botryotinia fuckeliana (strain B05.10) OX=332648 GN=BCIN_01g09620 PE=3 SV=1	BCIN_01g09620	1	3.58e-21	257.76	VLEQLSGQTPVYSK(1)AR	2	0.10543_x000D_
	A0A384J8G7	37	K	Bcape1 OS=Botryotinia fuckeliana (strain B05.10) OX=332648 GN=Bcape1 PE=4 SV=1	Bcape1	1	0.0149391	42.743	VTQELLMEELAK(1)MK	2	4.2347_x000D_
	A0A384J9H9	677	K	Amine oxidase OS=Botryotinia fuckeliana (strain B05.10) OX=332648 GN=BCIN_02g05100 PE=3 SV=1	BCIN_02g05100	1	0.0163008	107.24	SVLAK(1)DSAAQHK	2	0.19885_x000D_
	A0A384JCX1	86	K	Uncharacterized protein OS=Botryotinia fuckeliana (strain B05.10) OX=332648 GN=BCIN_03g06600 PE=3 SV=1	BCIN_03g06600	1	3.82e-05	106.19	FADSEVQADMK(1)HFPFK	3	0.22542_x000D_
	A0A384JCX1	185	K	Uncharacterized protein OS=Botryotinia fuckeliana (strain B05.10) OX=332648 GN=BCIN_03g06600 PE=3 SV=1	BCIN_03g06600	1	1.51e-05	105.9	IINEPTAAAIAYGLDK(1)K	3	1.5073_x000D_
	A0A384JCX1	506	K	Uncharacterized protein OS=Botryotinia fuckeliana (strain B05.10) OX=332648 GN=BCIN_03g06600 PE=3 SV=1	BCIN_03g06600	1	0.00367065	160.75	IVITNDK(1)GR	2	-1.6177_x000D_
	A0A384JCX1	75	K	Uncharacterized protein OS=Botryotinia fuckeliana (strain B05.10) OX=332648 GN=BCIN_03g06600 PE=3 SV=1	BCIN_03g06600	1	0.0116387	105.46	K(1)FADSEVQADMK	2	0.31995_x000D_
	A0A384JCX1	355	K	Uncharacterized protein OS=Botryotinia fuckeliana (strain B05.10) OX=332648 GN=BCIN_03g06600 PE=3 SV=1	BCIN_03g06600	1	0.00107228	162.38	LITDYFNGK(1)EPNK	2	1.1604_x000D_
	A0A384JCX1	244	K	Uncharacterized protein OS=Botryotinia fuckeliana (strain B05.10) OX=332648 GN=BCIN_03g06600 PE=3 SV=1	BCIN_03g06600	1	0.000212937	149.49	LVNHFVNEFK(1)R	3	0.26033_x000D_
	A0A384JCX1	544	K	Uncharacterized protein OS=Botryotinia fuckeliana (strain B05.10) OX=332648 GN=BCIN_03g06600 PE=3 SV=1	BCIN_03g06600	1	0.00611954	166.07	NALEGK(1)AYQIR	2	-3.0379_x000D_
	A0A384JCX1	561	K	Uncharacterized protein OS=Botryotinia fuckeliana (strain B05.10) OX=332648 GN=BCIN_03g06600 PE=3 SV=1	BCIN_03g06600	1	7.03e-08	118.72	SSLSEADHELSK(1)SIQDPAAK	3	0.62269_x000D_
	A0A384JD51	14	K	Inosine triphosphate pyrophosphatase OS=Botryotinia fuckeliana (strain B05.10) OX=332648 GN=Bcham1 PE=3 SV=1	Bcham1	1	0.0338253	99.802	TLNFITGNK(1)NK	2	-0.39412_x000D_
	A0A384JFP6	92	K	Uncharacterized protein OS=Botryotinia fuckeliana (strain B05.10) OX=332648 GN=BCIN_04g04500 PE=4 SV=1	BCIN_04g04500	1	0.0190165	104.52	IEINDSIAK(1)GLK	2	-0.60205_x000D_
	A0A384JFP6	118	K	Uncharacterized protein OS=Botryotinia fuckeliana (strain B05.10) OX=332648 GN=BCIN_04g04500 PE=4 SV=1	BCIN_04g04500	1	0.000255115	117.79	VNLHFK(1)QPNFHGR	3	0.43301_x000D_
	A0A384JFP6	46	K	Uncharacterized protein OS=Botryotinia fuckeliana (strain B05.10) OX=332648 GN=BCIN_04g04500 PE=4 SV=1	BCIN_04g04500	1	0.00126739	79.489	VTGK(1)STHDNATSGLLEAK	3	-0.29269_x000D_
	A0A384JG51	246	K	Uncharacterized protein OS=Botryotinia fuckeliana (strain B05.10) OX=332648 GN=BCIN_05g00180 PE=3 SV=1	BCIN_05g00180	1	3.65e-18	145.94	ATAGDTHLGGQDFDTNLLDHFK(1)K	4	-0.27444_x000D_
	A0A384JGC8	40	K	Bcmet6 OS=Botryotinia fuckeliana (strain B05.10) OX=332648 GN=Bcmet6 PE=3 SV=1	Bcmet6	1	0.00366304	174.77	ISQADLLAEAK(1)R	2	0.091502_x000D_
	A0A384JGC8	222	K	Bcmet6 OS=Botryotinia fuckeliana (strain B05.10) OX=332648 GN=Bcmet6 PE=3 SV=1	Bcmet6	1	0.00514791	137.89	TK(1)AAFKPTYEK	2	-0.9947_x000D_
	A0A384JGE8	65	K	Bccex1 OS=Botryotinia fuckeliana (strain B05.10) OX=332648 GN=Bccex1 PE=4 SV=1	Bccex1	1	0.0316662	60.76	LPLAK(1)NAVK	2	1.2917_x000D_
	A0A384JGH7	651	K	Uncharacterized protein OS=Botryotinia fuckeliana (strain B05.10) OX=332648 GN=BCIN_05g01260 PE=4 SV=1	BCIN_05g01260	1	0.0204544	67.726	LPK(1)GSDFATQLK	2	-0.62624_x000D_
	A0A384JHB2	174	K	Uncharacterized protein OS=Botryotinia fuckeliana (strain B05.10) OX=332648 GN=BCIN_05g01740 PE=3 SV=1	BCIN_05g01740	1	0.0109079	60.563	MLQRLRDEK(1)SHK	2	-2.29_x000D_
	A0A384JHT7	95	K	PH_6 domain-containing protein OS=Botryotinia fuckeliana (strain B05.10) OX=332648 GN=BCIN_05g04910 PE=4 SV=1	BCIN_05g04910	1	0.00134414	87.18	K(1)HFWFGSEPVEHK	3	-0.14638_x000D_
	A0A384JIW5	56	K	Uncharacterized protein OS=Botryotinia fuckeliana (strain B05.10) OX=332648 GN=BCIN_05g07530 PE=4 SV=1	BCIN_05g07530	0.999917	0.0243087	43.946	VPPEVKSLENEK(1)EESQK(1)RYK	3	-1.769_x000D_
	A0A384JIW5	61	K	Uncharacterized protein OS=Botryotinia fuckeliana (strain B05.10) OX=332648 GN=BCIN_05g07530 PE=4 SV=1	BCIN_05g07530	0.999919	0.0243087	43.946	VPPEVKSLENEK(1)EESQK(1)RYK	3	-1.769_x000D_
	A0A384JLV2	50	K	Tr-type G domain-containing protein OS=Botryotinia fuckeliana (strain B05.10) OX=332648 GN=BCIN_07g01540 PE=4 SV=1	BCIN_07g01540	1	0.0220773	92.611	AGIISAAK(1)AGDAR	2	0.3244_x000D_
	A0A384JLV2	571	K	Tr-type G domain-containing protein OS=Botryotinia fuckeliana (strain B05.10) OX=332648 GN=BCIN_07g01540 PE=4 SV=1	BCIN_07g01540	1	0.012161	96.103	ETVTGK(1)SSMTALSK	2	0.47603_x000D_
	A0A384JLV2	579	K	Tr-type G domain-containing protein OS=Botryotinia fuckeliana (strain B05.10) OX=332648 GN=BCIN_07g01540 PE=4 SV=1	BCIN_07g01540	1	0.00726755	119.53	SSMTALSK(1)SPNK	2	0.38906_x000D_
	A0A384JLV2	15	K	Tr-type G domain-containing protein OS=Botryotinia fuckeliana (strain B05.10) OX=332648 GN=BCIN_07g01540 PE=4 SV=1	BCIN_07g01540	1	0.00662644	131.5	QLMDK(1)ATNVR	2	-0.85433_x000D_
	A0A384JMC8	405	K	"6-phosphogluconate dehydrogenase, decarboxylating OS=Botryotinia fuckeliana (strain B05.10) OX=332648 GN=BCIN_07g02610 PE=3 SV=1"	BCIN_07g02610	1	0.0143138	72.643	AIHK(1)AQPGWR	3	0.2678_x000D_
	A0A384JMC8	264	K	"6-phosphogluconate dehydrogenase, decarboxylating OS=Botryotinia fuckeliana (strain B05.10) OX=332648 GN=BCIN_07g02610 PE=3 SV=1"	BCIN_07g02610	1	0.0099614	115.78	IMDSAGQK(1)GTGK	2	-1.063_x000D_
	A0A384JPZ1	61	K	Uncharacterized protein OS=Botryotinia fuckeliana (strain B05.10) OX=332648 GN=BCIN_08g01550 PE=4 SV=1	BCIN_08g01550	1	0.00470585	140.16	VSDSAK(1)GLAVR	2	0.45688_x000D_
	A0A384JQP0	101	K	Bcyrb1 OS=Botryotinia fuckeliana (strain B05.10) OX=332648 GN=Bcyrb1 PE=4 SV=1	Bcyrb1	1	5.32e-10	118.14	AQK(1)AAAAEENPEDEAPESEDVHFEPVIR	3	0.43226_x000D_
	A0A384JR44	159	K	Bchch1 OS=Botryotinia fuckeliana (strain B05.10) OX=332648 GN=Bchch1 PE=4 SV=1	Bchch1	1	0.0117533	58.123	DIQHAPDANPASK(1)FTAAK	3	-0.54748_x000D_
	A0A384JS06	60	K	Mitogen-activated protein kinase OS=Botryotinia fuckeliana (strain B05.10) OX=332648 GN=Bmp3 PE=3 SV=1	Bmp3	1	0.0312982	56.122	VTNVFSK(1)K	2	0.25592_x000D_
	A0A384JSF0	106	K	KOW domain-containing protein OS=Botryotinia fuckeliana (strain B05.10) OX=332648 GN=BCIN_09g03550 PE=4 SV=1	BCIN_09g03550	1	0.0209327	74.173	LWQQSPWAQK(1)R	2	0.33642_x000D_
	A0A384JSK1	50	K	Bcsub2 OS=Botryotinia fuckeliana (strain B05.10) OX=332648 GN=Bcsub2 PE=4 SV=1	Bcsub2	1	0.00274527	77.078	K(1)GSYVGIHSTGFR	3	0.86305_x000D_
	A0A384JTH0	377	K	Elongation factor 1-alpha OS=Botryotinia fuckeliana (strain B05.10) OX=332648 GN=Bcef1a PE=3 SV=1	Bcef1a	1	0.00830217	202.05	FSELLQK(1)IDR	2	0.14164_x000D_
	A0A384JTH0	329	K	Elongation factor 1-alpha OS=Botryotinia fuckeliana (strain B05.10) OX=332648 GN=Bcef1a PE=3 SV=1	Bcef1a	1	0.0200102	94.767	GNVAGDSK(1)QDPPK	2	-0.75737_x000D_
	A0A384JTH0	438	K	Elongation factor 1-alpha OS=Botryotinia fuckeliana (strain B05.10) OX=332648 GN=Bcef1a PE=3 SV=1	Bcef1a	1	0.00300924	119.39	QTVAVGVIK(1)SVEK	2	0.14696_x000D_
	A0A384JTH0	170	K	Elongation factor 1-alpha OS=Botryotinia fuckeliana (strain B05.10) OX=332648 GN=Bcef1a PE=3 SV=1	Bcef1a	1	0.012696	102.4	YQEIIK(1)ETSNFIK	2	-0.27598_x000D_
	A0A384JU36	54	K	Uncharacterized protein OS=Botryotinia fuckeliana (strain B05.10) OX=332648 GN=BCIN_10g01260 PE=3 SV=1	BCIN_10g01260	1	0.0154511	82.279	LK(1)YHAYLR	3	-1.296_x000D_
	A0A384JU36	150	K	Uncharacterized protein OS=Botryotinia fuckeliana (strain B05.10) OX=332648 GN=BCIN_10g01260 PE=3 SV=1	BCIN_10g01260	1	0.00176999	84.759	LSHEVGWK(1)YQDVVAR	3	0.20123_x000D_
	A0A384JUY7	113	K	Bctma19 OS=Botryotinia fuckeliana (strain B05.10) OX=332648 GN=Bctma19 PE=3 SV=1	Bctma19	1	0.00559192	135.79	FEK(1)GAAAYAK	2	0.50857_x000D_
	A0A384JUY7	80	K	Bctma19 OS=Botryotinia fuckeliana (strain B05.10) OX=332648 GN=Bctma19 PE=3 SV=1	Bctma19	1	0.0136852	135.83	LNSTSFDK(1)K	2	1.1883_x000D_
	A0A384JWQ9	114	K	Fructose-bisphosphate aldolase OS=Botryotinia fuckeliana (strain B05.10) OX=332648 GN=Bcfba1 PE=3 SV=1	Bcfba1	1	0.0116078	58.49	ALAPAYGIPVVLHTDHCAK(1)K	4	0.28808_x000D_
	A0A384JWQ9	244	K	Fructose-bisphosphate aldolase OS=Botryotinia fuckeliana (strain B05.10) OX=332648 GN=Bcfba1 PE=3 SV=1	Bcfba1	1	0.000118525	105.14	LRPELLGK(1)HQAHVK	4	0.35637_x000D_
	A0A384JWQ9	163	K	Fructose-bisphosphate aldolase OS=Botryotinia fuckeliana (strain B05.10) OX=332648 GN=Bcfba1 PE=3 SV=1	Bcfba1	1	0.009059	158.12	TTAAYLK(1)R	2	0.045237_x000D_
	A0A384JXH5	7	K	Adenosylhomocysteinase OS=Botryotinia fuckeliana (strain B05.10) OX=332648 GN=Bcsah1 PE=3 SV=1	Bcsah1	1	0.0146586	52.716	SAPASK(1)FK	2	-0.18571_x000D_
	A0A384JXH5	191	K	Adenosylhomocysteinase OS=Botryotinia fuckeliana (strain B05.10) OX=332648 GN=Bcsah1 PE=3 SV=1	Bcsah1	1	0.00623303	133.13	SK(1)FDNLYGCR	2	-0.97359_x000D_
	A0A384JXH5	47	K	Adenosylhomocysteinase OS=Botryotinia fuckeliana (strain B05.10) OX=332648 GN=Bcsah1 PE=3 SV=1	Bcsah1	1	0.00771133	156.94	YAADQPLK(1)GAR	2	1.0145_x000D_
	A0A384JYI9	49	K	Uncharacterized protein OS=Botryotinia fuckeliana (strain B05.10) OX=332648 GN=BCIN_11g05920 PE=4 SV=1	BCIN_11g05920	1	0.000455243	94.728	DLSHLAVNFSQPK(1)K	3	0.12798_x000D_
	A0A384K036	387	K	Bcarx1 OS=Botryotinia fuckeliana (strain B05.10) OX=332648 GN=Bcarx1 PE=4 SV=1	Bcarx1	1	0.0252759	103.7	ILEQPLAK(1)DK	2	0.33502_x000D_
	A0A384K0M2	102	K	Bcded81 OS=Botryotinia fuckeliana (strain B05.10) OX=332648 GN=Bcded81 PE=4 SV=1	Bcded81	1	0.0145354	109.42	FVK(1)QQQMAAAEK	2	0.81921_x000D_
	A0A384K1B0	81	K	Bcsba1 OS=Botryotinia fuckeliana (strain B05.10) OX=332648 GN=Bcsba1 PE=4 SV=1	Bcsba1	1	0.0100193	58.098	YNHTQK(1)SSQFVLR	3	-0.30373_x000D_
	A0A384K3N7	22	K	Uncharacterized protein OS=Botryotinia fuckeliana (strain B05.10) OX=332648 GN=BCIN_14g04100 PE=4 SV=1	BCIN_14g04100	1	0.00320798	129.7	FVIDCK(1)QPANDK	2	-0.030317_x000D_
	A0A384K3N7	101	K	Uncharacterized protein OS=Botryotinia fuckeliana (strain B05.10) OX=332648 GN=BCIN_14g04100 PE=4 SV=1	BCIN_14g04100	1	0.0190165	104.52	VVSTSK(1)GVYELR	2	-0.72424_x000D_
	A0A384K4A5	5	K	Glyceraldehyde-3-phosphate dehydrogenase OS=Botryotinia fuckeliana (strain B05.10) OX=332648 GN=BCIN_15g02120 PE=3 SV=1	BCIN_15g02120	1	0.00444124	151.15	APTK(1)VGINGFGR	2	0.97703_x000D_
	A0A384K4A5	219	K	Glyceraldehyde-3-phosphate dehydrogenase OS=Botryotinia fuckeliana (strain B05.10) OX=332648 GN=BCIN_15g02120 PE=3 SV=1	BCIN_15g02120	1	0.0275911	98.033	AVGK(1)VIPVLNGK	2	0.3139_x000D_
	A0A384K4A5	251	K	Glyceraldehyde-3-phosphate dehydrogenase OS=Botryotinia fuckeliana (strain B05.10) OX=332648 GN=BCIN_15g02120 PE=3 SV=1	BCIN_15g02120	1	0.0106127	120.09	IEK(1)GASYDEIK	2	-0.014936_x000D_
	A0A384K4A5	215	K	Glyceraldehyde-3-phosphate dehydrogenase OS=Botryotinia fuckeliana (strain B05.10) OX=332648 GN=BCIN_15g02120 PE=3 SV=1	BCIN_15g02120	1	3.62e-11	151.74	TAAQNIIPSSTGAAK(1)AVGK	2	0.47145_x000D_
	A0A384K6Z7	23	K	Bclsg1 OS=Botryotinia fuckeliana (strain B05.10) OX=332648 GN=Bclsg1 PE=4 SV=1	Bclsg1	1	0.00693389	52.265	NAVGLGNSLMNDRFGK(1)GK(1)GADR	2	3.4434_x000D_
	A0A384K6Z7	25	K	Bclsg1 OS=Botryotinia fuckeliana (strain B05.10) OX=332648 GN=Bclsg1 PE=4 SV=1	Bclsg1	1	0.00693389	52.265	NAVGLGNSLMNDRFGK(1)GK(1)GADR	2	3.4434_x000D_
	A0A384K7X4	250	K	Formate dehydrogenase OS=Botryotinia fuckeliana (strain B05.10) OX=332648 GN=Bcfdh1 PE=3 SV=1	Bcfdh1	1	0.0103333	160.36	K(1)GSWLVNTAR	2	2.1042_x000D_
	A0A384K7X5	163	K	Uncharacterized protein OS=Botryotinia fuckeliana (strain B05.10) OX=332648 GN=BCIN_16g03900 PE=4 SV=1	BCIN_16g03900	1	0.032777	42.336	LGISK(1)ANEALIMSK(1)R	2	1.5928_x000D_
	A0A384K7X5	172	K	Uncharacterized protein OS=Botryotinia fuckeliana (strain B05.10) OX=332648 GN=BCIN_16g03900 PE=4 SV=1	BCIN_16g03900	1	0.032777	42.336	LGISK(1)ANEALIMSK(1)R	2	1.5928_x000D_
plasma membrane	A0A384JCM6	395	K	Uncharacterized protein OS=Botryotinia fuckeliana (strain B05.10) OX=332648 GN=BCIN_03g04410 PE=4 SV=1	BCIN_03g04410	1	0.0269905	46.158	ISVRK(1)DITIQR	2	1.3449_x000D_
	A0A384JGQ1	206	K	Uncharacterized protein OS=Botryotinia fuckeliana (strain B05.10) OX=332648 GN=BCIN_05g01780 PE=4 SV=1	BCIN_05g01780	1	0.00851526	68.735	INNGVK(1)QTTAEK	2	-0.23127_x000D_
	A0A384JP69	692	K	Bcnnf2 OS=Botryotinia fuckeliana (strain B05.10) OX=332648 GN=Bcnnf2 PE=4 SV=1	Bcnnf2	1	0.0352275	44.616	YRTQK(1)ELYEK(1)AK	3	4.1402_x000D_
	A0A384JP69	697	K	Bcnnf2 OS=Botryotinia fuckeliana (strain B05.10) OX=332648 GN=Bcnnf2 PE=4 SV=1	Bcnnf2	1	0.0352275	44.616	YRTQK(1)ELYEK(1)AK	3	4.1402_x000D_
	A0A384JXT8	85	K	Fatty acid hydroxylase domain-containing protein OS=Botryotinia fuckeliana (strain B05.10) OX=332648 GN=BCIN_11g05970 PE=3 SV=1	BCIN_11g05970	1	0.00902938	56.563	RQGK(1)QALPTR	2	0.47874_x000D_
	A0A384JY67	148	K	Bcyvc1 OS=Botryotinia fuckeliana (strain B05.10) OX=332648 GN=Bcyvc1 PE=4 SV=1	Bcyvc1	1	0.00853785	62.765	QLIETEEDQEYLLQK(1)VLLK(1)R	3	-0.55832_x000D_
	A0A384JY67	152	K	Bcyvc1 OS=Botryotinia fuckeliana (strain B05.10) OX=332648 GN=Bcyvc1 PE=4 SV=1	Bcyvc1	1	0.00853785	62.765	QLIETEEDQEYLLQK(1)VLLK(1)R	3	-0.55832_x000D_
	A0A384K0E4	1352	K	BcCHSV OS=Botryotinia fuckeliana (strain B05.10) OX=332648 GN=BcCHSV PE=3 SV=1	BcCHSV	1	0.0021811	113.71	PSEVSK(1)PGNRGK	2	0.092571_x000D_
	A0A384K3N6	640	K	Uncharacterized protein OS=Botryotinia fuckeliana (strain B05.10) OX=332648 GN=BCIN_14g05350 PE=4 SV=1	BCIN_14g05350	0.859351	0.00886708	56.407	DINLPK(0.141)ELQDK(0.859)EELQDPK	3	-0.75156_x000D_
	A0A384K7G2	1311	K	Phospholipid-transporting ATPase OS=Botryotinia fuckeliana (strain B05.10) OX=332648 GN=Bcdrs2 PE=3 SV=1	Bcdrs2	1	0.00734042	68.422	QVQRMRK(1)QR	2	0.32609_x000D_
cytoplasm,nucleus	A0A384J7C4	141	K	14_3_3 domain-containing protein OS=Botryotinia fuckeliana (strain B05.10) OX=332648 GN=BCIN_01g09310 PE=3 SV=1	BCIN_01g09310	1	0.0107664	129.85	YLAEFASGDK(1)R	2	0.49672_x000D_
	A0A384J7W5	75	K	Uncharacterized protein OS=Botryotinia fuckeliana (strain B05.10) OX=332648 GN=BCIN_02g00160 PE=4 SV=1	BCIN_02g00160	1	0.00564122	147.12	LAETK(1)GEDWVR	2	-0.14492_x000D_
	A0A384JBD4	200	K	Bcrps5 OS=Botryotinia fuckeliana (strain B05.10) OX=332648 GN=Bcrps5 PE=3 SV=1	Bcrps5	1	0.0412038	106.42	GSSNSYAIK(1)K	2	-0.17918_x000D_
	A0A384JLW5	77	K	Eukaryotic translation initiation factor 5A OS=Botryotinia fuckeliana (strain B05.10) OX=332648 GN=BCIN_07g01170 PE=3 SV=1	BCIN_07g01170	1	0.00665204	50.87	K(1)LEELCPSTHNMDVPNVSR	3	0.21535_x000D_
	A0A384JLW5	43	K	Eukaryotic translation initiation factor 5A OS=Botryotinia fuckeliana (strain B05.10) OX=332648 GN=BCIN_07g01170 PE=3 SV=1	BCIN_07g01170	1	0.030672	48.423	NGHVVIK(1)GR	3	0.2692_x000D_
	A0A384JLW5	76	K	Eukaryotic translation initiation factor 5A OS=Botryotinia fuckeliana (strain B05.10) OX=332648 GN=BCIN_07g01170 PE=3 SV=1	BCIN_07g01170	1	0.0144521	61.235	VHLIATDIFTGK(1)K	3	0.64966_x000D_
	A0A384JP30	17	K	Bchex OS=Botryotinia fuckeliana (strain B05.10) OX=332648 GN=Bchex PE=4 SV=1	Bchex	1	0.00895095	45.332	GYYDDEAGAPAVAAPK(1)QPANTVTIPCHHIR	4	-1.2262_x000D_
	A0A384JP30	132	K	Bchex OS=Botryotinia fuckeliana (strain B05.10) OX=332648 GN=Bchex PE=4 SV=1	Bchex	1	0.0190533	76.064	LK(1)EAFEGGR	2	-0.93879_x000D_
	A0A384JTW8	548	K	HATPase_c domain-containing protein OS=Botryotinia fuckeliana (strain B05.10) OX=332648 GN=BCIN_10g00300 PE=3 SV=1	BCIN_10g00300	1	0.0372565	58.37	ALK(1)NVLGENVEK	2	0.53226_x000D_
	A0A384JTW8	328	K	HATPase_c domain-containing protein OS=Botryotinia fuckeliana (strain B05.10) OX=332648 GN=BCIN_10g00300 PE=3 SV=1	BCIN_10g00300	1	0.0129311	131.44	APFDLFETK(1)K	2	-0.010461_x000D_
	A0A384JTW8	178	K	HATPase_c domain-containing protein OS=Botryotinia fuckeliana (strain B05.10) OX=332648 GN=BCIN_10g00300 PE=3 SV=1	BCIN_10g00300	1	6.87e-10	178.14	IILHLK(1)DEQMDYLNESK	3	-0.065953_x000D_
	A0A384JTW8	196	K	HATPase_c domain-containing protein OS=Botryotinia fuckeliana (strain B05.10) OX=332648 GN=BCIN_10g00300 PE=3 SV=1	BCIN_10g00300	1	0.000542856	85.636	K(1)HSEFISYPIYLHVSK	3	-1.4193_x000D_
	A0A384JTW8	485	K	HATPase_c domain-containing protein OS=Botryotinia fuckeliana (strain B05.10) OX=332648 GN=BCIN_10g00300 PE=3 SV=1	BCIN_10g00300	1	0.0364041	96.331	SPFLDSLK(1)AK	2	1.7455_x000D_
	A0A384JTW8	616	K	HATPase_c domain-containing protein OS=Botryotinia fuckeliana (strain B05.10) OX=332648 GN=BCIN_10g00300 PE=3 SV=1	BCIN_10g00300	1	0.0332915	117.89	SPIIK(1)ELK	2	0.27285_x000D_
other | mitochondria,nucleus	A0A384J4J9	129	K	Uncharacterized protein OS=Botryotinia fuckeliana (strain B05.10) OX=332648 GN=BCIN_01g02210 PE=4 SV=1	BCIN_01g02210	1	0.00073523	88.681	TDGTHVHLK(1)R	3	-0.18851_x000D_
	A0A384J4J9	60	K	Uncharacterized protein OS=Botryotinia fuckeliana (strain B05.10) OX=332648 GN=BCIN_01g02210 PE=4 SV=1	BCIN_01g02210	1	0.0298824	58.079	VYHGK(1)TGVVYNVTK	3	-0.13751_x000D_
other | extracellular	A0A384K0D3	98	K	Bckar2 OS=Botryotinia fuckeliana (strain B05.10) OX=332648 GN=Bckar2 PE=3 SV=1	Bckar2	1	0.000717674	116.77	LVGDAAK(1)NQAAANPK	2	-0.14097_x000D_
	A0A384K0D3	170	K	Bckar2 OS=Botryotinia fuckeliana (strain B05.10) OX=332648 GN=Bckar2 PE=3 SV=1	Bckar2	1	0.00534299	93.258	MK(1)EVAESYLGK	2	-0.64444_x000D_
	A0A384K250	483	K	Uncharacterized protein OS=Botryotinia fuckeliana (strain B05.10) OX=332648 GN=BCIN_14g00930 PE=4 SV=1	BCIN_14g00930	1	0.0261008	40.589	LNGNALIQK(1)MGIER	2	0.42001_x000D_
other | cytoskeleton	A0A384JFM4	6	K	Uncharacterized protein OS=Botryotinia fuckeliana (strain B05.10) OX=332648 GN=BCIN_04g02910 PE=4 SV=1	BCIN_04g02910	1	0.00808718	111.95	K(1)GLQEIEK(1)R	2	-0.14803_x000D_
	A0A384JFM4	13	K	Uncharacterized protein OS=Botryotinia fuckeliana (strain B05.10) OX=332648 GN=BCIN_04g02910 PE=4 SV=1	BCIN_04g02910	1	0.00808718	111.95	K(1)GLQEIEK(1)R	2	-0.14803_x000D_
	A0A384JZB5	1880	K	Uncharacterized protein OS=Botryotinia fuckeliana (strain B05.10) OX=332648 GN=BCIN_12g04860 PE=3 SV=1	BCIN_12g04860	1	0.0221524	97.214	K(1)FSSFAGASSSAMR	2	-0.12429_x000D_
	A0A384K3J1	34	K	Uncharacterized protein OS=Botryotinia fuckeliana (strain B05.10) OX=332648 GN=BCIN_14g05280 PE=4 SV=1	BCIN_14g05280	1	0.0114873	64.836	IWK(1)LVANQPR	2	2.6289_x000D_
