# Supplementary material for: Systematic Analysis of Lysine Lactylation in the Plant Fungal Pathogen Botrytis cinerea
Source: Front Microbiol. 2020 Oct 26;11:594743. doi: 10.3389/fmicb.2020.594743 (PMC7649125; doi:10.3389/fmicb.2020.594743)
Supplement: Supplementary Table 3 — GO enrichment based on molecular function, cellular component, and biological process. [file Table_3.XLSX]

## Sheet: ident GO2Protein
GO Terms Level 1	GO Terms ID	GO Terms Level	GO Terms Description	Fisher's exact test P value	Protein accession	Position	Amino acid	Protein description	Gene name	Localization probability	PEP	Score	Modified sequence	Charge	Mass error [ppm]_x000D_
Cellular Component	GO:0098800	3	inner mitochondrial membrane protein complex	0.300501	A0A384JSS2	78	K	Bcatp5 OS=Botryotinia fuckeliana (strain B05.10) OX=332648 GN=Bcatp5 PE=3 SV=1	Bcatp5	1	0.000641795	100.45	SLQSLHNVFQK(1)DAK	3	3.7092_x000D_
Cellular Component	GO:0098800	3	inner mitochondrial membrane protein complex	0.300501	A0A384K3Z3	232	K	ATP synthase subunit alpha OS=Botryotinia fuckeliana (strain B05.10) OX=332648 GN=Bcatp1 PE=3 SV=1	Bcatp1	1	0.010074	56.916	TAVALDAMLNQK(1)R	2	1.9462_x000D_
Cellular Component	GO:0098800	3	inner mitochondrial membrane protein complex	0.300501	A0A384K4A0	182	K	ATP synthase subunit beta OS=Botryotinia fuckeliana (strain B05.10) OX=332648 GN=Bcatp2 PE=3 SV=1	Bcatp2	1	0.010161	98.943	GGK(1)IGLFGGAGVGK	2	-0.56947_x000D_
Cellular Component	GO:0043228	2	non-membrane-bounded organelle	9.55629e-09	A0A384JSB5	32	K	Uncharacterized protein OS=Botryotinia fuckeliana (strain B05.10) OX=332648 GN=BCIN_09g02490 PE=3 SV=1	BCIN_09g02490	1	0.0400046	91.867	AGK(1)ASLFAQGK	2	0.54273_x000D_
Cellular Component	GO:0043228	2	non-membrane-bounded organelle	9.55629e-09	A0A384JSB5	80	K	Uncharacterized protein OS=Botryotinia fuckeliana (strain B05.10) OX=332648 GN=BCIN_09g02490 PE=3 SV=1	BCIN_09g02490	1	0.00560855	107.01	TK(1)AQLALK	2	0.39289_x000D_
Cellular Component	GO:0043228	2	non-membrane-bounded organelle	9.55629e-09	A0A384JSK1	50	K	Bcsub2 OS=Botryotinia fuckeliana (strain B05.10) OX=332648 GN=Bcsub2 PE=4 SV=1	Bcsub2	1	0.00274527	77.078	K(1)GSYVGIHSTGFR	3	0.86305_x000D_
Cellular Component	GO:0043228	2	non-membrane-bounded organelle	9.55629e-09	A0A384K2W2	365	K	Bcrpl3 OS=Botryotinia fuckeliana (strain B05.10) OX=332648 GN=Bcrpl3 PE=3 SV=1	Bcrpl3	1	0.00107549	79.568	WIDTSSK(1)FGHGAYQTAEEK	3	1.3388_x000D_
Cellular Component	GO:0043228	2	non-membrane-bounded organelle	9.55629e-09	A0A384K2W2	385	K	Bcrpl3 OS=Botryotinia fuckeliana (strain B05.10) OX=332648 GN=Bcrpl3 PE=3 SV=1	Bcrpl3	1	0.0389399	115.71	HQFLGTLK(1)K	2	-0.38371_x000D_
Cellular Component	GO:0043228	2	non-membrane-bounded organelle	9.55629e-09	A0A384K2W2	358	K	Bcrpl3 OS=Botryotinia fuckeliana (strain B05.10) OX=332648 GN=Bcrpl3 PE=3 SV=1	Bcrpl3	1	0.0120846	76.143	VELK(1)WIDTSSK	2	-1.79_x000D_
Cellular Component	GO:0043228	2	non-membrane-bounded organelle	9.55629e-09	A0A384K2W2	377	K	Bcrpl3 OS=Botryotinia fuckeliana (strain B05.10) OX=332648 GN=Bcrpl3 PE=3 SV=1	Bcrpl3	1	1.04e-05	100.02	FGHGAYQTAEEK(1)HQFLGTLK	4	-0.0033347_x000D_
Cellular Component	GO:0043228	2	non-membrane-bounded organelle	9.55629e-09	A0A384JJ19	41	K	Ribosomal_S17_N domain-containing protein OS=Botryotinia fuckeliana (strain B05.10) OX=332648 GN=BCIN_06g00380 PE=3 SV=1	BCIN_06g00380	1	0.0378735	95.358	WYK(1)DVGLGFR	2	-0.00069463_x000D_
Cellular Component	GO:0043228	2	non-membrane-bounded organelle	9.55629e-09	A0A384JJ19	110	K	Ribosomal_S17_N domain-containing protein OS=Botryotinia fuckeliana (strain B05.10) OX=332648 GN=BCIN_06g00380 PE=3 SV=1	BCIN_06g00380	1	0.000181689	120.53	HK(1)NLAAHVSPAFR	3	0.36448_x000D_
Cellular Component	GO:0043228	2	non-membrane-bounded organelle	9.55629e-09	A0A384J798	52	K	Uncharacterized protein OS=Botryotinia fuckeliana (strain B05.10) OX=332648 GN=BCIN_01g09620 PE=3 SV=1	BCIN_01g09620	1	3.58e-21	257.76	VLEQLSGQTPVYSK(1)AR	2	0.10543_x000D_
Cellular Component	GO:0043228	2	non-membrane-bounded organelle	9.55629e-09	A0A384JCX3	109	K	40S ribosomal protein S1 OS=Botryotinia fuckeliana (strain B05.10) OX=332648 GN=RPS1 PE=3 SV=1	RPS1	1	1.48e-06	126	NCLTNFHGLDFTSDK(1)LR	3	0.71942_x000D_
Cellular Component	GO:0043228	2	non-membrane-bounded organelle	9.55629e-09	A0A384J4J9	60	K	Uncharacterized protein OS=Botryotinia fuckeliana (strain B05.10) OX=332648 GN=BCIN_01g02210 PE=4 SV=1	BCIN_01g02210	1	0.0298824	58.079	VYHGK(1)TGVVYNVTK	3	-0.13751_x000D_
Cellular Component	GO:0043228	2	non-membrane-bounded organelle	9.55629e-09	A0A384J4J9	129	K	Uncharacterized protein OS=Botryotinia fuckeliana (strain B05.10) OX=332648 GN=BCIN_01g02210 PE=4 SV=1	BCIN_01g02210	1	0.00073523	88.681	TDGTHVHLK(1)R	3	-0.18851_x000D_
Cellular Component	GO:0043228	2	non-membrane-bounded organelle	9.55629e-09	A0A384J9L6	6	K	Bcrps31 OS=Botryotinia fuckeliana (strain B05.10) OX=332648 GN=Bcrps31 PE=4 SV=1	Bcrps31	1	0.0350696	96.342	MQIFVK(1)TLTGK	2	-0.60375_x000D_
Cellular Component	GO:0043228	2	non-membrane-bounded organelle	9.55629e-09	A0A384J9L6	99	K	Bcrps31 OS=Botryotinia fuckeliana (strain B05.10) OX=332648 GN=Bcrps31 PE=4 SV=1	Bcrps31	0.999991	0.0289933	50.607	TK(1)LAVLKYYK	2	-3.0362_x000D_
Cellular Component	GO:0043228	2	non-membrane-bounded organelle	9.55629e-09	A0A384J9L6	63	K	Bcrps31 OS=Botryotinia fuckeliana (strain B05.10) OX=332648 GN=Bcrps31 PE=4 SV=1	Bcrps31	1	8.45e-09	156.22	TLSDYNIQK(1)ESTLHLVLR	3	0.84007_x000D_
Cellular Component	GO:0043228	2	non-membrane-bounded organelle	9.55629e-09	A0A384J9L6	48	K	Bcrps31 OS=Botryotinia fuckeliana (strain B05.10) OX=332648 GN=Bcrps31 PE=4 SV=1	Bcrps31	1	0.00845321	107.24	LIFAGK(1)QLEDGR	2	0.39736_x000D_
Cellular Component	GO:0043228	2	non-membrane-bounded organelle	9.55629e-09	A0A384JTH0	170	K	Elongation factor 1-alpha OS=Botryotinia fuckeliana (strain B05.10) OX=332648 GN=Bcef1a PE=3 SV=1	Bcef1a	1	0.012696	102.4	YQEIIK(1)ETSNFIK	2	-0.27598_x000D_
Cellular Component	GO:0043228	2	non-membrane-bounded organelle	9.55629e-09	A0A384JTH0	329	K	Elongation factor 1-alpha OS=Botryotinia fuckeliana (strain B05.10) OX=332648 GN=Bcef1a PE=3 SV=1	Bcef1a	1	0.0200102	94.767	GNVAGDSK(1)QDPPK	2	-0.75737_x000D_
Cellular Component	GO:0043228	2	non-membrane-bounded organelle	9.55629e-09	A0A384JTH0	438	K	Elongation factor 1-alpha OS=Botryotinia fuckeliana (strain B05.10) OX=332648 GN=Bcef1a PE=3 SV=1	Bcef1a	1	0.00300924	119.39	QTVAVGVIK(1)SVEK	2	0.14696_x000D_
Cellular Component	GO:0043228	2	non-membrane-bounded organelle	9.55629e-09	A0A384JTH0	377	K	Elongation factor 1-alpha OS=Botryotinia fuckeliana (strain B05.10) OX=332648 GN=Bcef1a PE=3 SV=1	Bcef1a	1	0.00830217	202.05	FSELLQK(1)IDR	2	0.14164_x000D_
Cellular Component	GO:0043228	2	non-membrane-bounded organelle	9.55629e-09	A0A384JD22	12	K	Uncharacterized protein OS=Botryotinia fuckeliana (strain B05.10) OX=332648 GN=BCIN_03g06990 PE=3 SV=1	BCIN_03g06990	1	0.000261101	140.45	ASNQSVQCFGK(1)K	2	-1.841_x000D_
Cellular Component	GO:0043228	2	non-membrane-bounded organelle	9.55629e-09	A0A384JBD4	200	K	Bcrps5 OS=Botryotinia fuckeliana (strain B05.10) OX=332648 GN=Bcrps5 PE=3 SV=1	Bcrps5	1	0.0412038	106.42	GSSNSYAIK(1)K	2	-0.17918_x000D_
Cellular Component	GO:0043228	2	non-membrane-bounded organelle	9.55629e-09	A0A384J453	128	K	S5 DRBM domain-containing protein OS=Botryotinia fuckeliana (strain B05.10) OX=332648 GN=BCIN_01g00980 PE=3 SV=1	BCIN_01g00980	1	0.0190376	107.83	TSK(1)EVATAIR	2	0.89003_x000D_
Cellular Component	GO:0043228	2	non-membrane-bounded organelle	9.55629e-09	A0A384J453	194	K	S5 DRBM domain-containing protein OS=Botryotinia fuckeliana (strain B05.10) OX=332648 GN=BCIN_01g00980 PE=3 SV=1	BCIN_01g00980	1	0.00596669	134.51	GTGLVASPAVK(1)R	2	-0.77582_x000D_
Cellular Component	GO:0043228	2	non-membrane-bounded organelle	9.55629e-09	A0A384J453	49	K	S5 DRBM domain-containing protein OS=Botryotinia fuckeliana (strain B05.10) OX=332648 GN=BCIN_01g00980 PE=3 SV=1	BCIN_01g00980	1	0.0122531	118.5	EWQPVTK(1)LGR	2	-1.2419_x000D_
Cellular Component	GO:0043228	2	non-membrane-bounded organelle	9.55629e-09	A0A384JY93	59	K	Uncharacterized protein OS=Botryotinia fuckeliana (strain B05.10) OX=332648 GN=BCIN_12g01300 PE=3 SV=1	BCIN_12g01300	1	0.00972329	121.73	IAGYTTHLMK(1)R	2	0.13131_x000D_
Cellular Component	GO:0043228	2	non-membrane-bounded organelle	9.55629e-09	A0A384JY93	32	K	Uncharacterized protein OS=Botryotinia fuckeliana (strain B05.10) OX=332648 GN=BCIN_12g01300 PE=3 SV=1	BCIN_12g01300	1	0.0233999	81.338	LTLDFETNK(1)R	2	-2.4599_x000D_
Cellular Component	GO:0043228	2	non-membrane-bounded organelle	9.55629e-09	A0A384K1U9	123	K	Histone H3 OS=Botryotinia fuckeliana (strain B05.10) OX=332648 GN=BCIN_13g04410 PE=3 SV=1	BCIN_13g04410	1	0.0191052	104.43	VTIQSK(1)DIQLAR	2	0.27025_x000D_
Cellular Component	GO:0043228	2	non-membrane-bounded organelle	9.55629e-09	A0A384JFZ5	50	K	Uncharacterized protein OS=Botryotinia fuckeliana (strain B05.10) OX=332648 GN=BCIN_04g05440 PE=3 SV=1	BCIN_04g05440	1	0.0127685	85.457	SSPFGGSSHAK(1)GIVLEK	3	0.69846_x000D_
Cellular Component	GO:0043228	2	non-membrane-bounded organelle	9.55629e-09	A0A384JFZ5	56	K	Uncharacterized protein OS=Botryotinia fuckeliana (strain B05.10) OX=332648 GN=BCIN_04g05440 PE=3 SV=1	BCIN_04g05440	1	0.0271815	96.342	GIVLEK(1)VGVEAK	2	0.55435_x000D_
Cellular Component	GO:0043228	2	non-membrane-bounded organelle	9.55629e-09	A0A384JVB5	80	K	Bcrps3 OS=Botryotinia fuckeliana (strain B05.10) OX=332648 GN=Bcrps3 PE=3 SV=1	Bcrps3	1	0.00706627	147.08	ELTSLIQK(1)R	2	-0.038329_x000D_
Cellular Component	GO:0043228	2	non-membrane-bounded organelle	9.55629e-09	A0A384JVB5	12	K	Bcrps3 OS=Botryotinia fuckeliana (strain B05.10) OX=332648 GN=Bcrps3 PE=3 SV=1	Bcrps3	1	0.035167	63.073	ASSVPGAAISK(1)R	2	-0.31641_x000D_
Cellular Component	GO:0043228	2	non-membrane-bounded organelle	9.55629e-09	A0A384JSF0	106	K	KOW domain-containing protein OS=Botryotinia fuckeliana (strain B05.10) OX=332648 GN=BCIN_09g03550 PE=4 SV=1	BCIN_09g03550	1	0.0209327	74.173	LWQQSPWAQK(1)R	2	0.33642_x000D_
Cellular Component	GO:0043228	2	non-membrane-bounded organelle	9.55629e-09	A0A384JDA3	630	K	MIF4G domain-containing protein OS=Botryotinia fuckeliana (strain B05.10) OX=332648 GN=BCIN_03g06810 PE=4 SV=1	BCIN_03g06810	1	0.0112382	58.071	AEADK(1)ANAAENDRK	3	-0.025677_x000D_
Cellular Component	GO:0043228	2	non-membrane-bounded organelle	9.55629e-09	A0A384JBQ4	221	K	Ribosomal_L2_C domain-containing protein OS=Botryotinia fuckeliana (strain B05.10) OX=332648 GN=BCIN_03g02530 PE=4 SV=1	BCIN_03g02530	1	1.78e-05	89.565	GVAMNPVDHPHGGGNHQHIGK(1)ASTISR	5	0.32423_x000D_
Cellular Component	GO:0043228	2	non-membrane-bounded organelle	9.55629e-09	A0A384JBQ4	145	K	Ribosomal_L2_C domain-containing protein OS=Botryotinia fuckeliana (strain B05.10) OX=332648 GN=BCIN_03g02530 PE=4 SV=1	BCIN_03g02530	1	4.19e-11	127.5	TSGNYVTVIGHNPDEGK(1)TR	3	0.48761_x000D_
Cellular Component	GO:0043228	2	non-membrane-bounded organelle	9.55629e-09	A0A384JBQ4	181	K	Ribosomal_L2_C domain-containing protein OS=Botryotinia fuckeliana (strain B05.10) OX=332648 GN=BCIN_03g02530 PE=4 SV=1	BCIN_03g02530	0.999969	0.0140458	58.132	TDKPLLK(1)ASR	3	0.20143_x000D_
Cellular Component	GO:0043228	2	non-membrane-bounded organelle	9.55629e-09	A0A384JBQ4	234	K	Ribosomal_L2_C domain-containing protein OS=Botryotinia fuckeliana (strain B05.10) OX=332648 GN=BCIN_03g02530 PE=4 SV=1	BCIN_03g02530	1	9.92e-08	219.72	YAAQGQK(1)AGLIAAR	2	1.1616_x000D_
Cellular Component	GO:0043228	2	non-membrane-bounded organelle	9.55629e-09	A0A384JBQ4	24	K	Ribosomal_L2_C domain-containing protein OS=Botryotinia fuckeliana (strain B05.10) OX=332648 GN=BCIN_03g02530 PE=4 SV=1	BCIN_03g02530	1	0.0216953	113.5	LNK(1)APAQFR	2	-0.77828_x000D_
Cellular Component	GO:0043228	2	non-membrane-bounded organelle	9.55629e-09	A0A384JNZ0	27	K	Uncharacterized protein OS=Botryotinia fuckeliana (strain B05.10) OX=332648 GN=BCIN_08g00760 PE=4 SV=1	BCIN_08g00760	1	0.0135266	73.067	VCTHK(1)AGLIR	3	-0.17452_x000D_
Cellular Component	GO:0043228	2	non-membrane-bounded organelle	9.55629e-09	A0A384JNZ0	54	K	Uncharacterized protein OS=Botryotinia fuckeliana (strain B05.10) OX=332648 GN=BCIN_08g00760 PE=4 SV=1	BCIN_08g00760	1	0.00741304	84.213	AADIGFVK(1)HR	2	0.58277_x000D_
Cellular Component	GO:0043228	2	non-membrane-bounded organelle	9.55629e-09	A0A384JD74	23	K	Bcrpl25 OS=Botryotinia fuckeliana (strain B05.10) OX=332648 GN=Bcrpl25 PE=3 SV=1	Bcrpl25	1	0.0207713	106.68	ANAAAK(1)ATLK	2	-0.47709_x000D_
Cellular Component	GO:0043228	2	non-membrane-bounded organelle	9.55629e-09	A0A384JUY7	80	K	Bctma19 OS=Botryotinia fuckeliana (strain B05.10) OX=332648 GN=Bctma19 PE=3 SV=1	Bctma19	1	0.0136852	135.83	LNSTSFDK(1)K	2	1.1883_x000D_
Cellular Component	GO:0043228	2	non-membrane-bounded organelle	9.55629e-09	A0A384JUY7	113	K	Bctma19 OS=Botryotinia fuckeliana (strain B05.10) OX=332648 GN=Bctma19 PE=3 SV=1	Bctma19	1	0.00559192	135.79	FEK(1)GAAAYAK	2	0.50857_x000D_
Cellular Component	GO:0043228	2	non-membrane-bounded organelle	9.55629e-09	A0A384K4A5	215	K	Glyceraldehyde-3-phosphate dehydrogenase OS=Botryotinia fuckeliana (strain B05.10) OX=332648 GN=BCIN_15g02120 PE=3 SV=1	BCIN_15g02120	1	3.62e-11	151.74	TAAQNIIPSSTGAAK(1)AVGK	2	0.47145_x000D_
Cellular Component	GO:0043228	2	non-membrane-bounded organelle	9.55629e-09	A0A384K4A5	251	K	Glyceraldehyde-3-phosphate dehydrogenase OS=Botryotinia fuckeliana (strain B05.10) OX=332648 GN=BCIN_15g02120 PE=3 SV=1	BCIN_15g02120	1	0.0106127	120.09	IEK(1)GASYDEIK	2	-0.014936_x000D_
Cellular Component	GO:0043228	2	non-membrane-bounded organelle	9.55629e-09	A0A384K4A5	219	K	Glyceraldehyde-3-phosphate dehydrogenase OS=Botryotinia fuckeliana (strain B05.10) OX=332648 GN=BCIN_15g02120 PE=3 SV=1	BCIN_15g02120	1	0.0275911	98.033	AVGK(1)VIPVLNGK	2	0.3139_x000D_
Cellular Component	GO:0043228	2	non-membrane-bounded organelle	9.55629e-09	A0A384K4A5	5	K	Glyceraldehyde-3-phosphate dehydrogenase OS=Botryotinia fuckeliana (strain B05.10) OX=332648 GN=BCIN_15g02120 PE=3 SV=1	BCIN_15g02120	1	0.00444124	151.15	APTK(1)VGINGFGR	2	0.97703_x000D_
Cellular Component	GO:0043228	2	non-membrane-bounded organelle	9.55629e-09	A0A384K238	500	K	Bcbud6 OS=Botryotinia fuckeliana (strain B05.10) OX=332648 GN=Bcbud6 PE=4 SV=1	Bcbud6	1	0.0293131	50.353	TISEPPQAPQHK(1)R	2	-1.6818_x000D_
Cellular Component	GO:0043228	2	non-membrane-bounded organelle	9.55629e-09	A0A384JD98	252	K	Ribosomal_L7Ae domain-containing protein OS=Botryotinia fuckeliana (strain B05.10) OX=332648 GN=BCIN_03g06530 PE=4 SV=1	BCIN_03g06530	1	0.0415144	78.149	K(1)ALESAIK	2	-0.1837_x000D_
Cellular Component	GO:0043228	2	non-membrane-bounded organelle	9.55629e-09	A0A384JD98	18	K	Ribosomal_L7Ae domain-containing protein OS=Botryotinia fuckeliana (strain B05.10) OX=332648 GN=BCIN_03g06530 PE=4 SV=1	BCIN_03g06530	1	0.000556483	118.9	AAPAPFPQSK(1)AGAGK	2	-0.3509_x000D_
Cellular Component	GO:0043228	2	non-membrane-bounded organelle	9.55629e-09	A0A384JD98	100	K	Ribosomal_L7Ae domain-containing protein OS=Botryotinia fuckeliana (strain B05.10) OX=332648 GN=BCIN_03g06530 PE=4 SV=1	BCIN_03g06530	0.997615	0.00321605	79.466	LLNK(0.998)YRPETK(0.002)PEK	3	0.73577_x000D_
Cellular Component	GO:0043228	2	non-membrane-bounded organelle	9.55629e-09	A0A384JU32	137	K	Uncharacterized protein OS=Botryotinia fuckeliana (strain B05.10) OX=332648 GN=BCIN_09g06480 PE=4 SV=1	BCIN_09g06480	1	0.00585812	125.75	TNVSTQSK(1)VSK	2	0.29828_x000D_
Cellular Component	GO:0043228	2	non-membrane-bounded organelle	9.55629e-09	A0A384JE56	198	K	Uncharacterized protein OS=Botryotinia fuckeliana (strain B05.10) OX=332648 GN=BCIN_03g09260 PE=4 SV=1	BCIN_03g09260	0.999979	0.0173392	50.95	QKEVETK(1)LLQSR	3	0.53426_x000D_
Cellular Component	GO:0043228	2	non-membrane-bounded organelle	9.55629e-09	A0A384JA13	122	K	Histone H2B OS=Botryotinia fuckeliana (strain B05.10) OX=332648 GN=BCIN_02g06790 PE=3 SV=1	BCIN_02g06790	1	0.0115799	62.765	LILPGELAK(1)HAVSEGTK	3	-0.48197_x000D_
Cellular Component	GO:0043228	2	non-membrane-bounded organelle	9.55629e-09	A0A384JA13	48	K	Histone H2B OS=Botryotinia fuckeliana (strain B05.10) OX=332648 GN=BCIN_02g06790 PE=3 SV=1	BCIN_02g06790	1	0.0173281	123.86	K(1)ETYSSYIYK	2	1.2911_x000D_
Cellular Component	GO:0043228	2	non-membrane-bounded organelle	9.55629e-09	A0A384JA13	15	K	Histone H2B OS=Botryotinia fuckeliana (strain B05.10) OX=332648 GN=BCIN_02g06790 PE=3 SV=1	BCIN_02g06790	1	0.000812539	140.24	APAAAK(1)APASASK	2	-0.12308_x000D_
Cellular Component	GO:0043228	2	non-membrane-bounded organelle	9.55629e-09	A0A384JVY6	25	K	Uncharacterized protein OS=Botryotinia fuckeliana (strain B05.10) OX=332648 GN=BCIN_10g04300 PE=3 SV=1	BCIN_10g04300	1	0.00423714	182.65	LLNTNVEGK(1)QK	2	-0.16027_x000D_
Cellular Component	GO:0043228	2	non-membrane-bounded organelle	9.55629e-09	A0A384JTU5	101	K	Bcrpl10 OS=Botryotinia fuckeliana (strain B05.10) OX=332648 GN=Bcrpl10 PE=4 SV=1	Bcrpl10	1	0.00229007	116.55	INK(1)MLSCAGADR	2	-1.1277_x000D_
Cellular Component	GO:0043228	2	non-membrane-bounded organelle	9.55629e-09	A0A384K3A6	8	K	Bcrpl5 OS=Botryotinia fuckeliana (strain B05.10) OX=332648 GN=Bcrpl5 PE=3 SV=1	Bcrpl5	1	0.0335082	98.249	LVK(1)NSAYYSR	2	1.0375_x000D_
Cellular Component	GO:0043228	2	non-membrane-bounded organelle	9.55629e-09	A0A384K3A6	165	K	Bcrpl5 OS=Botryotinia fuckeliana (strain B05.10) OX=332648 GN=Bcrpl5 PE=3 SV=1	Bcrpl5	1	0.0010578	77.221	IFGAMK(1)GASDGGILVPHSENR	3	1.8106_x000D_
Cellular Component	GO:0043228	2	non-membrane-bounded organelle	9.55629e-09	A0A384JAQ7	23	K	Histone H2A OS=Botryotinia fuckeliana (strain B05.10) OX=332648 GN=BCIN_02g06800 PE=3 SV=1	BCIN_02g06800	1	0.0361892	90.149	SSK(1)AGLAFPVGR	2	0.65523_x000D_
Cellular Component	GO:0043228	2	non-membrane-bounded organelle	9.55629e-09	A0A384JAQ7	5	K	Histone H2A OS=Botryotinia fuckeliana (strain B05.10) OX=332648 GN=BCIN_02g06800 PE=3 SV=1	BCIN_02g06800	1	0.017565	50.04	TGGK(1)SAGGK	2	-0.44114_x000D_
Cellular Component	GO:0043228	2	non-membrane-bounded organelle	9.55629e-09	A0A384J4J0	8	K	S4 RNA-binding domain-containing protein OS=Botryotinia fuckeliana (strain B05.10) OX=332648 GN=BCIN_01g02200 PE=3 SV=1	BCIN_01g02200	1	0.0367207	68.915	SYSK(1)TYK	2	0.5611_x000D_
Cellular Component	GO:0043228	2	non-membrane-bounded organelle	9.55629e-09	A0A384J4J0	49	K	S4 RNA-binding domain-containing protein OS=Botryotinia fuckeliana (strain B05.10) OX=332648 GN=BCIN_01g02200 PE=3 SV=1	BCIN_01g02200	1	0.0134878	124.23	VQLTLSK(1)IR	2	0.66759_x000D_
Cellular Component	GO:0043228	2	non-membrane-bounded organelle	9.55629e-09	A0A384J4J0	118	K	S4 RNA-binding domain-containing protein OS=Botryotinia fuckeliana (strain B05.10) OX=332648 GN=BCIN_01g02200 PE=3 SV=1	BCIN_01g02200	1	0.0248935	65.395	LGLAK(1)SIHHAR	3	-0.15247_x000D_
Cellular Component	GO:0043228	2	non-membrane-bounded organelle	9.55629e-09	A0A384JGS5	158	K	60S ribosomal protein L20 OS=Botryotinia fuckeliana (strain B05.10) OX=332648 GN=BCIN_05g01600 PE=3 SV=1	BCIN_05g01600	1	0.000367068	174.42	ISK(1)SMTANLFASK	2	0.99793_x000D_
Cellular Component	GO:0043228	2	non-membrane-bounded organelle	9.55629e-09	A0A384JGS5	168	K	60S ribosomal protein L20 OS=Botryotinia fuckeliana (strain B05.10) OX=332648 GN=BCIN_05g01600 PE=3 SV=1	BCIN_05g01600	1	0.00121588	111.06	SMTANLFASK(1)R	2	0.18539_x000D_
Cellular Component	GO:0043228	2	non-membrane-bounded organelle	9.55629e-09	A0A384JXL0	126	K	60S ribosomal protein L6 OS=Botryotinia fuckeliana (strain B05.10) OX=332648 GN=BCIN_11g05900 PE=3 SV=1	BCIN_11g05900	1	0.0047318	161.17	IEELSNPK(1)YFAR	2	-2.7743_x000D_
Cellular Component	GO:0043228	2	non-membrane-bounded organelle	9.55629e-09	A0A384J564	217	K	UTP--glucose-1-phosphate uridylyltransferase OS=Botryotinia fuckeliana (strain B05.10) OX=332648 GN=Bcugp1 PE=3 SV=1	Bcugp1	1	0.0122321	118.4	ILK(1)DSLLPAPK	2	0.88551_x000D_
Cellular Component	GO:0043228	2	non-membrane-bounded organelle	9.55629e-09	A0A384JC14	2215	K	Uncharacterized protein OS=Botryotinia fuckeliana (strain B05.10) OX=332648 GN=BCIN_03g03730 PE=3 SV=1	BCIN_03g03730	1	0.04002	81.338	EK(1)AALEK(1)SLK	2	-0.1915_x000D_
Cellular Component	GO:0043228	2	non-membrane-bounded organelle	9.55629e-09	A0A384JC14	2220	K	Uncharacterized protein OS=Botryotinia fuckeliana (strain B05.10) OX=332648 GN=BCIN_03g03730 PE=3 SV=1	BCIN_03g03730	1	0.04002	81.338	EK(1)AALEK(1)SLK	2	-0.1915_x000D_
Cellular Component	GO:0043228	2	non-membrane-bounded organelle	9.55629e-09	A0A384K3N7	22	K	Uncharacterized protein OS=Botryotinia fuckeliana (strain B05.10) OX=332648 GN=BCIN_14g04100 PE=4 SV=1	BCIN_14g04100	1	0.00320798	129.7	FVIDCK(1)QPANDK	2	-0.030317_x000D_
Cellular Component	GO:0043228	2	non-membrane-bounded organelle	9.55629e-09	A0A384K3N7	101	K	Uncharacterized protein OS=Botryotinia fuckeliana (strain B05.10) OX=332648 GN=BCIN_14g04100 PE=4 SV=1	BCIN_14g04100	1	0.0190165	104.52	VVSTSK(1)GVYELR	2	-0.72424_x000D_
Cellular Component	GO:0043228	2	non-membrane-bounded organelle	9.55629e-09	A0A384JJN2	22	K	40S ribosomal protein S27 OS=Botryotinia fuckeliana (strain B05.10) OX=332648 GN=BCIN_06g02890 PE=3 SV=1	BCIN_06g02890	1	0.0237541	110.81	LK(1)QLVPAPR	2	-0.37581_x000D_
Cellular Component	GO:0043228	2	non-membrane-bounded organelle	9.55629e-09	A0A384J5P0	61	K	Uncharacterized protein OS=Botryotinia fuckeliana (strain B05.10) OX=332648 GN=BCIN_01g05590 PE=3 SV=1	BCIN_01g05590	1	0.000326617	87.319	AIMPVIK(1)GHDVIAQAQSGTGK	3	0.22495_x000D_
Cellular Component	GO:0043228	2	non-membrane-bounded organelle	9.55629e-09	A0A384K438	9	K	S10_plectin domain-containing protein OS=Botryotinia fuckeliana (strain B05.10) OX=332648 GN=BCIN_14g04590 PE=4 SV=1	BCIN_14g04590	1	0.0331771	49.35	K(1)LIHEYLFR	3	0.85921_x000D_
Cellular Component	GO:0043228	2	non-membrane-bounded organelle	9.55629e-09	A0A384JD57	85	K	Uncharacterized protein OS=Botryotinia fuckeliana (strain B05.10) OX=332648 GN=BCIN_03g06970 PE=3 SV=1	BCIN_03g06970	1	0.0140403	47.915	CK(1)ELGITALHVK	3	-0.8642_x000D_
Cellular Component	GO:0043228	2	non-membrane-bounded organelle	9.55629e-09	A0A384JBE3	130	K	Ribosomal protein OS=Botryotinia fuckeliana (strain B05.10) OX=332648 GN=BCIN_03g01820 PE=3 SV=1	BCIN_03g01820	1	0.011945	91.867	LLGPGLSK(1)AGK	2	-0.32838_x000D_
Cellular Component	GO:0043228	2	non-membrane-bounded organelle	9.55629e-09	A0A384JBE3	133	K	Ribosomal protein OS=Botryotinia fuckeliana (strain B05.10) OX=332648 GN=BCIN_03g01820 PE=3 SV=1	BCIN_03g01820	1	0.0111067	63.337	AGK(1)FPTPVSHNEDLSGK	3	0.21631_x000D_
Cellular Component	GO:0043228	2	non-membrane-bounded organelle	9.55629e-09	A0A384K801	46	K	Ribosomal_L28e domain-containing protein OS=Botryotinia fuckeliana (strain B05.10) OX=332648 GN=BCIN_16g04810 PE=4 SV=1	BCIN_16g04810	1	0.011291	138.1	K(1)YAGFVNDK	2	-0.33348_x000D_
Cellular Component	GO:0043228	2	non-membrane-bounded organelle	9.55629e-09	A0A384K801	129	K	Ribosomal_L28e domain-containing protein OS=Botryotinia fuckeliana (strain B05.10) OX=332648 GN=BCIN_16g04810 PE=4 SV=1	BCIN_16g04810	1	0.00563604	169.93	SSAILESQTPK(1)K	2	0.020343_x000D_
Cellular Component	GO:0043228	2	non-membrane-bounded organelle	9.55629e-09	A0A384K801	23	K	Ribosomal_L28e domain-containing protein OS=Botryotinia fuckeliana (strain B05.10) OX=332648 GN=BCIN_16g04810 PE=4 SV=1	BCIN_16g04810	1	0.00931331	139.97	SQNAFLVK(1)R	2	0.067318_x000D_
Cellular Component	GO:0043228	2	non-membrane-bounded organelle	9.55629e-09	A0A384K801	100	K	Ribosomal_L28e domain-containing protein OS=Botryotinia fuckeliana (strain B05.10) OX=332648 GN=BCIN_16g04810 PE=4 SV=1	BCIN_16g04810	1	0.000850431	109.6	TFAGVAK(1)TVAQGGYR	2	0.61178_x000D_
Cellular Component	GO:0043228	2	non-membrane-bounded organelle	9.55629e-09	A0A384JI26	31	K	Uncharacterized protein OS=Botryotinia fuckeliana (strain B05.10) OX=332648 GN=BCIN_05g06130 PE=4 SV=1	BCIN_05g06130	1	0.00540528	81.594	EYTIHLHK(1)R	3	-0.71822_x000D_
Cellular Component	GO:0043228	2	non-membrane-bounded organelle	9.55629e-09	A0A384JU36	150	K	Uncharacterized protein OS=Botryotinia fuckeliana (strain B05.10) OX=332648 GN=BCIN_10g01260 PE=3 SV=1	BCIN_10g01260	1	0.00176999	84.759	LSHEVGWK(1)YQDVVAR	3	0.20123_x000D_
Cellular Component	GO:0043228	2	non-membrane-bounded organelle	9.55629e-09	A0A384JU36	54	K	Uncharacterized protein OS=Botryotinia fuckeliana (strain B05.10) OX=332648 GN=BCIN_10g01260 PE=3 SV=1	BCIN_10g01260	1	0.0154511	82.279	LK(1)YHAYLR	3	-1.296_x000D_
Cellular Component	GO:0043228	2	non-membrane-bounded organelle	9.55629e-09	A0A384K3Z3	232	K	ATP synthase subunit alpha OS=Botryotinia fuckeliana (strain B05.10) OX=332648 GN=Bcatp1 PE=3 SV=1	Bcatp1	1	0.010074	56.916	TAVALDAMLNQK(1)R	2	1.9462_x000D_
Cellular Component	GO:0043228	2	non-membrane-bounded organelle	9.55629e-09	A0A384J9H1	56	K	Ribos_L4_asso_C domain-containing protein OS=Botryotinia fuckeliana (strain B05.10) OX=332648 GN=BCIN_02g04220 PE=4 SV=1	BCIN_02g04220	1	0.000926367	76.889	QPYAVSEK(1)AGHQTSAESWGTGR	3	-1.2666_x000D_
Cellular Component	GO:0043228	2	non-membrane-bounded organelle	9.55629e-09	A0A384J9H1	351	K	Ribos_L4_asso_C domain-containing protein OS=Botryotinia fuckeliana (strain B05.10) OX=332648 GN=BCIN_02g04220 PE=4 SV=1	BCIN_02g04220	1	0.000913889	98.253	IGTK(1)GLDAGKPER	3	-0.21994_x000D_
Cellular Component	GO:0043228	2	non-membrane-bounded organelle	9.55629e-09	A0A384J9H1	220	K	Ribos_L4_asso_C domain-containing protein OS=Botryotinia fuckeliana (strain B05.10) OX=332648 GN=BCIN_02g04220 PE=4 SV=1	BCIN_02g04220	1	0.0157318	83.769	GPLVVYDGNADGK(1)ELVR	2	-2.3348_x000D_
Cellular Component	GO:0043228	2	non-membrane-bounded organelle	9.55629e-09	A0A384JLV2	571	K	Tr-type G domain-containing protein OS=Botryotinia fuckeliana (strain B05.10) OX=332648 GN=BCIN_07g01540 PE=4 SV=1	BCIN_07g01540	1	0.012161	96.103	ETVTGK(1)SSMTALSK	2	0.47603_x000D_
Cellular Component	GO:0043228	2	non-membrane-bounded organelle	9.55629e-09	A0A384JLV2	50	K	Tr-type G domain-containing protein OS=Botryotinia fuckeliana (strain B05.10) OX=332648 GN=BCIN_07g01540 PE=4 SV=1	BCIN_07g01540	1	0.0220773	92.611	AGIISAAK(1)AGDAR	2	0.3244_x000D_
Cellular Component	GO:0043228	2	non-membrane-bounded organelle	9.55629e-09	A0A384JLV2	579	K	Tr-type G domain-containing protein OS=Botryotinia fuckeliana (strain B05.10) OX=332648 GN=BCIN_07g01540 PE=4 SV=1	BCIN_07g01540	1	0.00726755	119.53	SSMTALSK(1)SPNK	2	0.38906_x000D_
Cellular Component	GO:0043228	2	non-membrane-bounded organelle	9.55629e-09	A0A384JLV2	15	K	Tr-type G domain-containing protein OS=Botryotinia fuckeliana (strain B05.10) OX=332648 GN=BCIN_07g01540 PE=4 SV=1	BCIN_07g01540	1	0.00662644	131.5	QLMDK(1)ATNVR	2	-0.85433_x000D_
Cellular Component	GO:0043228	2	non-membrane-bounded organelle	9.55629e-09	A0A384K0T1	13	K	Uncharacterized protein OS=Botryotinia fuckeliana (strain B05.10) OX=332648 GN=BCIN_13g00830 PE=3 SV=1	BCIN_13g00830	1	0.0152985	113.62	VGVTGK(1)YGTR	2	0.26259_x000D_
Cellular Component	GO:0043228	2	non-membrane-bounded organelle	9.55629e-09	A0A384K3C6	56	K	Ribosomal protein L15 OS=Botryotinia fuckeliana (strain B05.10) OX=332648 GN=BCIN_14g04790 PE=3 SV=1	BCIN_14g04790	1	0.0412072	100.45	AK(1)QGYVIYR	2	-0.17603_x000D_
Cellular Component	GO:0043228	2	non-membrane-bounded organelle	9.55629e-09	A0A384JR28	17	K	Importin subunit alpha OS=Botryotinia fuckeliana (strain B05.10) OX=332648 GN=Bcsrp1 PE=3 SV=1	Bcsrp1	0.999901	0.0193451	65.395	AK(1)NTFKPEELR	3	-0.30391_x000D_
Cellular Component	GO:0043228	2	non-membrane-bounded organelle	9.55629e-09	A0A384JEF1	8	K	Ribosomal protein L19 OS=Botryotinia fuckeliana (strain B05.10) OX=332648 GN=BCIN_04g00540 PE=3 SV=1	BCIN_04g00540	1	0.0156505	98.523	VNLTTQK(1)R	2	-1.119_x000D_
Cellular Component	GO:0043228	2	non-membrane-bounded organelle	9.55629e-09	A0A384JEF1	19	K	Ribosomal protein L19 OS=Botryotinia fuckeliana (strain B05.10) OX=332648 GN=BCIN_04g00540 PE=3 SV=1	BCIN_04g00540	1	0.0143842	83.998	LAASVVGCGK(1)R	2	-0.48661_x000D_
Cellular Component	GO:0043228	2	non-membrane-bounded organelle	9.55629e-09	A0A384JEF1	117	K	Ribosomal protein L19 OS=Botryotinia fuckeliana (strain B05.10) OX=332648 GN=BCIN_04g00540 PE=3 SV=1	BCIN_04g00540	1	5.39e-05	112.3	IDK(1)HLYHELYHLSK	4	0.10258_x000D_
Cellular Component	GO:0043228	2	non-membrane-bounded organelle	9.55629e-09	A0A384K6Z7	25	K	Bclsg1 OS=Botryotinia fuckeliana (strain B05.10) OX=332648 GN=Bclsg1 PE=4 SV=1	Bclsg1	1	0.00693389	52.265	NAVGLGNSLMNDRFGK(1)GK(1)GADR	2	3.4434_x000D_
Cellular Component	GO:0043228	2	non-membrane-bounded organelle	9.55629e-09	A0A384K6Z7	23	K	Bclsg1 OS=Botryotinia fuckeliana (strain B05.10) OX=332648 GN=Bclsg1 PE=4 SV=1	Bclsg1	1	0.00693389	52.265	NAVGLGNSLMNDRFGK(1)GK(1)GADR	2	3.4434_x000D_
Cellular Component	GO:0043228	2	non-membrane-bounded organelle	9.55629e-09	A0A384JYI9	49	K	Uncharacterized protein OS=Botryotinia fuckeliana (strain B05.10) OX=332648 GN=BCIN_11g05920 PE=4 SV=1	BCIN_11g05920	1	0.000455243	94.728	DLSHLAVNFSQPK(1)K	3	0.12798_x000D_
Cellular Component	GO:0043228	2	non-membrane-bounded organelle	9.55629e-09	A0A384JUY8	74	K	Uncharacterized protein OS=Botryotinia fuckeliana (strain B05.10) OX=332648 GN=BCIN_10g04290 PE=3 SV=1	BCIN_10g04290	1	0.00470585	140.16	AAQGK(1)QFGVTR	2	1.5249_x000D_
Cellular Component	GO:0043228	2	non-membrane-bounded organelle	9.55629e-09	A0A384JUY8	46	K	Uncharacterized protein OS=Botryotinia fuckeliana (strain B05.10) OX=332648 GN=BCIN_10g04290 PE=3 SV=1	BCIN_10g04290	1	0.0138833	70.54	AVK(1)FLENVQEHK	3	-0.72486_x000D_
Cellular Component	GO:0043228	2	non-membrane-bounded organelle	9.55629e-09	A0A384JUY8	55	K	Uncharacterized protein OS=Botryotinia fuckeliana (strain B05.10) OX=332648 GN=BCIN_10g04290 PE=3 SV=1	BCIN_10g04290	1	0.00256686	80.534	FLENVQEHK(1)EAVAMR	3	0.2696_x000D_
Cellular Component	GO:0043228	2	non-membrane-bounded organelle	9.55629e-09	A0A384J759	17	K	60S ribosomal protein L36 OS=Botryotinia fuckeliana (strain B05.10) OX=332648 GN=BCIN_01g09350 PE=3 SV=1	BCIN_01g09350	1	0.00568284	121.73	TGLAVGLNK(1)GHK	2	-0.073016_x000D_
Cellular Component	GO:0043228	2	non-membrane-bounded organelle	9.55629e-09	A0A384JV25	119	K	40S ribosomal protein S7 OS=Botryotinia fuckeliana (strain B05.10) OX=332648 GN=BCIN_10g04610 PE=3 SV=1	BCIN_10g04610	1	0.0400596	168.74	TSLTQK(1)R	2	0.16795_x000D_
Cellular Component	GO:0043228	2	non-membrane-bounded organelle	9.55629e-09	A0A384J9U0	55	K	Bcrpl28 OS=Botryotinia fuckeliana (strain B05.10) OX=332648 GN=Bcrpl28 PE=3 SV=1	Bcrpl28	1	0.0054578	81.017	YHPGYFGK(1)VGMR	3	0.0033009_x000D_
Cellular Component	GO:0043228	2	non-membrane-bounded organelle	9.55629e-09	A0A384JD53	227	K	Polyadenylate-binding protein OS=Botryotinia fuckeliana (strain B05.10) OX=332648 GN=BCIN_03g04810 PE=3 SV=1	BCIN_03g04810	1	0.00126226	96.331	VFVGHHIPK(1)K	3	0.47345_x000D_
Cellular Component	GO:0043228	2	non-membrane-bounded organelle	9.55629e-09	A0A384JSE7	81	K	Bcegd2 OS=Botryotinia fuckeliana (strain B05.10) OX=332648 GN=Bcegd2 PE=4 SV=1	Bcegd2	1	5.91e-06	107.98	RPK(1)NILFVINQPEVYK	3	1.1374_x000D_
Cellular Component	GO:0043228	2	non-membrane-bounded organelle	9.55629e-09	A0A384JG51	246	K	Uncharacterized protein OS=Botryotinia fuckeliana (strain B05.10) OX=332648 GN=BCIN_05g00180 PE=3 SV=1	BCIN_05g00180	1	3.65e-18	145.94	ATAGDTHLGGQDFDTNLLDHFK(1)K	4	-0.27444_x000D_
Cellular Component	GO:0043228	2	non-membrane-bounded organelle	9.55629e-09	A0A384K179	77	K	KOW domain-containing protein OS=Botryotinia fuckeliana (strain B05.10) OX=332648 GN=BCIN_13g03600 PE=3 SV=1	BCIN_13g03600	1	0.0335157	63.624	LK(1)YVVHVER	3	-0.3836_x000D_
Cellular Component	GO:0043228	2	non-membrane-bounded organelle	9.55629e-09	A0A384K179	89	K	KOW domain-containing protein OS=Botryotinia fuckeliana (strain B05.10) OX=332648 GN=BCIN_13g03600 PE=3 SV=1	BCIN_13g03600	1	0.00295854	73.464	EK(1)SSGQSVPLGIHPSK	3	0.092251_x000D_
Cellular Component	GO:0030445	5	yeast-form cell wall	0.000231727	A0A384J564	217	K	UTP--glucose-1-phosphate uridylyltransferase OS=Botryotinia fuckeliana (strain B05.10) OX=332648 GN=Bcugp1 PE=3 SV=1	Bcugp1	1	0.0122321	118.4	ILK(1)DSLLPAPK	2	0.88551_x000D_
Cellular Component	GO:0030445	5	yeast-form cell wall	0.000231727	A0A384J5V2	126	K	Bcenol1 OS=Botryotinia fuckeliana (strain B05.10) OX=332648 GN=Bcenol1 PE=3 SV=1	Bcenol1	1	9.01e-08	109.85	AGAAEK(1)GIPLYAHVSDLAGTK	3	0.27523_x000D_
Cellular Component	GO:0030445	5	yeast-form cell wall	0.000231727	A0A384JLV2	571	K	Tr-type G domain-containing protein OS=Botryotinia fuckeliana (strain B05.10) OX=332648 GN=BCIN_07g01540 PE=4 SV=1	BCIN_07g01540	1	0.012161	96.103	ETVTGK(1)SSMTALSK	2	0.47603_x000D_
Cellular Component	GO:0030445	5	yeast-form cell wall	0.000231727	A0A384JLV2	50	K	Tr-type G domain-containing protein OS=Botryotinia fuckeliana (strain B05.10) OX=332648 GN=BCIN_07g01540 PE=4 SV=1	BCIN_07g01540	1	0.0220773	92.611	AGIISAAK(1)AGDAR	2	0.3244_x000D_
Cellular Component	GO:0030445	5	yeast-form cell wall	0.000231727	A0A384JLV2	579	K	Tr-type G domain-containing protein OS=Botryotinia fuckeliana (strain B05.10) OX=332648 GN=BCIN_07g01540 PE=4 SV=1	BCIN_07g01540	1	0.00726755	119.53	SSMTALSK(1)SPNK	2	0.38906_x000D_
Cellular Component	GO:0030445	5	yeast-form cell wall	0.000231727	A0A384JLV2	15	K	Tr-type G domain-containing protein OS=Botryotinia fuckeliana (strain B05.10) OX=332648 GN=BCIN_07g01540 PE=4 SV=1	BCIN_07g01540	1	0.00662644	131.5	QLMDK(1)ATNVR	2	-0.85433_x000D_
Cellular Component	GO:0030445	5	yeast-form cell wall	0.000231727	A0A384JCX1	75	K	Uncharacterized protein OS=Botryotinia fuckeliana (strain B05.10) OX=332648 GN=BCIN_03g06600 PE=3 SV=1	BCIN_03g06600	1	0.0116387	105.46	K(1)FADSEVQADMK	2	0.31995_x000D_
Cellular Component	GO:0030445	5	yeast-form cell wall	0.000231727	A0A384JCX1	185	K	Uncharacterized protein OS=Botryotinia fuckeliana (strain B05.10) OX=332648 GN=BCIN_03g06600 PE=3 SV=1	BCIN_03g06600	1	1.51e-05	105.9	IINEPTAAAIAYGLDK(1)K	3	1.5073_x000D_
Cellular Component	GO:0030445	5	yeast-form cell wall	0.000231727	A0A384JCX1	561	K	Uncharacterized protein OS=Botryotinia fuckeliana (strain B05.10) OX=332648 GN=BCIN_03g06600 PE=3 SV=1	BCIN_03g06600	1	7.03e-08	118.72	SSLSEADHELSK(1)SIQDPAAK	3	0.62269_x000D_
Cellular Component	GO:0030445	5	yeast-form cell wall	0.000231727	A0A384JCX1	506	K	Uncharacterized protein OS=Botryotinia fuckeliana (strain B05.10) OX=332648 GN=BCIN_03g06600 PE=3 SV=1	BCIN_03g06600	1	0.00367065	160.75	IVITNDK(1)GR	2	-1.6177_x000D_
Cellular Component	GO:0030445	5	yeast-form cell wall	0.000231727	A0A384JCX1	244	K	Uncharacterized protein OS=Botryotinia fuckeliana (strain B05.10) OX=332648 GN=BCIN_03g06600 PE=3 SV=1	BCIN_03g06600	1	0.000212937	149.49	LVNHFVNEFK(1)R	3	0.26033_x000D_
Cellular Component	GO:0030445	5	yeast-form cell wall	0.000231727	A0A384JCX1	544	K	Uncharacterized protein OS=Botryotinia fuckeliana (strain B05.10) OX=332648 GN=BCIN_03g06600 PE=3 SV=1	BCIN_03g06600	1	0.00611954	166.07	NALEGK(1)AYQIR	2	-3.0379_x000D_
Cellular Component	GO:0030445	5	yeast-form cell wall	0.000231727	A0A384JCX1	86	K	Uncharacterized protein OS=Botryotinia fuckeliana (strain B05.10) OX=332648 GN=BCIN_03g06600 PE=3 SV=1	BCIN_03g06600	1	3.82e-05	106.19	FADSEVQADMK(1)HFPFK	3	0.22542_x000D_
Cellular Component	GO:0030445	5	yeast-form cell wall	0.000231727	A0A384JCX1	355	K	Uncharacterized protein OS=Botryotinia fuckeliana (strain B05.10) OX=332648 GN=BCIN_03g06600 PE=3 SV=1	BCIN_03g06600	1	0.00107228	162.38	LITDYFNGK(1)EPNK	2	1.1604_x000D_
Cellular Component	GO:0030445	5	yeast-form cell wall	0.000231727	A0A384JTH0	170	K	Elongation factor 1-alpha OS=Botryotinia fuckeliana (strain B05.10) OX=332648 GN=Bcef1a PE=3 SV=1	Bcef1a	1	0.012696	102.4	YQEIIK(1)ETSNFIK	2	-0.27598_x000D_
Cellular Component	GO:0030445	5	yeast-form cell wall	0.000231727	A0A384JTH0	329	K	Elongation factor 1-alpha OS=Botryotinia fuckeliana (strain B05.10) OX=332648 GN=Bcef1a PE=3 SV=1	Bcef1a	1	0.0200102	94.767	GNVAGDSK(1)QDPPK	2	-0.75737_x000D_
Cellular Component	GO:0030445	5	yeast-form cell wall	0.000231727	A0A384JTH0	438	K	Elongation factor 1-alpha OS=Botryotinia fuckeliana (strain B05.10) OX=332648 GN=Bcef1a PE=3 SV=1	Bcef1a	1	0.00300924	119.39	QTVAVGVIK(1)SVEK	2	0.14696_x000D_
Cellular Component	GO:0030445	5	yeast-form cell wall	0.000231727	A0A384JTH0	377	K	Elongation factor 1-alpha OS=Botryotinia fuckeliana (strain B05.10) OX=332648 GN=Bcef1a PE=3 SV=1	Bcef1a	1	0.00830217	202.05	FSELLQK(1)IDR	2	0.14164_x000D_
Cellular Component	GO:0044815	2	DNA packaging complex	0.00776157	A0A384JA13	122	K	Histone H2B OS=Botryotinia fuckeliana (strain B05.10) OX=332648 GN=BCIN_02g06790 PE=3 SV=1	BCIN_02g06790	1	0.0115799	62.765	LILPGELAK(1)HAVSEGTK	3	-0.48197_x000D_
Cellular Component	GO:0044815	2	DNA packaging complex	0.00776157	A0A384JA13	48	K	Histone H2B OS=Botryotinia fuckeliana (strain B05.10) OX=332648 GN=BCIN_02g06790 PE=3 SV=1	BCIN_02g06790	1	0.0173281	123.86	K(1)ETYSSYIYK	2	1.2911_x000D_
Cellular Component	GO:0044815	2	DNA packaging complex	0.00776157	A0A384JA13	15	K	Histone H2B OS=Botryotinia fuckeliana (strain B05.10) OX=332648 GN=BCIN_02g06790 PE=3 SV=1	BCIN_02g06790	1	0.000812539	140.24	APAAAK(1)APASASK	2	-0.12308_x000D_
Cellular Component	GO:0044815	2	DNA packaging complex	0.00776157	A0A384K1U9	123	K	Histone H3 OS=Botryotinia fuckeliana (strain B05.10) OX=332648 GN=BCIN_13g04410 PE=3 SV=1	BCIN_13g04410	1	0.0191052	104.43	VTIQSK(1)DIQLAR	2	0.27025_x000D_
Cellular Component	GO:0044815	2	DNA packaging complex	0.00776157	A0A384JAQ7	23	K	Histone H2A OS=Botryotinia fuckeliana (strain B05.10) OX=332648 GN=BCIN_02g06800 PE=3 SV=1	BCIN_02g06800	1	0.0361892	90.149	SSK(1)AGLAFPVGR	2	0.65523_x000D_
Cellular Component	GO:0044815	2	DNA packaging complex	0.00776157	A0A384JAQ7	5	K	Histone H2A OS=Botryotinia fuckeliana (strain B05.10) OX=332648 GN=BCIN_02g06800 PE=3 SV=1	BCIN_02g06800	1	0.017565	50.04	TGGK(1)SAGGK	2	-0.44114_x000D_
Cellular Component	GO:0005840	4	ribosome	8.2051e-48	A0A384JSB5	32	K	Uncharacterized protein OS=Botryotinia fuckeliana (strain B05.10) OX=332648 GN=BCIN_09g02490 PE=3 SV=1	BCIN_09g02490	1	0.0400046	91.867	AGK(1)ASLFAQGK	2	0.54273_x000D_
Cellular Component	GO:0005840	4	ribosome	8.2051e-48	A0A384JSB5	80	K	Uncharacterized protein OS=Botryotinia fuckeliana (strain B05.10) OX=332648 GN=BCIN_09g02490 PE=3 SV=1	BCIN_09g02490	1	0.00560855	107.01	TK(1)AQLALK	2	0.39289_x000D_
Cellular Component	GO:0005840	4	ribosome	8.2051e-48	A0A384K2W2	365	K	Bcrpl3 OS=Botryotinia fuckeliana (strain B05.10) OX=332648 GN=Bcrpl3 PE=3 SV=1	Bcrpl3	1	0.00107549	79.568	WIDTSSK(1)FGHGAYQTAEEK	3	1.3388_x000D_
Cellular Component	GO:0005840	4	ribosome	8.2051e-48	A0A384K2W2	385	K	Bcrpl3 OS=Botryotinia fuckeliana (strain B05.10) OX=332648 GN=Bcrpl3 PE=3 SV=1	Bcrpl3	1	0.0389399	115.71	HQFLGTLK(1)K	2	-0.38371_x000D_
Cellular Component	GO:0005840	4	ribosome	8.2051e-48	A0A384K2W2	358	K	Bcrpl3 OS=Botryotinia fuckeliana (strain B05.10) OX=332648 GN=Bcrpl3 PE=3 SV=1	Bcrpl3	1	0.0120846	76.143	VELK(1)WIDTSSK	2	-1.79_x000D_
Cellular Component	GO:0005840	4	ribosome	8.2051e-48	A0A384K2W2	377	K	Bcrpl3 OS=Botryotinia fuckeliana (strain B05.10) OX=332648 GN=Bcrpl3 PE=3 SV=1	Bcrpl3	1	1.04e-05	100.02	FGHGAYQTAEEK(1)HQFLGTLK	4	-0.0033347_x000D_
Cellular Component	GO:0005840	4	ribosome	8.2051e-48	A0A384JJ19	41	K	Ribosomal_S17_N domain-containing protein OS=Botryotinia fuckeliana (strain B05.10) OX=332648 GN=BCIN_06g00380 PE=3 SV=1	BCIN_06g00380	1	0.0378735	95.358	WYK(1)DVGLGFR	2	-0.00069463_x000D_
Cellular Component	GO:0005840	4	ribosome	8.2051e-48	A0A384JJ19	110	K	Ribosomal_S17_N domain-containing protein OS=Botryotinia fuckeliana (strain B05.10) OX=332648 GN=BCIN_06g00380 PE=3 SV=1	BCIN_06g00380	1	0.000181689	120.53	HK(1)NLAAHVSPAFR	3	0.36448_x000D_
Cellular Component	GO:0005840	4	ribosome	8.2051e-48	A0A384J798	52	K	Uncharacterized protein OS=Botryotinia fuckeliana (strain B05.10) OX=332648 GN=BCIN_01g09620 PE=3 SV=1	BCIN_01g09620	1	3.58e-21	257.76	VLEQLSGQTPVYSK(1)AR	2	0.10543_x000D_
Cellular Component	GO:0005840	4	ribosome	8.2051e-48	A0A384JCX3	109	K	40S ribosomal protein S1 OS=Botryotinia fuckeliana (strain B05.10) OX=332648 GN=RPS1 PE=3 SV=1	RPS1	1	1.48e-06	126	NCLTNFHGLDFTSDK(1)LR	3	0.71942_x000D_
Cellular Component	GO:0005840	4	ribosome	8.2051e-48	A0A384J4J9	60	K	Uncharacterized protein OS=Botryotinia fuckeliana (strain B05.10) OX=332648 GN=BCIN_01g02210 PE=4 SV=1	BCIN_01g02210	1	0.0298824	58.079	VYHGK(1)TGVVYNVTK	3	-0.13751_x000D_
Cellular Component	GO:0005840	4	ribosome	8.2051e-48	A0A384J4J9	129	K	Uncharacterized protein OS=Botryotinia fuckeliana (strain B05.10) OX=332648 GN=BCIN_01g02210 PE=4 SV=1	BCIN_01g02210	1	0.00073523	88.681	TDGTHVHLK(1)R	3	-0.18851_x000D_
Cellular Component	GO:0005840	4	ribosome	8.2051e-48	A0A384J9L6	6	K	Bcrps31 OS=Botryotinia fuckeliana (strain B05.10) OX=332648 GN=Bcrps31 PE=4 SV=1	Bcrps31	1	0.0350696	96.342	MQIFVK(1)TLTGK	2	-0.60375_x000D_
Cellular Component	GO:0005840	4	ribosome	8.2051e-48	A0A384J9L6	99	K	Bcrps31 OS=Botryotinia fuckeliana (strain B05.10) OX=332648 GN=Bcrps31 PE=4 SV=1	Bcrps31	0.999991	0.0289933	50.607	TK(1)LAVLKYYK	2	-3.0362_x000D_
Cellular Component	GO:0005840	4	ribosome	8.2051e-48	A0A384J9L6	63	K	Bcrps31 OS=Botryotinia fuckeliana (strain B05.10) OX=332648 GN=Bcrps31 PE=4 SV=1	Bcrps31	1	8.45e-09	156.22	TLSDYNIQK(1)ESTLHLVLR	3	0.84007_x000D_
Cellular Component	GO:0005840	4	ribosome	8.2051e-48	A0A384J9L6	48	K	Bcrps31 OS=Botryotinia fuckeliana (strain B05.10) OX=332648 GN=Bcrps31 PE=4 SV=1	Bcrps31	1	0.00845321	107.24	LIFAGK(1)QLEDGR	2	0.39736_x000D_
Cellular Component	GO:0005840	4	ribosome	8.2051e-48	A0A384JTH0	170	K	Elongation factor 1-alpha OS=Botryotinia fuckeliana (strain B05.10) OX=332648 GN=Bcef1a PE=3 SV=1	Bcef1a	1	0.012696	102.4	YQEIIK(1)ETSNFIK	2	-0.27598_x000D_
Cellular Component	GO:0005840	4	ribosome	8.2051e-48	A0A384JTH0	329	K	Elongation factor 1-alpha OS=Botryotinia fuckeliana (strain B05.10) OX=332648 GN=Bcef1a PE=3 SV=1	Bcef1a	1	0.0200102	94.767	GNVAGDSK(1)QDPPK	2	-0.75737_x000D_
Cellular Component	GO:0005840	4	ribosome	8.2051e-48	A0A384JTH0	438	K	Elongation factor 1-alpha OS=Botryotinia fuckeliana (strain B05.10) OX=332648 GN=Bcef1a PE=3 SV=1	Bcef1a	1	0.00300924	119.39	QTVAVGVIK(1)SVEK	2	0.14696_x000D_
Cellular Component	GO:0005840	4	ribosome	8.2051e-48	A0A384JTH0	377	K	Elongation factor 1-alpha OS=Botryotinia fuckeliana (strain B05.10) OX=332648 GN=Bcef1a PE=3 SV=1	Bcef1a	1	0.00830217	202.05	FSELLQK(1)IDR	2	0.14164_x000D_
Cellular Component	GO:0005840	4	ribosome	8.2051e-48	A0A384JD22	12	K	Uncharacterized protein OS=Botryotinia fuckeliana (strain B05.10) OX=332648 GN=BCIN_03g06990 PE=3 SV=1	BCIN_03g06990	1	0.000261101	140.45	ASNQSVQCFGK(1)K	2	-1.841_x000D_
Cellular Component	GO:0005840	4	ribosome	8.2051e-48	A0A384JBD4	200	K	Bcrps5 OS=Botryotinia fuckeliana (strain B05.10) OX=332648 GN=Bcrps5 PE=3 SV=1	Bcrps5	1	0.0412038	106.42	GSSNSYAIK(1)K	2	-0.17918_x000D_
Cellular Component	GO:0005840	4	ribosome	8.2051e-48	A0A384J453	128	K	S5 DRBM domain-containing protein OS=Botryotinia fuckeliana (strain B05.10) OX=332648 GN=BCIN_01g00980 PE=3 SV=1	BCIN_01g00980	1	0.0190376	107.83	TSK(1)EVATAIR	2	0.89003_x000D_
Cellular Component	GO:0005840	4	ribosome	8.2051e-48	A0A384J453	194	K	S5 DRBM domain-containing protein OS=Botryotinia fuckeliana (strain B05.10) OX=332648 GN=BCIN_01g00980 PE=3 SV=1	BCIN_01g00980	1	0.00596669	134.51	GTGLVASPAVK(1)R	2	-0.77582_x000D_
Cellular Component	GO:0005840	4	ribosome	8.2051e-48	A0A384J453	49	K	S5 DRBM domain-containing protein OS=Botryotinia fuckeliana (strain B05.10) OX=332648 GN=BCIN_01g00980 PE=3 SV=1	BCIN_01g00980	1	0.0122531	118.5	EWQPVTK(1)LGR	2	-1.2419_x000D_
Cellular Component	GO:0005840	4	ribosome	8.2051e-48	A0A384JY93	59	K	Uncharacterized protein OS=Botryotinia fuckeliana (strain B05.10) OX=332648 GN=BCIN_12g01300 PE=3 SV=1	BCIN_12g01300	1	0.00972329	121.73	IAGYTTHLMK(1)R	2	0.13131_x000D_
Cellular Component	GO:0005840	4	ribosome	8.2051e-48	A0A384JY93	32	K	Uncharacterized protein OS=Botryotinia fuckeliana (strain B05.10) OX=332648 GN=BCIN_12g01300 PE=3 SV=1	BCIN_12g01300	1	0.0233999	81.338	LTLDFETNK(1)R	2	-2.4599_x000D_
Cellular Component	GO:0005840	4	ribosome	8.2051e-48	A0A384JFZ5	50	K	Uncharacterized protein OS=Botryotinia fuckeliana (strain B05.10) OX=332648 GN=BCIN_04g05440 PE=3 SV=1	BCIN_04g05440	1	0.0127685	85.457	SSPFGGSSHAK(1)GIVLEK	3	0.69846_x000D_
Cellular Component	GO:0005840	4	ribosome	8.2051e-48	A0A384JFZ5	56	K	Uncharacterized protein OS=Botryotinia fuckeliana (strain B05.10) OX=332648 GN=BCIN_04g05440 PE=3 SV=1	BCIN_04g05440	1	0.0271815	96.342	GIVLEK(1)VGVEAK	2	0.55435_x000D_
Cellular Component	GO:0005840	4	ribosome	8.2051e-48	A0A384JVB5	80	K	Bcrps3 OS=Botryotinia fuckeliana (strain B05.10) OX=332648 GN=Bcrps3 PE=3 SV=1	Bcrps3	1	0.00706627	147.08	ELTSLIQK(1)R	2	-0.038329_x000D_
Cellular Component	GO:0005840	4	ribosome	8.2051e-48	A0A384JVB5	12	K	Bcrps3 OS=Botryotinia fuckeliana (strain B05.10) OX=332648 GN=Bcrps3 PE=3 SV=1	Bcrps3	1	0.035167	63.073	ASSVPGAAISK(1)R	2	-0.31641_x000D_
Cellular Component	GO:0005840	4	ribosome	8.2051e-48	A0A384JSF0	106	K	KOW domain-containing protein OS=Botryotinia fuckeliana (strain B05.10) OX=332648 GN=BCIN_09g03550 PE=4 SV=1	BCIN_09g03550	1	0.0209327	74.173	LWQQSPWAQK(1)R	2	0.33642_x000D_
Cellular Component	GO:0005840	4	ribosome	8.2051e-48	A0A384JBQ4	221	K	Ribosomal_L2_C domain-containing protein OS=Botryotinia fuckeliana (strain B05.10) OX=332648 GN=BCIN_03g02530 PE=4 SV=1	BCIN_03g02530	1	1.78e-05	89.565	GVAMNPVDHPHGGGNHQHIGK(1)ASTISR	5	0.32423_x000D_
Cellular Component	GO:0005840	4	ribosome	8.2051e-48	A0A384JBQ4	145	K	Ribosomal_L2_C domain-containing protein OS=Botryotinia fuckeliana (strain B05.10) OX=332648 GN=BCIN_03g02530 PE=4 SV=1	BCIN_03g02530	1	4.19e-11	127.5	TSGNYVTVIGHNPDEGK(1)TR	3	0.48761_x000D_
Cellular Component	GO:0005840	4	ribosome	8.2051e-48	A0A384JBQ4	181	K	Ribosomal_L2_C domain-containing protein OS=Botryotinia fuckeliana (strain B05.10) OX=332648 GN=BCIN_03g02530 PE=4 SV=1	BCIN_03g02530	0.999969	0.0140458	58.132	TDKPLLK(1)ASR	3	0.20143_x000D_
Cellular Component	GO:0005840	4	ribosome	8.2051e-48	A0A384JBQ4	234	K	Ribosomal_L2_C domain-containing protein OS=Botryotinia fuckeliana (strain B05.10) OX=332648 GN=BCIN_03g02530 PE=4 SV=1	BCIN_03g02530	1	9.92e-08	219.72	YAAQGQK(1)AGLIAAR	2	1.1616_x000D_
Cellular Component	GO:0005840	4	ribosome	8.2051e-48	A0A384JBQ4	24	K	Ribosomal_L2_C domain-containing protein OS=Botryotinia fuckeliana (strain B05.10) OX=332648 GN=BCIN_03g02530 PE=4 SV=1	BCIN_03g02530	1	0.0216953	113.5	LNK(1)APAQFR	2	-0.77828_x000D_
Cellular Component	GO:0005840	4	ribosome	8.2051e-48	A0A384JNZ0	27	K	Uncharacterized protein OS=Botryotinia fuckeliana (strain B05.10) OX=332648 GN=BCIN_08g00760 PE=4 SV=1	BCIN_08g00760	1	0.0135266	73.067	VCTHK(1)AGLIR	3	-0.17452_x000D_
Cellular Component	GO:0005840	4	ribosome	8.2051e-48	A0A384JNZ0	54	K	Uncharacterized protein OS=Botryotinia fuckeliana (strain B05.10) OX=332648 GN=BCIN_08g00760 PE=4 SV=1	BCIN_08g00760	1	0.00741304	84.213	AADIGFVK(1)HR	2	0.58277_x000D_
Cellular Component	GO:0005840	4	ribosome	8.2051e-48	A0A384JD74	23	K	Bcrpl25 OS=Botryotinia fuckeliana (strain B05.10) OX=332648 GN=Bcrpl25 PE=3 SV=1	Bcrpl25	1	0.0207713	106.68	ANAAAK(1)ATLK	2	-0.47709_x000D_
Cellular Component	GO:0005840	4	ribosome	8.2051e-48	A0A384JD98	252	K	Ribosomal_L7Ae domain-containing protein OS=Botryotinia fuckeliana (strain B05.10) OX=332648 GN=BCIN_03g06530 PE=4 SV=1	BCIN_03g06530	1	0.0415144	78.149	K(1)ALESAIK	2	-0.1837_x000D_
Cellular Component	GO:0005840	4	ribosome	8.2051e-48	A0A384JD98	18	K	Ribosomal_L7Ae domain-containing protein OS=Botryotinia fuckeliana (strain B05.10) OX=332648 GN=BCIN_03g06530 PE=4 SV=1	BCIN_03g06530	1	0.000556483	118.9	AAPAPFPQSK(1)AGAGK	2	-0.3509_x000D_
Cellular Component	GO:0005840	4	ribosome	8.2051e-48	A0A384JD98	100	K	Ribosomal_L7Ae domain-containing protein OS=Botryotinia fuckeliana (strain B05.10) OX=332648 GN=BCIN_03g06530 PE=4 SV=1	BCIN_03g06530	0.997615	0.00321605	79.466	LLNK(0.998)YRPETK(0.002)PEK	3	0.73577_x000D_
Cellular Component	GO:0005840	4	ribosome	8.2051e-48	A0A384JU32	137	K	Uncharacterized protein OS=Botryotinia fuckeliana (strain B05.10) OX=332648 GN=BCIN_09g06480 PE=4 SV=1	BCIN_09g06480	1	0.00585812	125.75	TNVSTQSK(1)VSK	2	0.29828_x000D_
Cellular Component	GO:0005840	4	ribosome	8.2051e-48	A0A384JVY6	25	K	Uncharacterized protein OS=Botryotinia fuckeliana (strain B05.10) OX=332648 GN=BCIN_10g04300 PE=3 SV=1	BCIN_10g04300	1	0.00423714	182.65	LLNTNVEGK(1)QK	2	-0.16027_x000D_
Cellular Component	GO:0005840	4	ribosome	8.2051e-48	A0A384JTU5	101	K	Bcrpl10 OS=Botryotinia fuckeliana (strain B05.10) OX=332648 GN=Bcrpl10 PE=4 SV=1	Bcrpl10	1	0.00229007	116.55	INK(1)MLSCAGADR	2	-1.1277_x000D_
Cellular Component	GO:0005840	4	ribosome	8.2051e-48	A0A384K3A6	8	K	Bcrpl5 OS=Botryotinia fuckeliana (strain B05.10) OX=332648 GN=Bcrpl5 PE=3 SV=1	Bcrpl5	1	0.0335082	98.249	LVK(1)NSAYYSR	2	1.0375_x000D_
Cellular Component	GO:0005840	4	ribosome	8.2051e-48	A0A384K3A6	165	K	Bcrpl5 OS=Botryotinia fuckeliana (strain B05.10) OX=332648 GN=Bcrpl5 PE=3 SV=1	Bcrpl5	1	0.0010578	77.221	IFGAMK(1)GASDGGILVPHSENR	3	1.8106_x000D_
Cellular Component	GO:0005840	4	ribosome	8.2051e-48	A0A384J4J0	8	K	S4 RNA-binding domain-containing protein OS=Botryotinia fuckeliana (strain B05.10) OX=332648 GN=BCIN_01g02200 PE=3 SV=1	BCIN_01g02200	1	0.0367207	68.915	SYSK(1)TYK	2	0.5611_x000D_
Cellular Component	GO:0005840	4	ribosome	8.2051e-48	A0A384J4J0	49	K	S4 RNA-binding domain-containing protein OS=Botryotinia fuckeliana (strain B05.10) OX=332648 GN=BCIN_01g02200 PE=3 SV=1	BCIN_01g02200	1	0.0134878	124.23	VQLTLSK(1)IR	2	0.66759_x000D_
Cellular Component	GO:0005840	4	ribosome	8.2051e-48	A0A384J4J0	118	K	S4 RNA-binding domain-containing protein OS=Botryotinia fuckeliana (strain B05.10) OX=332648 GN=BCIN_01g02200 PE=3 SV=1	BCIN_01g02200	1	0.0248935	65.395	LGLAK(1)SIHHAR	3	-0.15247_x000D_
Cellular Component	GO:0005840	4	ribosome	8.2051e-48	A0A384JGS5	158	K	60S ribosomal protein L20 OS=Botryotinia fuckeliana (strain B05.10) OX=332648 GN=BCIN_05g01600 PE=3 SV=1	BCIN_05g01600	1	0.000367068	174.42	ISK(1)SMTANLFASK	2	0.99793_x000D_
Cellular Component	GO:0005840	4	ribosome	8.2051e-48	A0A384JGS5	168	K	60S ribosomal protein L20 OS=Botryotinia fuckeliana (strain B05.10) OX=332648 GN=BCIN_05g01600 PE=3 SV=1	BCIN_05g01600	1	0.00121588	111.06	SMTANLFASK(1)R	2	0.18539_x000D_
Cellular Component	GO:0005840	4	ribosome	8.2051e-48	A0A384JXL0	126	K	60S ribosomal protein L6 OS=Botryotinia fuckeliana (strain B05.10) OX=332648 GN=BCIN_11g05900 PE=3 SV=1	BCIN_11g05900	1	0.0047318	161.17	IEELSNPK(1)YFAR	2	-2.7743_x000D_
Cellular Component	GO:0005840	4	ribosome	8.2051e-48	A0A384K3N7	22	K	Uncharacterized protein OS=Botryotinia fuckeliana (strain B05.10) OX=332648 GN=BCIN_14g04100 PE=4 SV=1	BCIN_14g04100	1	0.00320798	129.7	FVIDCK(1)QPANDK	2	-0.030317_x000D_
Cellular Component	GO:0005840	4	ribosome	8.2051e-48	A0A384K3N7	101	K	Uncharacterized protein OS=Botryotinia fuckeliana (strain B05.10) OX=332648 GN=BCIN_14g04100 PE=4 SV=1	BCIN_14g04100	1	0.0190165	104.52	VVSTSK(1)GVYELR	2	-0.72424_x000D_
Cellular Component	GO:0005840	4	ribosome	8.2051e-48	A0A384JJN2	22	K	40S ribosomal protein S27 OS=Botryotinia fuckeliana (strain B05.10) OX=332648 GN=BCIN_06g02890 PE=3 SV=1	BCIN_06g02890	1	0.0237541	110.81	LK(1)QLVPAPR	2	-0.37581_x000D_
Cellular Component	GO:0005840	4	ribosome	8.2051e-48	A0A384K438	9	K	S10_plectin domain-containing protein OS=Botryotinia fuckeliana (strain B05.10) OX=332648 GN=BCIN_14g04590 PE=4 SV=1	BCIN_14g04590	1	0.0331771	49.35	K(1)LIHEYLFR	3	0.85921_x000D_
Cellular Component	GO:0005840	4	ribosome	8.2051e-48	A0A384J5P0	61	K	Uncharacterized protein OS=Botryotinia fuckeliana (strain B05.10) OX=332648 GN=BCIN_01g05590 PE=3 SV=1	BCIN_01g05590	1	0.000326617	87.319	AIMPVIK(1)GHDVIAQAQSGTGK	3	0.22495_x000D_
Cellular Component	GO:0005840	4	ribosome	8.2051e-48	A0A384JD57	85	K	Uncharacterized protein OS=Botryotinia fuckeliana (strain B05.10) OX=332648 GN=BCIN_03g06970 PE=3 SV=1	BCIN_03g06970	1	0.0140403	47.915	CK(1)ELGITALHVK	3	-0.8642_x000D_
Cellular Component	GO:0005840	4	ribosome	8.2051e-48	A0A384K801	46	K	Ribosomal_L28e domain-containing protein OS=Botryotinia fuckeliana (strain B05.10) OX=332648 GN=BCIN_16g04810 PE=4 SV=1	BCIN_16g04810	1	0.011291	138.1	K(1)YAGFVNDK	2	-0.33348_x000D_
Cellular Component	GO:0005840	4	ribosome	8.2051e-48	A0A384K801	129	K	Ribosomal_L28e domain-containing protein OS=Botryotinia fuckeliana (strain B05.10) OX=332648 GN=BCIN_16g04810 PE=4 SV=1	BCIN_16g04810	1	0.00563604	169.93	SSAILESQTPK(1)K	2	0.020343_x000D_
Cellular Component	GO:0005840	4	ribosome	8.2051e-48	A0A384K801	23	K	Ribosomal_L28e domain-containing protein OS=Botryotinia fuckeliana (strain B05.10) OX=332648 GN=BCIN_16g04810 PE=4 SV=1	BCIN_16g04810	1	0.00931331	139.97	SQNAFLVK(1)R	2	0.067318_x000D_
Cellular Component	GO:0005840	4	ribosome	8.2051e-48	A0A384K801	100	K	Ribosomal_L28e domain-containing protein OS=Botryotinia fuckeliana (strain B05.10) OX=332648 GN=BCIN_16g04810 PE=4 SV=1	BCIN_16g04810	1	0.000850431	109.6	TFAGVAK(1)TVAQGGYR	2	0.61178_x000D_
Cellular Component	GO:0005840	4	ribosome	8.2051e-48	A0A384JBE3	130	K	Ribosomal protein OS=Botryotinia fuckeliana (strain B05.10) OX=332648 GN=BCIN_03g01820 PE=3 SV=1	BCIN_03g01820	1	0.011945	91.867	LLGPGLSK(1)AGK	2	-0.32838_x000D_
Cellular Component	GO:0005840	4	ribosome	8.2051e-48	A0A384JBE3	133	K	Ribosomal protein OS=Botryotinia fuckeliana (strain B05.10) OX=332648 GN=BCIN_03g01820 PE=3 SV=1	BCIN_03g01820	1	0.0111067	63.337	AGK(1)FPTPVSHNEDLSGK	3	0.21631_x000D_
Cellular Component	GO:0005840	4	ribosome	8.2051e-48	A0A384JI26	31	K	Uncharacterized protein OS=Botryotinia fuckeliana (strain B05.10) OX=332648 GN=BCIN_05g06130 PE=4 SV=1	BCIN_05g06130	1	0.00540528	81.594	EYTIHLHK(1)R	3	-0.71822_x000D_
Cellular Component	GO:0005840	4	ribosome	8.2051e-48	A0A384JU36	150	K	Uncharacterized protein OS=Botryotinia fuckeliana (strain B05.10) OX=332648 GN=BCIN_10g01260 PE=3 SV=1	BCIN_10g01260	1	0.00176999	84.759	LSHEVGWK(1)YQDVVAR	3	0.20123_x000D_
Cellular Component	GO:0005840	4	ribosome	8.2051e-48	A0A384JU36	54	K	Uncharacterized protein OS=Botryotinia fuckeliana (strain B05.10) OX=332648 GN=BCIN_10g01260 PE=3 SV=1	BCIN_10g01260	1	0.0154511	82.279	LK(1)YHAYLR	3	-1.296_x000D_
Cellular Component	GO:0005840	4	ribosome	8.2051e-48	A0A384J9H1	56	K	Ribos_L4_asso_C domain-containing protein OS=Botryotinia fuckeliana (strain B05.10) OX=332648 GN=BCIN_02g04220 PE=4 SV=1	BCIN_02g04220	1	0.000926367	76.889	QPYAVSEK(1)AGHQTSAESWGTGR	3	-1.2666_x000D_
Cellular Component	GO:0005840	4	ribosome	8.2051e-48	A0A384J9H1	351	K	Ribos_L4_asso_C domain-containing protein OS=Botryotinia fuckeliana (strain B05.10) OX=332648 GN=BCIN_02g04220 PE=4 SV=1	BCIN_02g04220	1	0.000913889	98.253	IGTK(1)GLDAGKPER	3	-0.21994_x000D_
Cellular Component	GO:0005840	4	ribosome	8.2051e-48	A0A384J9H1	220	K	Ribos_L4_asso_C domain-containing protein OS=Botryotinia fuckeliana (strain B05.10) OX=332648 GN=BCIN_02g04220 PE=4 SV=1	BCIN_02g04220	1	0.0157318	83.769	GPLVVYDGNADGK(1)ELVR	2	-2.3348_x000D_
Cellular Component	GO:0005840	4	ribosome	8.2051e-48	A0A384JLV2	571	K	Tr-type G domain-containing protein OS=Botryotinia fuckeliana (strain B05.10) OX=332648 GN=BCIN_07g01540 PE=4 SV=1	BCIN_07g01540	1	0.012161	96.103	ETVTGK(1)SSMTALSK	2	0.47603_x000D_
Cellular Component	GO:0005840	4	ribosome	8.2051e-48	A0A384JLV2	50	K	Tr-type G domain-containing protein OS=Botryotinia fuckeliana (strain B05.10) OX=332648 GN=BCIN_07g01540 PE=4 SV=1	BCIN_07g01540	1	0.0220773	92.611	AGIISAAK(1)AGDAR	2	0.3244_x000D_
Cellular Component	GO:0005840	4	ribosome	8.2051e-48	A0A384JLV2	579	K	Tr-type G domain-containing protein OS=Botryotinia fuckeliana (strain B05.10) OX=332648 GN=BCIN_07g01540 PE=4 SV=1	BCIN_07g01540	1	0.00726755	119.53	SSMTALSK(1)SPNK	2	0.38906_x000D_
Cellular Component	GO:0005840	4	ribosome	8.2051e-48	A0A384JLV2	15	K	Tr-type G domain-containing protein OS=Botryotinia fuckeliana (strain B05.10) OX=332648 GN=BCIN_07g01540 PE=4 SV=1	BCIN_07g01540	1	0.00662644	131.5	QLMDK(1)ATNVR	2	-0.85433_x000D_
Cellular Component	GO:0005840	4	ribosome	8.2051e-48	A0A384K0T1	13	K	Uncharacterized protein OS=Botryotinia fuckeliana (strain B05.10) OX=332648 GN=BCIN_13g00830 PE=3 SV=1	BCIN_13g00830	1	0.0152985	113.62	VGVTGK(1)YGTR	2	0.26259_x000D_
Cellular Component	GO:0005840	4	ribosome	8.2051e-48	A0A384K3C6	56	K	Ribosomal protein L15 OS=Botryotinia fuckeliana (strain B05.10) OX=332648 GN=BCIN_14g04790 PE=3 SV=1	BCIN_14g04790	1	0.0412072	100.45	AK(1)QGYVIYR	2	-0.17603_x000D_
Cellular Component	GO:0005840	4	ribosome	8.2051e-48	A0A384JEF1	8	K	Ribosomal protein L19 OS=Botryotinia fuckeliana (strain B05.10) OX=332648 GN=BCIN_04g00540 PE=3 SV=1	BCIN_04g00540	1	0.0156505	98.523	VNLTTQK(1)R	2	-1.119_x000D_
Cellular Component	GO:0005840	4	ribosome	8.2051e-48	A0A384JEF1	19	K	Ribosomal protein L19 OS=Botryotinia fuckeliana (strain B05.10) OX=332648 GN=BCIN_04g00540 PE=3 SV=1	BCIN_04g00540	1	0.0143842	83.998	LAASVVGCGK(1)R	2	-0.48661_x000D_
Cellular Component	GO:0005840	4	ribosome	8.2051e-48	A0A384JEF1	117	K	Ribosomal protein L19 OS=Botryotinia fuckeliana (strain B05.10) OX=332648 GN=BCIN_04g00540 PE=3 SV=1	BCIN_04g00540	1	5.39e-05	112.3	IDK(1)HLYHELYHLSK	4	0.10258_x000D_
Cellular Component	GO:0005840	4	ribosome	8.2051e-48	A0A384K6Z7	25	K	Bclsg1 OS=Botryotinia fuckeliana (strain B05.10) OX=332648 GN=Bclsg1 PE=4 SV=1	Bclsg1	1	0.00693389	52.265	NAVGLGNSLMNDRFGK(1)GK(1)GADR	2	3.4434_x000D_
Cellular Component	GO:0005840	4	ribosome	8.2051e-48	A0A384K6Z7	23	K	Bclsg1 OS=Botryotinia fuckeliana (strain B05.10) OX=332648 GN=Bclsg1 PE=4 SV=1	Bclsg1	1	0.00693389	52.265	NAVGLGNSLMNDRFGK(1)GK(1)GADR	2	3.4434_x000D_
Cellular Component	GO:0005840	4	ribosome	8.2051e-48	A0A384JYI9	49	K	Uncharacterized protein OS=Botryotinia fuckeliana (strain B05.10) OX=332648 GN=BCIN_11g05920 PE=4 SV=1	BCIN_11g05920	1	0.000455243	94.728	DLSHLAVNFSQPK(1)K	3	0.12798_x000D_
Cellular Component	GO:0005840	4	ribosome	8.2051e-48	A0A384JUY8	74	K	Uncharacterized protein OS=Botryotinia fuckeliana (strain B05.10) OX=332648 GN=BCIN_10g04290 PE=3 SV=1	BCIN_10g04290	1	0.00470585	140.16	AAQGK(1)QFGVTR	2	1.5249_x000D_
Cellular Component	GO:0005840	4	ribosome	8.2051e-48	A0A384JUY8	46	K	Uncharacterized protein OS=Botryotinia fuckeliana (strain B05.10) OX=332648 GN=BCIN_10g04290 PE=3 SV=1	BCIN_10g04290	1	0.0138833	70.54	AVK(1)FLENVQEHK	3	-0.72486_x000D_
Cellular Component	GO:0005840	4	ribosome	8.2051e-48	A0A384JUY8	55	K	Uncharacterized protein OS=Botryotinia fuckeliana (strain B05.10) OX=332648 GN=BCIN_10g04290 PE=3 SV=1	BCIN_10g04290	1	0.00256686	80.534	FLENVQEHK(1)EAVAMR	3	0.2696_x000D_
Cellular Component	GO:0005840	4	ribosome	8.2051e-48	A0A384JV25	119	K	40S ribosomal protein S7 OS=Botryotinia fuckeliana (strain B05.10) OX=332648 GN=BCIN_10g04610 PE=3 SV=1	BCIN_10g04610	1	0.0400596	168.74	TSLTQK(1)R	2	0.16795_x000D_
Cellular Component	GO:0005840	4	ribosome	8.2051e-48	A0A384J759	17	K	60S ribosomal protein L36 OS=Botryotinia fuckeliana (strain B05.10) OX=332648 GN=BCIN_01g09350 PE=3 SV=1	BCIN_01g09350	1	0.00568284	121.73	TGLAVGLNK(1)GHK	2	-0.073016_x000D_
Cellular Component	GO:0005840	4	ribosome	8.2051e-48	A0A384J9U0	55	K	Bcrpl28 OS=Botryotinia fuckeliana (strain B05.10) OX=332648 GN=Bcrpl28 PE=3 SV=1	Bcrpl28	1	0.0054578	81.017	YHPGYFGK(1)VGMR	3	0.0033009_x000D_
Cellular Component	GO:0005840	4	ribosome	8.2051e-48	A0A384JD53	227	K	Polyadenylate-binding protein OS=Botryotinia fuckeliana (strain B05.10) OX=332648 GN=BCIN_03g04810 PE=3 SV=1	BCIN_03g04810	1	0.00126226	96.331	VFVGHHIPK(1)K	3	0.47345_x000D_
Cellular Component	GO:0005840	4	ribosome	8.2051e-48	A0A384JSE7	81	K	Bcegd2 OS=Botryotinia fuckeliana (strain B05.10) OX=332648 GN=Bcegd2 PE=4 SV=1	Bcegd2	1	5.91e-06	107.98	RPK(1)NILFVINQPEVYK	3	1.1374_x000D_
Cellular Component	GO:0005840	4	ribosome	8.2051e-48	A0A384K179	77	K	KOW domain-containing protein OS=Botryotinia fuckeliana (strain B05.10) OX=332648 GN=BCIN_13g03600 PE=3 SV=1	BCIN_13g03600	1	0.0335157	63.624	LK(1)YVVHVER	3	-0.3836_x000D_
Cellular Component	GO:0005840	4	ribosome	8.2051e-48	A0A384K179	89	K	KOW domain-containing protein OS=Botryotinia fuckeliana (strain B05.10) OX=332648 GN=BCIN_13g03600 PE=3 SV=1	BCIN_13g03600	1	0.00295854	73.464	EK(1)SSGQSVPLGIHPSK	3	0.092251_x000D_
Cellular Component	GO:0000786	3	nucleosome	0.002269	A0A384JA13	122	K	Histone H2B OS=Botryotinia fuckeliana (strain B05.10) OX=332648 GN=BCIN_02g06790 PE=3 SV=1	BCIN_02g06790	1	0.0115799	62.765	LILPGELAK(1)HAVSEGTK	3	-0.48197_x000D_
Cellular Component	GO:0000786	3	nucleosome	0.002269	A0A384JA13	48	K	Histone H2B OS=Botryotinia fuckeliana (strain B05.10) OX=332648 GN=BCIN_02g06790 PE=3 SV=1	BCIN_02g06790	1	0.0173281	123.86	K(1)ETYSSYIYK	2	1.2911_x000D_
Cellular Component	GO:0000786	3	nucleosome	0.002269	A0A384JA13	15	K	Histone H2B OS=Botryotinia fuckeliana (strain B05.10) OX=332648 GN=BCIN_02g06790 PE=3 SV=1	BCIN_02g06790	1	0.000812539	140.24	APAAAK(1)APASASK	2	-0.12308_x000D_
Cellular Component	GO:0000786	3	nucleosome	0.002269	A0A384K1U9	123	K	Histone H3 OS=Botryotinia fuckeliana (strain B05.10) OX=332648 GN=BCIN_13g04410 PE=3 SV=1	BCIN_13g04410	1	0.0191052	104.43	VTIQSK(1)DIQLAR	2	0.27025_x000D_
Cellular Component	GO:0000786	3	nucleosome	0.002269	A0A384JAQ7	23	K	Histone H2A OS=Botryotinia fuckeliana (strain B05.10) OX=332648 GN=BCIN_02g06800 PE=3 SV=1	BCIN_02g06800	1	0.0361892	90.149	SSK(1)AGLAFPVGR	2	0.65523_x000D_
Cellular Component	GO:0000786	3	nucleosome	0.002269	A0A384JAQ7	5	K	Histone H2A OS=Botryotinia fuckeliana (strain B05.10) OX=332648 GN=BCIN_02g06800 PE=3 SV=1	BCIN_02g06800	1	0.017565	50.04	TGGK(1)SAGGK	2	-0.44114_x000D_
Cellular Component	GO:0030686	5	90S preribosome	0.00265565	A0A384JD22	12	K	Uncharacterized protein OS=Botryotinia fuckeliana (strain B05.10) OX=332648 GN=BCIN_03g06990 PE=3 SV=1	BCIN_03g06990	1	0.000261101	140.45	ASNQSVQCFGK(1)K	2	-1.841_x000D_
Cellular Component	GO:0030686	5	90S preribosome	0.00265565	A0A384JJ19	41	K	Ribosomal_S17_N domain-containing protein OS=Botryotinia fuckeliana (strain B05.10) OX=332648 GN=BCIN_06g00380 PE=3 SV=1	BCIN_06g00380	1	0.0378735	95.358	WYK(1)DVGLGFR	2	-0.00069463_x000D_
Cellular Component	GO:0030686	5	90S preribosome	0.00265565	A0A384JJ19	110	K	Ribosomal_S17_N domain-containing protein OS=Botryotinia fuckeliana (strain B05.10) OX=332648 GN=BCIN_06g00380 PE=3 SV=1	BCIN_06g00380	1	0.000181689	120.53	HK(1)NLAAHVSPAFR	3	0.36448_x000D_
Cellular Component	GO:0030686	5	90S preribosome	0.00265565	A0A384JBD4	200	K	Bcrps5 OS=Botryotinia fuckeliana (strain B05.10) OX=332648 GN=Bcrps5 PE=3 SV=1	Bcrps5	1	0.0412038	106.42	GSSNSYAIK(1)K	2	-0.17918_x000D_
Cellular Component	GO:0030686	5	90S preribosome	0.00265565	A0A384JVB5	80	K	Bcrps3 OS=Botryotinia fuckeliana (strain B05.10) OX=332648 GN=Bcrps3 PE=3 SV=1	Bcrps3	1	0.00706627	147.08	ELTSLIQK(1)R	2	-0.038329_x000D_
Cellular Component	GO:0030686	5	90S preribosome	0.00265565	A0A384JVB5	12	K	Bcrps3 OS=Botryotinia fuckeliana (strain B05.10) OX=332648 GN=Bcrps3 PE=3 SV=1	Bcrps3	1	0.035167	63.073	ASSVPGAAISK(1)R	2	-0.31641_x000D_
Cellular Component	GO:0030686	5	90S preribosome	0.00265565	A0A384JCX3	109	K	40S ribosomal protein S1 OS=Botryotinia fuckeliana (strain B05.10) OX=332648 GN=RPS1 PE=3 SV=1	RPS1	1	1.48e-06	126	NCLTNFHGLDFTSDK(1)LR	3	0.71942_x000D_
Cellular Component	GO:0030686	5	90S preribosome	0.00265565	A0A384J4J0	8	K	S4 RNA-binding domain-containing protein OS=Botryotinia fuckeliana (strain B05.10) OX=332648 GN=BCIN_01g02200 PE=3 SV=1	BCIN_01g02200	1	0.0367207	68.915	SYSK(1)TYK	2	0.5611_x000D_
Cellular Component	GO:0030686	5	90S preribosome	0.00265565	A0A384J4J0	49	K	S4 RNA-binding domain-containing protein OS=Botryotinia fuckeliana (strain B05.10) OX=332648 GN=BCIN_01g02200 PE=3 SV=1	BCIN_01g02200	1	0.0134878	124.23	VQLTLSK(1)IR	2	0.66759_x000D_
Cellular Component	GO:0030686	5	90S preribosome	0.00265565	A0A384J4J0	118	K	S4 RNA-binding domain-containing protein OS=Botryotinia fuckeliana (strain B05.10) OX=332648 GN=BCIN_01g02200 PE=3 SV=1	BCIN_01g02200	1	0.0248935	65.395	LGLAK(1)SIHHAR	3	-0.15247_x000D_
Cellular Component	GO:0030686	5	90S preribosome	0.00265565	A0A384JV25	119	K	40S ribosomal protein S7 OS=Botryotinia fuckeliana (strain B05.10) OX=332648 GN=BCIN_10g04610 PE=3 SV=1	BCIN_10g04610	1	0.0400596	168.74	TSLTQK(1)R	2	0.16795_x000D_
Cellular Component	GO:0030686	5	90S preribosome	0.00265565	A0A384JD57	85	K	Uncharacterized protein OS=Botryotinia fuckeliana (strain B05.10) OX=332648 GN=BCIN_03g06970 PE=3 SV=1	BCIN_03g06970	1	0.0140403	47.915	CK(1)ELGITALHVK	3	-0.8642_x000D_
Cellular Component	GO:0043232	3	intracellular non-membrane-bounded organelle	9.55629e-09	A0A384JSB5	32	K	Uncharacterized protein OS=Botryotinia fuckeliana (strain B05.10) OX=332648 GN=BCIN_09g02490 PE=3 SV=1	BCIN_09g02490	1	0.0400046	91.867	AGK(1)ASLFAQGK	2	0.54273_x000D_
Cellular Component	GO:0043232	3	intracellular non-membrane-bounded organelle	9.55629e-09	A0A384JSB5	80	K	Uncharacterized protein OS=Botryotinia fuckeliana (strain B05.10) OX=332648 GN=BCIN_09g02490 PE=3 SV=1	BCIN_09g02490	1	0.00560855	107.01	TK(1)AQLALK	2	0.39289_x000D_
Cellular Component	GO:0043232	3	intracellular non-membrane-bounded organelle	9.55629e-09	A0A384JSK1	50	K	Bcsub2 OS=Botryotinia fuckeliana (strain B05.10) OX=332648 GN=Bcsub2 PE=4 SV=1	Bcsub2	1	0.00274527	77.078	K(1)GSYVGIHSTGFR	3	0.86305_x000D_
Cellular Component	GO:0043232	3	intracellular non-membrane-bounded organelle	9.55629e-09	A0A384K2W2	365	K	Bcrpl3 OS=Botryotinia fuckeliana (strain B05.10) OX=332648 GN=Bcrpl3 PE=3 SV=1	Bcrpl3	1	0.00107549	79.568	WIDTSSK(1)FGHGAYQTAEEK	3	1.3388_x000D_
Cellular Component	GO:0043232	3	intracellular non-membrane-bounded organelle	9.55629e-09	A0A384K2W2	385	K	Bcrpl3 OS=Botryotinia fuckeliana (strain B05.10) OX=332648 GN=Bcrpl3 PE=3 SV=1	Bcrpl3	1	0.0389399	115.71	HQFLGTLK(1)K	2	-0.38371_x000D_
Cellular Component	GO:0043232	3	intracellular non-membrane-bounded organelle	9.55629e-09	A0A384K2W2	358	K	Bcrpl3 OS=Botryotinia fuckeliana (strain B05.10) OX=332648 GN=Bcrpl3 PE=3 SV=1	Bcrpl3	1	0.0120846	76.143	VELK(1)WIDTSSK	2	-1.79_x000D_
Cellular Component	GO:0043232	3	intracellular non-membrane-bounded organelle	9.55629e-09	A0A384K2W2	377	K	Bcrpl3 OS=Botryotinia fuckeliana (strain B05.10) OX=332648 GN=Bcrpl3 PE=3 SV=1	Bcrpl3	1	1.04e-05	100.02	FGHGAYQTAEEK(1)HQFLGTLK	4	-0.0033347_x000D_
Cellular Component	GO:0043232	3	intracellular non-membrane-bounded organelle	9.55629e-09	A0A384JJ19	41	K	Ribosomal_S17_N domain-containing protein OS=Botryotinia fuckeliana (strain B05.10) OX=332648 GN=BCIN_06g00380 PE=3 SV=1	BCIN_06g00380	1	0.0378735	95.358	WYK(1)DVGLGFR	2	-0.00069463_x000D_
Cellular Component	GO:0043232	3	intracellular non-membrane-bounded organelle	9.55629e-09	A0A384JJ19	110	K	Ribosomal_S17_N domain-containing protein OS=Botryotinia fuckeliana (strain B05.10) OX=332648 GN=BCIN_06g00380 PE=3 SV=1	BCIN_06g00380	1	0.000181689	120.53	HK(1)NLAAHVSPAFR	3	0.36448_x000D_
Cellular Component	GO:0043232	3	intracellular non-membrane-bounded organelle	9.55629e-09	A0A384J798	52	K	Uncharacterized protein OS=Botryotinia fuckeliana (strain B05.10) OX=332648 GN=BCIN_01g09620 PE=3 SV=1	BCIN_01g09620	1	3.58e-21	257.76	VLEQLSGQTPVYSK(1)AR	2	0.10543_x000D_
Cellular Component	GO:0043232	3	intracellular non-membrane-bounded organelle	9.55629e-09	A0A384JCX3	109	K	40S ribosomal protein S1 OS=Botryotinia fuckeliana (strain B05.10) OX=332648 GN=RPS1 PE=3 SV=1	RPS1	1	1.48e-06	126	NCLTNFHGLDFTSDK(1)LR	3	0.71942_x000D_
Cellular Component	GO:0043232	3	intracellular non-membrane-bounded organelle	9.55629e-09	A0A384J4J9	60	K	Uncharacterized protein OS=Botryotinia fuckeliana (strain B05.10) OX=332648 GN=BCIN_01g02210 PE=4 SV=1	BCIN_01g02210	1	0.0298824	58.079	VYHGK(1)TGVVYNVTK	3	-0.13751_x000D_
Cellular Component	GO:0043232	3	intracellular non-membrane-bounded organelle	9.55629e-09	A0A384J4J9	129	K	Uncharacterized protein OS=Botryotinia fuckeliana (strain B05.10) OX=332648 GN=BCIN_01g02210 PE=4 SV=1	BCIN_01g02210	1	0.00073523	88.681	TDGTHVHLK(1)R	3	-0.18851_x000D_
Cellular Component	GO:0043232	3	intracellular non-membrane-bounded organelle	9.55629e-09	A0A384J9L6	6	K	Bcrps31 OS=Botryotinia fuckeliana (strain B05.10) OX=332648 GN=Bcrps31 PE=4 SV=1	Bcrps31	1	0.0350696	96.342	MQIFVK(1)TLTGK	2	-0.60375_x000D_
Cellular Component	GO:0043232	3	intracellular non-membrane-bounded organelle	9.55629e-09	A0A384J9L6	99	K	Bcrps31 OS=Botryotinia fuckeliana (strain B05.10) OX=332648 GN=Bcrps31 PE=4 SV=1	Bcrps31	0.999991	0.0289933	50.607	TK(1)LAVLKYYK	2	-3.0362_x000D_
Cellular Component	GO:0043232	3	intracellular non-membrane-bounded organelle	9.55629e-09	A0A384J9L6	63	K	Bcrps31 OS=Botryotinia fuckeliana (strain B05.10) OX=332648 GN=Bcrps31 PE=4 SV=1	Bcrps31	1	8.45e-09	156.22	TLSDYNIQK(1)ESTLHLVLR	3	0.84007_x000D_
Cellular Component	GO:0043232	3	intracellular non-membrane-bounded organelle	9.55629e-09	A0A384J9L6	48	K	Bcrps31 OS=Botryotinia fuckeliana (strain B05.10) OX=332648 GN=Bcrps31 PE=4 SV=1	Bcrps31	1	0.00845321	107.24	LIFAGK(1)QLEDGR	2	0.39736_x000D_
Cellular Component	GO:0043232	3	intracellular non-membrane-bounded organelle	9.55629e-09	A0A384JTH0	170	K	Elongation factor 1-alpha OS=Botryotinia fuckeliana (strain B05.10) OX=332648 GN=Bcef1a PE=3 SV=1	Bcef1a	1	0.012696	102.4	YQEIIK(1)ETSNFIK	2	-0.27598_x000D_
Cellular Component	GO:0043232	3	intracellular non-membrane-bounded organelle	9.55629e-09	A0A384JTH0	329	K	Elongation factor 1-alpha OS=Botryotinia fuckeliana (strain B05.10) OX=332648 GN=Bcef1a PE=3 SV=1	Bcef1a	1	0.0200102	94.767	GNVAGDSK(1)QDPPK	2	-0.75737_x000D_
Cellular Component	GO:0043232	3	intracellular non-membrane-bounded organelle	9.55629e-09	A0A384JTH0	438	K	Elongation factor 1-alpha OS=Botryotinia fuckeliana (strain B05.10) OX=332648 GN=Bcef1a PE=3 SV=1	Bcef1a	1	0.00300924	119.39	QTVAVGVIK(1)SVEK	2	0.14696_x000D_
Cellular Component	GO:0043232	3	intracellular non-membrane-bounded organelle	9.55629e-09	A0A384JTH0	377	K	Elongation factor 1-alpha OS=Botryotinia fuckeliana (strain B05.10) OX=332648 GN=Bcef1a PE=3 SV=1	Bcef1a	1	0.00830217	202.05	FSELLQK(1)IDR	2	0.14164_x000D_
Cellular Component	GO:0043232	3	intracellular non-membrane-bounded organelle	9.55629e-09	A0A384JD22	12	K	Uncharacterized protein OS=Botryotinia fuckeliana (strain B05.10) OX=332648 GN=BCIN_03g06990 PE=3 SV=1	BCIN_03g06990	1	0.000261101	140.45	ASNQSVQCFGK(1)K	2	-1.841_x000D_
Cellular Component	GO:0043232	3	intracellular non-membrane-bounded organelle	9.55629e-09	A0A384JBD4	200	K	Bcrps5 OS=Botryotinia fuckeliana (strain B05.10) OX=332648 GN=Bcrps5 PE=3 SV=1	Bcrps5	1	0.0412038	106.42	GSSNSYAIK(1)K	2	-0.17918_x000D_
Cellular Component	GO:0043232	3	intracellular non-membrane-bounded organelle	9.55629e-09	A0A384J453	128	K	S5 DRBM domain-containing protein OS=Botryotinia fuckeliana (strain B05.10) OX=332648 GN=BCIN_01g00980 PE=3 SV=1	BCIN_01g00980	1	0.0190376	107.83	TSK(1)EVATAIR	2	0.89003_x000D_
Cellular Component	GO:0043232	3	intracellular non-membrane-bounded organelle	9.55629e-09	A0A384J453	194	K	S5 DRBM domain-containing protein OS=Botryotinia fuckeliana (strain B05.10) OX=332648 GN=BCIN_01g00980 PE=3 SV=1	BCIN_01g00980	1	0.00596669	134.51	GTGLVASPAVK(1)R	2	-0.77582_x000D_
Cellular Component	GO:0043232	3	intracellular non-membrane-bounded organelle	9.55629e-09	A0A384J453	49	K	S5 DRBM domain-containing protein OS=Botryotinia fuckeliana (strain B05.10) OX=332648 GN=BCIN_01g00980 PE=3 SV=1	BCIN_01g00980	1	0.0122531	118.5	EWQPVTK(1)LGR	2	-1.2419_x000D_
Cellular Component	GO:0043232	3	intracellular non-membrane-bounded organelle	9.55629e-09	A0A384JY93	59	K	Uncharacterized protein OS=Botryotinia fuckeliana (strain B05.10) OX=332648 GN=BCIN_12g01300 PE=3 SV=1	BCIN_12g01300	1	0.00972329	121.73	IAGYTTHLMK(1)R	2	0.13131_x000D_
Cellular Component	GO:0043232	3	intracellular non-membrane-bounded organelle	9.55629e-09	A0A384JY93	32	K	Uncharacterized protein OS=Botryotinia fuckeliana (strain B05.10) OX=332648 GN=BCIN_12g01300 PE=3 SV=1	BCIN_12g01300	1	0.0233999	81.338	LTLDFETNK(1)R	2	-2.4599_x000D_
Cellular Component	GO:0043232	3	intracellular non-membrane-bounded organelle	9.55629e-09	A0A384K1U9	123	K	Histone H3 OS=Botryotinia fuckeliana (strain B05.10) OX=332648 GN=BCIN_13g04410 PE=3 SV=1	BCIN_13g04410	1	0.0191052	104.43	VTIQSK(1)DIQLAR	2	0.27025_x000D_
Cellular Component	GO:0043232	3	intracellular non-membrane-bounded organelle	9.55629e-09	A0A384JFZ5	50	K	Uncharacterized protein OS=Botryotinia fuckeliana (strain B05.10) OX=332648 GN=BCIN_04g05440 PE=3 SV=1	BCIN_04g05440	1	0.0127685	85.457	SSPFGGSSHAK(1)GIVLEK	3	0.69846_x000D_
Cellular Component	GO:0043232	3	intracellular non-membrane-bounded organelle	9.55629e-09	A0A384JFZ5	56	K	Uncharacterized protein OS=Botryotinia fuckeliana (strain B05.10) OX=332648 GN=BCIN_04g05440 PE=3 SV=1	BCIN_04g05440	1	0.0271815	96.342	GIVLEK(1)VGVEAK	2	0.55435_x000D_
Cellular Component	GO:0043232	3	intracellular non-membrane-bounded organelle	9.55629e-09	A0A384JVB5	80	K	Bcrps3 OS=Botryotinia fuckeliana (strain B05.10) OX=332648 GN=Bcrps3 PE=3 SV=1	Bcrps3	1	0.00706627	147.08	ELTSLIQK(1)R	2	-0.038329_x000D_
Cellular Component	GO:0043232	3	intracellular non-membrane-bounded organelle	9.55629e-09	A0A384JVB5	12	K	Bcrps3 OS=Botryotinia fuckeliana (strain B05.10) OX=332648 GN=Bcrps3 PE=3 SV=1	Bcrps3	1	0.035167	63.073	ASSVPGAAISK(1)R	2	-0.31641_x000D_
Cellular Component	GO:0043232	3	intracellular non-membrane-bounded organelle	9.55629e-09	A0A384JSF0	106	K	KOW domain-containing protein OS=Botryotinia fuckeliana (strain B05.10) OX=332648 GN=BCIN_09g03550 PE=4 SV=1	BCIN_09g03550	1	0.0209327	74.173	LWQQSPWAQK(1)R	2	0.33642_x000D_
Cellular Component	GO:0043232	3	intracellular non-membrane-bounded organelle	9.55629e-09	A0A384JDA3	630	K	MIF4G domain-containing protein OS=Botryotinia fuckeliana (strain B05.10) OX=332648 GN=BCIN_03g06810 PE=4 SV=1	BCIN_03g06810	1	0.0112382	58.071	AEADK(1)ANAAENDRK	3	-0.025677_x000D_
Cellular Component	GO:0043232	3	intracellular non-membrane-bounded organelle	9.55629e-09	A0A384JBQ4	221	K	Ribosomal_L2_C domain-containing protein OS=Botryotinia fuckeliana (strain B05.10) OX=332648 GN=BCIN_03g02530 PE=4 SV=1	BCIN_03g02530	1	1.78e-05	89.565	GVAMNPVDHPHGGGNHQHIGK(1)ASTISR	5	0.32423_x000D_
Cellular Component	GO:0043232	3	intracellular non-membrane-bounded organelle	9.55629e-09	A0A384JBQ4	145	K	Ribosomal_L2_C domain-containing protein OS=Botryotinia fuckeliana (strain B05.10) OX=332648 GN=BCIN_03g02530 PE=4 SV=1	BCIN_03g02530	1	4.19e-11	127.5	TSGNYVTVIGHNPDEGK(1)TR	3	0.48761_x000D_
Cellular Component	GO:0043232	3	intracellular non-membrane-bounded organelle	9.55629e-09	A0A384JBQ4	181	K	Ribosomal_L2_C domain-containing protein OS=Botryotinia fuckeliana (strain B05.10) OX=332648 GN=BCIN_03g02530 PE=4 SV=1	BCIN_03g02530	0.999969	0.0140458	58.132	TDKPLLK(1)ASR	3	0.20143_x000D_
Cellular Component	GO:0043232	3	intracellular non-membrane-bounded organelle	9.55629e-09	A0A384JBQ4	234	K	Ribosomal_L2_C domain-containing protein OS=Botryotinia fuckeliana (strain B05.10) OX=332648 GN=BCIN_03g02530 PE=4 SV=1	BCIN_03g02530	1	9.92e-08	219.72	YAAQGQK(1)AGLIAAR	2	1.1616_x000D_
Cellular Component	GO:0043232	3	intracellular non-membrane-bounded organelle	9.55629e-09	A0A384JBQ4	24	K	Ribosomal_L2_C domain-containing protein OS=Botryotinia fuckeliana (strain B05.10) OX=332648 GN=BCIN_03g02530 PE=4 SV=1	BCIN_03g02530	1	0.0216953	113.5	LNK(1)APAQFR	2	-0.77828_x000D_
Cellular Component	GO:0043232	3	intracellular non-membrane-bounded organelle	9.55629e-09	A0A384JNZ0	27	K	Uncharacterized protein OS=Botryotinia fuckeliana (strain B05.10) OX=332648 GN=BCIN_08g00760 PE=4 SV=1	BCIN_08g00760	1	0.0135266	73.067	VCTHK(1)AGLIR	3	-0.17452_x000D_
Cellular Component	GO:0043232	3	intracellular non-membrane-bounded organelle	9.55629e-09	A0A384JNZ0	54	K	Uncharacterized protein OS=Botryotinia fuckeliana (strain B05.10) OX=332648 GN=BCIN_08g00760 PE=4 SV=1	BCIN_08g00760	1	0.00741304	84.213	AADIGFVK(1)HR	2	0.58277_x000D_
Cellular Component	GO:0043232	3	intracellular non-membrane-bounded organelle	9.55629e-09	A0A384JD74	23	K	Bcrpl25 OS=Botryotinia fuckeliana (strain B05.10) OX=332648 GN=Bcrpl25 PE=3 SV=1	Bcrpl25	1	0.0207713	106.68	ANAAAK(1)ATLK	2	-0.47709_x000D_
Cellular Component	GO:0043232	3	intracellular non-membrane-bounded organelle	9.55629e-09	A0A384JUY7	80	K	Bctma19 OS=Botryotinia fuckeliana (strain B05.10) OX=332648 GN=Bctma19 PE=3 SV=1	Bctma19	1	0.0136852	135.83	LNSTSFDK(1)K	2	1.1883_x000D_
Cellular Component	GO:0043232	3	intracellular non-membrane-bounded organelle	9.55629e-09	A0A384JUY7	113	K	Bctma19 OS=Botryotinia fuckeliana (strain B05.10) OX=332648 GN=Bctma19 PE=3 SV=1	Bctma19	1	0.00559192	135.79	FEK(1)GAAAYAK	2	0.50857_x000D_
Cellular Component	GO:0043232	3	intracellular non-membrane-bounded organelle	9.55629e-09	A0A384K4A5	215	K	Glyceraldehyde-3-phosphate dehydrogenase OS=Botryotinia fuckeliana (strain B05.10) OX=332648 GN=BCIN_15g02120 PE=3 SV=1	BCIN_15g02120	1	3.62e-11	151.74	TAAQNIIPSSTGAAK(1)AVGK	2	0.47145_x000D_
Cellular Component	GO:0043232	3	intracellular non-membrane-bounded organelle	9.55629e-09	A0A384K4A5	251	K	Glyceraldehyde-3-phosphate dehydrogenase OS=Botryotinia fuckeliana (strain B05.10) OX=332648 GN=BCIN_15g02120 PE=3 SV=1	BCIN_15g02120	1	0.0106127	120.09	IEK(1)GASYDEIK	2	-0.014936_x000D_
Cellular Component	GO:0043232	3	intracellular non-membrane-bounded organelle	9.55629e-09	A0A384K4A5	219	K	Glyceraldehyde-3-phosphate dehydrogenase OS=Botryotinia fuckeliana (strain B05.10) OX=332648 GN=BCIN_15g02120 PE=3 SV=1	BCIN_15g02120	1	0.0275911	98.033	AVGK(1)VIPVLNGK	2	0.3139_x000D_
Cellular Component	GO:0043232	3	intracellular non-membrane-bounded organelle	9.55629e-09	A0A384K4A5	5	K	Glyceraldehyde-3-phosphate dehydrogenase OS=Botryotinia fuckeliana (strain B05.10) OX=332648 GN=BCIN_15g02120 PE=3 SV=1	BCIN_15g02120	1	0.00444124	151.15	APTK(1)VGINGFGR	2	0.97703_x000D_
Cellular Component	GO:0043232	3	intracellular non-membrane-bounded organelle	9.55629e-09	A0A384K238	500	K	Bcbud6 OS=Botryotinia fuckeliana (strain B05.10) OX=332648 GN=Bcbud6 PE=4 SV=1	Bcbud6	1	0.0293131	50.353	TISEPPQAPQHK(1)R	2	-1.6818_x000D_
Cellular Component	GO:0043232	3	intracellular non-membrane-bounded organelle	9.55629e-09	A0A384JD98	252	K	Ribosomal_L7Ae domain-containing protein OS=Botryotinia fuckeliana (strain B05.10) OX=332648 GN=BCIN_03g06530 PE=4 SV=1	BCIN_03g06530	1	0.0415144	78.149	K(1)ALESAIK	2	-0.1837_x000D_
Cellular Component	GO:0043232	3	intracellular non-membrane-bounded organelle	9.55629e-09	A0A384JD98	18	K	Ribosomal_L7Ae domain-containing protein OS=Botryotinia fuckeliana (strain B05.10) OX=332648 GN=BCIN_03g06530 PE=4 SV=1	BCIN_03g06530	1	0.000556483	118.9	AAPAPFPQSK(1)AGAGK	2	-0.3509_x000D_
Cellular Component	GO:0043232	3	intracellular non-membrane-bounded organelle	9.55629e-09	A0A384JD98	100	K	Ribosomal_L7Ae domain-containing protein OS=Botryotinia fuckeliana (strain B05.10) OX=332648 GN=BCIN_03g06530 PE=4 SV=1	BCIN_03g06530	0.997615	0.00321605	79.466	LLNK(0.998)YRPETK(0.002)PEK	3	0.73577_x000D_
Cellular Component	GO:0043232	3	intracellular non-membrane-bounded organelle	9.55629e-09	A0A384JU32	137	K	Uncharacterized protein OS=Botryotinia fuckeliana (strain B05.10) OX=332648 GN=BCIN_09g06480 PE=4 SV=1	BCIN_09g06480	1	0.00585812	125.75	TNVSTQSK(1)VSK	2	0.29828_x000D_
Cellular Component	GO:0043232	3	intracellular non-membrane-bounded organelle	9.55629e-09	A0A384JE56	198	K	Uncharacterized protein OS=Botryotinia fuckeliana (strain B05.10) OX=332648 GN=BCIN_03g09260 PE=4 SV=1	BCIN_03g09260	0.999979	0.0173392	50.95	QKEVETK(1)LLQSR	3	0.53426_x000D_
Cellular Component	GO:0043232	3	intracellular non-membrane-bounded organelle	9.55629e-09	A0A384JA13	122	K	Histone H2B OS=Botryotinia fuckeliana (strain B05.10) OX=332648 GN=BCIN_02g06790 PE=3 SV=1	BCIN_02g06790	1	0.0115799	62.765	LILPGELAK(1)HAVSEGTK	3	-0.48197_x000D_
Cellular Component	GO:0043232	3	intracellular non-membrane-bounded organelle	9.55629e-09	A0A384JA13	48	K	Histone H2B OS=Botryotinia fuckeliana (strain B05.10) OX=332648 GN=BCIN_02g06790 PE=3 SV=1	BCIN_02g06790	1	0.0173281	123.86	K(1)ETYSSYIYK	2	1.2911_x000D_
Cellular Component	GO:0043232	3	intracellular non-membrane-bounded organelle	9.55629e-09	A0A384JA13	15	K	Histone H2B OS=Botryotinia fuckeliana (strain B05.10) OX=332648 GN=BCIN_02g06790 PE=3 SV=1	BCIN_02g06790	1	0.000812539	140.24	APAAAK(1)APASASK	2	-0.12308_x000D_
Cellular Component	GO:0043232	3	intracellular non-membrane-bounded organelle	9.55629e-09	A0A384JVY6	25	K	Uncharacterized protein OS=Botryotinia fuckeliana (strain B05.10) OX=332648 GN=BCIN_10g04300 PE=3 SV=1	BCIN_10g04300	1	0.00423714	182.65	LLNTNVEGK(1)QK	2	-0.16027_x000D_
Cellular Component	GO:0043232	3	intracellular non-membrane-bounded organelle	9.55629e-09	A0A384JTU5	101	K	Bcrpl10 OS=Botryotinia fuckeliana (strain B05.10) OX=332648 GN=Bcrpl10 PE=4 SV=1	Bcrpl10	1	0.00229007	116.55	INK(1)MLSCAGADR	2	-1.1277_x000D_
Cellular Component	GO:0043232	3	intracellular non-membrane-bounded organelle	9.55629e-09	A0A384K3A6	8	K	Bcrpl5 OS=Botryotinia fuckeliana (strain B05.10) OX=332648 GN=Bcrpl5 PE=3 SV=1	Bcrpl5	1	0.0335082	98.249	LVK(1)NSAYYSR	2	1.0375_x000D_
Cellular Component	GO:0043232	3	intracellular non-membrane-bounded organelle	9.55629e-09	A0A384K3A6	165	K	Bcrpl5 OS=Botryotinia fuckeliana (strain B05.10) OX=332648 GN=Bcrpl5 PE=3 SV=1	Bcrpl5	1	0.0010578	77.221	IFGAMK(1)GASDGGILVPHSENR	3	1.8106_x000D_
Cellular Component	GO:0043232	3	intracellular non-membrane-bounded organelle	9.55629e-09	A0A384JAQ7	23	K	Histone H2A OS=Botryotinia fuckeliana (strain B05.10) OX=332648 GN=BCIN_02g06800 PE=3 SV=1	BCIN_02g06800	1	0.0361892	90.149	SSK(1)AGLAFPVGR	2	0.65523_x000D_
Cellular Component	GO:0043232	3	intracellular non-membrane-bounded organelle	9.55629e-09	A0A384JAQ7	5	K	Histone H2A OS=Botryotinia fuckeliana (strain B05.10) OX=332648 GN=BCIN_02g06800 PE=3 SV=1	BCIN_02g06800	1	0.017565	50.04	TGGK(1)SAGGK	2	-0.44114_x000D_
Cellular Component	GO:0043232	3	intracellular non-membrane-bounded organelle	9.55629e-09	A0A384J4J0	8	K	S4 RNA-binding domain-containing protein OS=Botryotinia fuckeliana (strain B05.10) OX=332648 GN=BCIN_01g02200 PE=3 SV=1	BCIN_01g02200	1	0.0367207	68.915	SYSK(1)TYK	2	0.5611_x000D_
Cellular Component	GO:0043232	3	intracellular non-membrane-bounded organelle	9.55629e-09	A0A384J4J0	49	K	S4 RNA-binding domain-containing protein OS=Botryotinia fuckeliana (strain B05.10) OX=332648 GN=BCIN_01g02200 PE=3 SV=1	BCIN_01g02200	1	0.0134878	124.23	VQLTLSK(1)IR	2	0.66759_x000D_
Cellular Component	GO:0043232	3	intracellular non-membrane-bounded organelle	9.55629e-09	A0A384J4J0	118	K	S4 RNA-binding domain-containing protein OS=Botryotinia fuckeliana (strain B05.10) OX=332648 GN=BCIN_01g02200 PE=3 SV=1	BCIN_01g02200	1	0.0248935	65.395	LGLAK(1)SIHHAR	3	-0.15247_x000D_
Cellular Component	GO:0043232	3	intracellular non-membrane-bounded organelle	9.55629e-09	A0A384JGS5	158	K	60S ribosomal protein L20 OS=Botryotinia fuckeliana (strain B05.10) OX=332648 GN=BCIN_05g01600 PE=3 SV=1	BCIN_05g01600	1	0.000367068	174.42	ISK(1)SMTANLFASK	2	0.99793_x000D_
Cellular Component	GO:0043232	3	intracellular non-membrane-bounded organelle	9.55629e-09	A0A384JGS5	168	K	60S ribosomal protein L20 OS=Botryotinia fuckeliana (strain B05.10) OX=332648 GN=BCIN_05g01600 PE=3 SV=1	BCIN_05g01600	1	0.00121588	111.06	SMTANLFASK(1)R	2	0.18539_x000D_
Cellular Component	GO:0043232	3	intracellular non-membrane-bounded organelle	9.55629e-09	A0A384JXL0	126	K	60S ribosomal protein L6 OS=Botryotinia fuckeliana (strain B05.10) OX=332648 GN=BCIN_11g05900 PE=3 SV=1	BCIN_11g05900	1	0.0047318	161.17	IEELSNPK(1)YFAR	2	-2.7743_x000D_
Cellular Component	GO:0043232	3	intracellular non-membrane-bounded organelle	9.55629e-09	A0A384J564	217	K	UTP--glucose-1-phosphate uridylyltransferase OS=Botryotinia fuckeliana (strain B05.10) OX=332648 GN=Bcugp1 PE=3 SV=1	Bcugp1	1	0.0122321	118.4	ILK(1)DSLLPAPK	2	0.88551_x000D_
Cellular Component	GO:0043232	3	intracellular non-membrane-bounded organelle	9.55629e-09	A0A384JC14	2215	K	Uncharacterized protein OS=Botryotinia fuckeliana (strain B05.10) OX=332648 GN=BCIN_03g03730 PE=3 SV=1	BCIN_03g03730	1	0.04002	81.338	EK(1)AALEK(1)SLK	2	-0.1915_x000D_
Cellular Component	GO:0043232	3	intracellular non-membrane-bounded organelle	9.55629e-09	A0A384JC14	2220	K	Uncharacterized protein OS=Botryotinia fuckeliana (strain B05.10) OX=332648 GN=BCIN_03g03730 PE=3 SV=1	BCIN_03g03730	1	0.04002	81.338	EK(1)AALEK(1)SLK	2	-0.1915_x000D_
Cellular Component	GO:0043232	3	intracellular non-membrane-bounded organelle	9.55629e-09	A0A384K3N7	22	K	Uncharacterized protein OS=Botryotinia fuckeliana (strain B05.10) OX=332648 GN=BCIN_14g04100 PE=4 SV=1	BCIN_14g04100	1	0.00320798	129.7	FVIDCK(1)QPANDK	2	-0.030317_x000D_
Cellular Component	GO:0043232	3	intracellular non-membrane-bounded organelle	9.55629e-09	A0A384K3N7	101	K	Uncharacterized protein OS=Botryotinia fuckeliana (strain B05.10) OX=332648 GN=BCIN_14g04100 PE=4 SV=1	BCIN_14g04100	1	0.0190165	104.52	VVSTSK(1)GVYELR	2	-0.72424_x000D_
Cellular Component	GO:0043232	3	intracellular non-membrane-bounded organelle	9.55629e-09	A0A384JJN2	22	K	40S ribosomal protein S27 OS=Botryotinia fuckeliana (strain B05.10) OX=332648 GN=BCIN_06g02890 PE=3 SV=1	BCIN_06g02890	1	0.0237541	110.81	LK(1)QLVPAPR	2	-0.37581_x000D_
Cellular Component	GO:0043232	3	intracellular non-membrane-bounded organelle	9.55629e-09	A0A384J5P0	61	K	Uncharacterized protein OS=Botryotinia fuckeliana (strain B05.10) OX=332648 GN=BCIN_01g05590 PE=3 SV=1	BCIN_01g05590	1	0.000326617	87.319	AIMPVIK(1)GHDVIAQAQSGTGK	3	0.22495_x000D_
Cellular Component	GO:0043232	3	intracellular non-membrane-bounded organelle	9.55629e-09	A0A384K438	9	K	S10_plectin domain-containing protein OS=Botryotinia fuckeliana (strain B05.10) OX=332648 GN=BCIN_14g04590 PE=4 SV=1	BCIN_14g04590	1	0.0331771	49.35	K(1)LIHEYLFR	3	0.85921_x000D_
Cellular Component	GO:0043232	3	intracellular non-membrane-bounded organelle	9.55629e-09	A0A384JD57	85	K	Uncharacterized protein OS=Botryotinia fuckeliana (strain B05.10) OX=332648 GN=BCIN_03g06970 PE=3 SV=1	BCIN_03g06970	1	0.0140403	47.915	CK(1)ELGITALHVK	3	-0.8642_x000D_
Cellular Component	GO:0043232	3	intracellular non-membrane-bounded organelle	9.55629e-09	A0A384JBE3	130	K	Ribosomal protein OS=Botryotinia fuckeliana (strain B05.10) OX=332648 GN=BCIN_03g01820 PE=3 SV=1	BCIN_03g01820	1	0.011945	91.867	LLGPGLSK(1)AGK	2	-0.32838_x000D_
Cellular Component	GO:0043232	3	intracellular non-membrane-bounded organelle	9.55629e-09	A0A384JBE3	133	K	Ribosomal protein OS=Botryotinia fuckeliana (strain B05.10) OX=332648 GN=BCIN_03g01820 PE=3 SV=1	BCIN_03g01820	1	0.0111067	63.337	AGK(1)FPTPVSHNEDLSGK	3	0.21631_x000D_
Cellular Component	GO:0043232	3	intracellular non-membrane-bounded organelle	9.55629e-09	A0A384K801	46	K	Ribosomal_L28e domain-containing protein OS=Botryotinia fuckeliana (strain B05.10) OX=332648 GN=BCIN_16g04810 PE=4 SV=1	BCIN_16g04810	1	0.011291	138.1	K(1)YAGFVNDK	2	-0.33348_x000D_
Cellular Component	GO:0043232	3	intracellular non-membrane-bounded organelle	9.55629e-09	A0A384K801	129	K	Ribosomal_L28e domain-containing protein OS=Botryotinia fuckeliana (strain B05.10) OX=332648 GN=BCIN_16g04810 PE=4 SV=1	BCIN_16g04810	1	0.00563604	169.93	SSAILESQTPK(1)K	2	0.020343_x000D_
Cellular Component	GO:0043232	3	intracellular non-membrane-bounded organelle	9.55629e-09	A0A384K801	23	K	Ribosomal_L28e domain-containing protein OS=Botryotinia fuckeliana (strain B05.10) OX=332648 GN=BCIN_16g04810 PE=4 SV=1	BCIN_16g04810	1	0.00931331	139.97	SQNAFLVK(1)R	2	0.067318_x000D_
Cellular Component	GO:0043232	3	intracellular non-membrane-bounded organelle	9.55629e-09	A0A384K801	100	K	Ribosomal_L28e domain-containing protein OS=Botryotinia fuckeliana (strain B05.10) OX=332648 GN=BCIN_16g04810 PE=4 SV=1	BCIN_16g04810	1	0.000850431	109.6	TFAGVAK(1)TVAQGGYR	2	0.61178_x000D_
Cellular Component	GO:0043232	3	intracellular non-membrane-bounded organelle	9.55629e-09	A0A384JI26	31	K	Uncharacterized protein OS=Botryotinia fuckeliana (strain B05.10) OX=332648 GN=BCIN_05g06130 PE=4 SV=1	BCIN_05g06130	1	0.00540528	81.594	EYTIHLHK(1)R	3	-0.71822_x000D_
Cellular Component	GO:0043232	3	intracellular non-membrane-bounded organelle	9.55629e-09	A0A384JU36	150	K	Uncharacterized protein OS=Botryotinia fuckeliana (strain B05.10) OX=332648 GN=BCIN_10g01260 PE=3 SV=1	BCIN_10g01260	1	0.00176999	84.759	LSHEVGWK(1)YQDVVAR	3	0.20123_x000D_
Cellular Component	GO:0043232	3	intracellular non-membrane-bounded organelle	9.55629e-09	A0A384JU36	54	K	Uncharacterized protein OS=Botryotinia fuckeliana (strain B05.10) OX=332648 GN=BCIN_10g01260 PE=3 SV=1	BCIN_10g01260	1	0.0154511	82.279	LK(1)YHAYLR	3	-1.296_x000D_
Cellular Component	GO:0043232	3	intracellular non-membrane-bounded organelle	9.55629e-09	A0A384K3Z3	232	K	ATP synthase subunit alpha OS=Botryotinia fuckeliana (strain B05.10) OX=332648 GN=Bcatp1 PE=3 SV=1	Bcatp1	1	0.010074	56.916	TAVALDAMLNQK(1)R	2	1.9462_x000D_
Cellular Component	GO:0043232	3	intracellular non-membrane-bounded organelle	9.55629e-09	A0A384J9H1	56	K	Ribos_L4_asso_C domain-containing protein OS=Botryotinia fuckeliana (strain B05.10) OX=332648 GN=BCIN_02g04220 PE=4 SV=1	BCIN_02g04220	1	0.000926367	76.889	QPYAVSEK(1)AGHQTSAESWGTGR	3	-1.2666_x000D_
Cellular Component	GO:0043232	3	intracellular non-membrane-bounded organelle	9.55629e-09	A0A384J9H1	351	K	Ribos_L4_asso_C domain-containing protein OS=Botryotinia fuckeliana (strain B05.10) OX=332648 GN=BCIN_02g04220 PE=4 SV=1	BCIN_02g04220	1	0.000913889	98.253	IGTK(1)GLDAGKPER	3	-0.21994_x000D_
Cellular Component	GO:0043232	3	intracellular non-membrane-bounded organelle	9.55629e-09	A0A384J9H1	220	K	Ribos_L4_asso_C domain-containing protein OS=Botryotinia fuckeliana (strain B05.10) OX=332648 GN=BCIN_02g04220 PE=4 SV=1	BCIN_02g04220	1	0.0157318	83.769	GPLVVYDGNADGK(1)ELVR	2	-2.3348_x000D_
Cellular Component	GO:0043232	3	intracellular non-membrane-bounded organelle	9.55629e-09	A0A384JLV2	571	K	Tr-type G domain-containing protein OS=Botryotinia fuckeliana (strain B05.10) OX=332648 GN=BCIN_07g01540 PE=4 SV=1	BCIN_07g01540	1	0.012161	96.103	ETVTGK(1)SSMTALSK	2	0.47603_x000D_
Cellular Component	GO:0043232	3	intracellular non-membrane-bounded organelle	9.55629e-09	A0A384JLV2	50	K	Tr-type G domain-containing protein OS=Botryotinia fuckeliana (strain B05.10) OX=332648 GN=BCIN_07g01540 PE=4 SV=1	BCIN_07g01540	1	0.0220773	92.611	AGIISAAK(1)AGDAR	2	0.3244_x000D_
Cellular Component	GO:0043232	3	intracellular non-membrane-bounded organelle	9.55629e-09	A0A384JLV2	579	K	Tr-type G domain-containing protein OS=Botryotinia fuckeliana (strain B05.10) OX=332648 GN=BCIN_07g01540 PE=4 SV=1	BCIN_07g01540	1	0.00726755	119.53	SSMTALSK(1)SPNK	2	0.38906_x000D_
Cellular Component	GO:0043232	3	intracellular non-membrane-bounded organelle	9.55629e-09	A0A384JLV2	15	K	Tr-type G domain-containing protein OS=Botryotinia fuckeliana (strain B05.10) OX=332648 GN=BCIN_07g01540 PE=4 SV=1	BCIN_07g01540	1	0.00662644	131.5	QLMDK(1)ATNVR	2	-0.85433_x000D_
Cellular Component	GO:0043232	3	intracellular non-membrane-bounded organelle	9.55629e-09	A0A384K0T1	13	K	Uncharacterized protein OS=Botryotinia fuckeliana (strain B05.10) OX=332648 GN=BCIN_13g00830 PE=3 SV=1	BCIN_13g00830	1	0.0152985	113.62	VGVTGK(1)YGTR	2	0.26259_x000D_
Cellular Component	GO:0043232	3	intracellular non-membrane-bounded organelle	9.55629e-09	A0A384K3C6	56	K	Ribosomal protein L15 OS=Botryotinia fuckeliana (strain B05.10) OX=332648 GN=BCIN_14g04790 PE=3 SV=1	BCIN_14g04790	1	0.0412072	100.45	AK(1)QGYVIYR	2	-0.17603_x000D_
Cellular Component	GO:0043232	3	intracellular non-membrane-bounded organelle	9.55629e-09	A0A384JR28	17	K	Importin subunit alpha OS=Botryotinia fuckeliana (strain B05.10) OX=332648 GN=Bcsrp1 PE=3 SV=1	Bcsrp1	0.999901	0.0193451	65.395	AK(1)NTFKPEELR	3	-0.30391_x000D_
Cellular Component	GO:0043232	3	intracellular non-membrane-bounded organelle	9.55629e-09	A0A384JEF1	8	K	Ribosomal protein L19 OS=Botryotinia fuckeliana (strain B05.10) OX=332648 GN=BCIN_04g00540 PE=3 SV=1	BCIN_04g00540	1	0.0156505	98.523	VNLTTQK(1)R	2	-1.119_x000D_
Cellular Component	GO:0043232	3	intracellular non-membrane-bounded organelle	9.55629e-09	A0A384JEF1	19	K	Ribosomal protein L19 OS=Botryotinia fuckeliana (strain B05.10) OX=332648 GN=BCIN_04g00540 PE=3 SV=1	BCIN_04g00540	1	0.0143842	83.998	LAASVVGCGK(1)R	2	-0.48661_x000D_
Cellular Component	GO:0043232	3	intracellular non-membrane-bounded organelle	9.55629e-09	A0A384JEF1	117	K	Ribosomal protein L19 OS=Botryotinia fuckeliana (strain B05.10) OX=332648 GN=BCIN_04g00540 PE=3 SV=1	BCIN_04g00540	1	5.39e-05	112.3	IDK(1)HLYHELYHLSK	4	0.10258_x000D_
Cellular Component	GO:0043232	3	intracellular non-membrane-bounded organelle	9.55629e-09	A0A384K6Z7	25	K	Bclsg1 OS=Botryotinia fuckeliana (strain B05.10) OX=332648 GN=Bclsg1 PE=4 SV=1	Bclsg1	1	0.00693389	52.265	NAVGLGNSLMNDRFGK(1)GK(1)GADR	2	3.4434_x000D_
Cellular Component	GO:0043232	3	intracellular non-membrane-bounded organelle	9.55629e-09	A0A384K6Z7	23	K	Bclsg1 OS=Botryotinia fuckeliana (strain B05.10) OX=332648 GN=Bclsg1 PE=4 SV=1	Bclsg1	1	0.00693389	52.265	NAVGLGNSLMNDRFGK(1)GK(1)GADR	2	3.4434_x000D_
Cellular Component	GO:0043232	3	intracellular non-membrane-bounded organelle	9.55629e-09	A0A384JYI9	49	K	Uncharacterized protein OS=Botryotinia fuckeliana (strain B05.10) OX=332648 GN=BCIN_11g05920 PE=4 SV=1	BCIN_11g05920	1	0.000455243	94.728	DLSHLAVNFSQPK(1)K	3	0.12798_x000D_
Cellular Component	GO:0043232	3	intracellular non-membrane-bounded organelle	9.55629e-09	A0A384JUY8	74	K	Uncharacterized protein OS=Botryotinia fuckeliana (strain B05.10) OX=332648 GN=BCIN_10g04290 PE=3 SV=1	BCIN_10g04290	1	0.00470585	140.16	AAQGK(1)QFGVTR	2	1.5249_x000D_
Cellular Component	GO:0043232	3	intracellular non-membrane-bounded organelle	9.55629e-09	A0A384JUY8	46	K	Uncharacterized protein OS=Botryotinia fuckeliana (strain B05.10) OX=332648 GN=BCIN_10g04290 PE=3 SV=1	BCIN_10g04290	1	0.0138833	70.54	AVK(1)FLENVQEHK	3	-0.72486_x000D_
Cellular Component	GO:0043232	3	intracellular non-membrane-bounded organelle	9.55629e-09	A0A384JUY8	55	K	Uncharacterized protein OS=Botryotinia fuckeliana (strain B05.10) OX=332648 GN=BCIN_10g04290 PE=3 SV=1	BCIN_10g04290	1	0.00256686	80.534	FLENVQEHK(1)EAVAMR	3	0.2696_x000D_
Cellular Component	GO:0043232	3	intracellular non-membrane-bounded organelle	9.55629e-09	A0A384J759	17	K	60S ribosomal protein L36 OS=Botryotinia fuckeliana (strain B05.10) OX=332648 GN=BCIN_01g09350 PE=3 SV=1	BCIN_01g09350	1	0.00568284	121.73	TGLAVGLNK(1)GHK	2	-0.073016_x000D_
Cellular Component	GO:0043232	3	intracellular non-membrane-bounded organelle	9.55629e-09	A0A384JV25	119	K	40S ribosomal protein S7 OS=Botryotinia fuckeliana (strain B05.10) OX=332648 GN=BCIN_10g04610 PE=3 SV=1	BCIN_10g04610	1	0.0400596	168.74	TSLTQK(1)R	2	0.16795_x000D_
Cellular Component	GO:0043232	3	intracellular non-membrane-bounded organelle	9.55629e-09	A0A384J9U0	55	K	Bcrpl28 OS=Botryotinia fuckeliana (strain B05.10) OX=332648 GN=Bcrpl28 PE=3 SV=1	Bcrpl28	1	0.0054578	81.017	YHPGYFGK(1)VGMR	3	0.0033009_x000D_
Cellular Component	GO:0043232	3	intracellular non-membrane-bounded organelle	9.55629e-09	A0A384JD53	227	K	Polyadenylate-binding protein OS=Botryotinia fuckeliana (strain B05.10) OX=332648 GN=BCIN_03g04810 PE=3 SV=1	BCIN_03g04810	1	0.00126226	96.331	VFVGHHIPK(1)K	3	0.47345_x000D_
Cellular Component	GO:0043232	3	intracellular non-membrane-bounded organelle	9.55629e-09	A0A384JSE7	81	K	Bcegd2 OS=Botryotinia fuckeliana (strain B05.10) OX=332648 GN=Bcegd2 PE=4 SV=1	Bcegd2	1	5.91e-06	107.98	RPK(1)NILFVINQPEVYK	3	1.1374_x000D_
Cellular Component	GO:0043232	3	intracellular non-membrane-bounded organelle	9.55629e-09	A0A384JG51	246	K	Uncharacterized protein OS=Botryotinia fuckeliana (strain B05.10) OX=332648 GN=BCIN_05g00180 PE=3 SV=1	BCIN_05g00180	1	3.65e-18	145.94	ATAGDTHLGGQDFDTNLLDHFK(1)K	4	-0.27444_x000D_
Cellular Component	GO:0043232	3	intracellular non-membrane-bounded organelle	9.55629e-09	A0A384K179	77	K	KOW domain-containing protein OS=Botryotinia fuckeliana (strain B05.10) OX=332648 GN=BCIN_13g03600 PE=3 SV=1	BCIN_13g03600	1	0.0335157	63.624	LK(1)YVVHVER	3	-0.3836_x000D_
Cellular Component	GO:0043232	3	intracellular non-membrane-bounded organelle	9.55629e-09	A0A384K179	89	K	KOW domain-containing protein OS=Botryotinia fuckeliana (strain B05.10) OX=332648 GN=BCIN_13g03600 PE=3 SV=1	BCIN_13g03600	1	0.00295854	73.464	EK(1)SSGQSVPLGIHPSK	3	0.092251_x000D_
Cellular Component	GO:0005829	4	cytosol	5.44243e-22	A0A384JSB5	32	K	Uncharacterized protein OS=Botryotinia fuckeliana (strain B05.10) OX=332648 GN=BCIN_09g02490 PE=3 SV=1	BCIN_09g02490	1	0.0400046	91.867	AGK(1)ASLFAQGK	2	0.54273_x000D_
Cellular Component	GO:0005829	4	cytosol	5.44243e-22	A0A384JSB5	80	K	Uncharacterized protein OS=Botryotinia fuckeliana (strain B05.10) OX=332648 GN=BCIN_09g02490 PE=3 SV=1	BCIN_09g02490	1	0.00560855	107.01	TK(1)AQLALK	2	0.39289_x000D_
Cellular Component	GO:0005829	4	cytosol	5.44243e-22	A0A384K2W2	365	K	Bcrpl3 OS=Botryotinia fuckeliana (strain B05.10) OX=332648 GN=Bcrpl3 PE=3 SV=1	Bcrpl3	1	0.00107549	79.568	WIDTSSK(1)FGHGAYQTAEEK	3	1.3388_x000D_
Cellular Component	GO:0005829	4	cytosol	5.44243e-22	A0A384K2W2	385	K	Bcrpl3 OS=Botryotinia fuckeliana (strain B05.10) OX=332648 GN=Bcrpl3 PE=3 SV=1	Bcrpl3	1	0.0389399	115.71	HQFLGTLK(1)K	2	-0.38371_x000D_
Cellular Component	GO:0005829	4	cytosol	5.44243e-22	A0A384K2W2	358	K	Bcrpl3 OS=Botryotinia fuckeliana (strain B05.10) OX=332648 GN=Bcrpl3 PE=3 SV=1	Bcrpl3	1	0.0120846	76.143	VELK(1)WIDTSSK	2	-1.79_x000D_
Cellular Component	GO:0005829	4	cytosol	5.44243e-22	A0A384K2W2	377	K	Bcrpl3 OS=Botryotinia fuckeliana (strain B05.10) OX=332648 GN=Bcrpl3 PE=3 SV=1	Bcrpl3	1	1.04e-05	100.02	FGHGAYQTAEEK(1)HQFLGTLK	4	-0.0033347_x000D_
Cellular Component	GO:0005829	4	cytosol	5.44243e-22	A0A384JJ19	41	K	Ribosomal_S17_N domain-containing protein OS=Botryotinia fuckeliana (strain B05.10) OX=332648 GN=BCIN_06g00380 PE=3 SV=1	BCIN_06g00380	1	0.0378735	95.358	WYK(1)DVGLGFR	2	-0.00069463_x000D_
Cellular Component	GO:0005829	4	cytosol	5.44243e-22	A0A384JJ19	110	K	Ribosomal_S17_N domain-containing protein OS=Botryotinia fuckeliana (strain B05.10) OX=332648 GN=BCIN_06g00380 PE=3 SV=1	BCIN_06g00380	1	0.000181689	120.53	HK(1)NLAAHVSPAFR	3	0.36448_x000D_
Cellular Component	GO:0005829	4	cytosol	5.44243e-22	A0A384J798	52	K	Uncharacterized protein OS=Botryotinia fuckeliana (strain B05.10) OX=332648 GN=BCIN_01g09620 PE=3 SV=1	BCIN_01g09620	1	3.58e-21	257.76	VLEQLSGQTPVYSK(1)AR	2	0.10543_x000D_
Cellular Component	GO:0005829	4	cytosol	5.44243e-22	A0A384JCX3	109	K	40S ribosomal protein S1 OS=Botryotinia fuckeliana (strain B05.10) OX=332648 GN=RPS1 PE=3 SV=1	RPS1	1	1.48e-06	126	NCLTNFHGLDFTSDK(1)LR	3	0.71942_x000D_
Cellular Component	GO:0005829	4	cytosol	5.44243e-22	A0A384J4J9	60	K	Uncharacterized protein OS=Botryotinia fuckeliana (strain B05.10) OX=332648 GN=BCIN_01g02210 PE=4 SV=1	BCIN_01g02210	1	0.0298824	58.079	VYHGK(1)TGVVYNVTK	3	-0.13751_x000D_
Cellular Component	GO:0005829	4	cytosol	5.44243e-22	A0A384J4J9	129	K	Uncharacterized protein OS=Botryotinia fuckeliana (strain B05.10) OX=332648 GN=BCIN_01g02210 PE=4 SV=1	BCIN_01g02210	1	0.00073523	88.681	TDGTHVHLK(1)R	3	-0.18851_x000D_
Cellular Component	GO:0005829	4	cytosol	5.44243e-22	A0A384J9L6	6	K	Bcrps31 OS=Botryotinia fuckeliana (strain B05.10) OX=332648 GN=Bcrps31 PE=4 SV=1	Bcrps31	1	0.0350696	96.342	MQIFVK(1)TLTGK	2	-0.60375_x000D_
Cellular Component	GO:0005829	4	cytosol	5.44243e-22	A0A384J9L6	99	K	Bcrps31 OS=Botryotinia fuckeliana (strain B05.10) OX=332648 GN=Bcrps31 PE=4 SV=1	Bcrps31	0.999991	0.0289933	50.607	TK(1)LAVLKYYK	2	-3.0362_x000D_
Cellular Component	GO:0005829	4	cytosol	5.44243e-22	A0A384J9L6	63	K	Bcrps31 OS=Botryotinia fuckeliana (strain B05.10) OX=332648 GN=Bcrps31 PE=4 SV=1	Bcrps31	1	8.45e-09	156.22	TLSDYNIQK(1)ESTLHLVLR	3	0.84007_x000D_
Cellular Component	GO:0005829	4	cytosol	5.44243e-22	A0A384J9L6	48	K	Bcrps31 OS=Botryotinia fuckeliana (strain B05.10) OX=332648 GN=Bcrps31 PE=4 SV=1	Bcrps31	1	0.00845321	107.24	LIFAGK(1)QLEDGR	2	0.39736_x000D_
Cellular Component	GO:0005829	4	cytosol	5.44243e-22	A0A384JTH0	170	K	Elongation factor 1-alpha OS=Botryotinia fuckeliana (strain B05.10) OX=332648 GN=Bcef1a PE=3 SV=1	Bcef1a	1	0.012696	102.4	YQEIIK(1)ETSNFIK	2	-0.27598_x000D_
Cellular Component	GO:0005829	4	cytosol	5.44243e-22	A0A384JTH0	329	K	Elongation factor 1-alpha OS=Botryotinia fuckeliana (strain B05.10) OX=332648 GN=Bcef1a PE=3 SV=1	Bcef1a	1	0.0200102	94.767	GNVAGDSK(1)QDPPK	2	-0.75737_x000D_
Cellular Component	GO:0005829	4	cytosol	5.44243e-22	A0A384JTH0	438	K	Elongation factor 1-alpha OS=Botryotinia fuckeliana (strain B05.10) OX=332648 GN=Bcef1a PE=3 SV=1	Bcef1a	1	0.00300924	119.39	QTVAVGVIK(1)SVEK	2	0.14696_x000D_
Cellular Component	GO:0005829	4	cytosol	5.44243e-22	A0A384JTH0	377	K	Elongation factor 1-alpha OS=Botryotinia fuckeliana (strain B05.10) OX=332648 GN=Bcef1a PE=3 SV=1	Bcef1a	1	0.00830217	202.05	FSELLQK(1)IDR	2	0.14164_x000D_
Cellular Component	GO:0005829	4	cytosol	5.44243e-22	A0A384JXH5	191	K	Adenosylhomocysteinase OS=Botryotinia fuckeliana (strain B05.10) OX=332648 GN=Bcsah1 PE=3 SV=1	Bcsah1	1	0.00623303	133.13	SK(1)FDNLYGCR	2	-0.97359_x000D_
Cellular Component	GO:0005829	4	cytosol	5.44243e-22	A0A384JXH5	7	K	Adenosylhomocysteinase OS=Botryotinia fuckeliana (strain B05.10) OX=332648 GN=Bcsah1 PE=3 SV=1	Bcsah1	1	0.0146586	52.716	SAPASK(1)FK	2	-0.18571_x000D_
Cellular Component	GO:0005829	4	cytosol	5.44243e-22	A0A384JXH5	47	K	Adenosylhomocysteinase OS=Botryotinia fuckeliana (strain B05.10) OX=332648 GN=Bcsah1 PE=3 SV=1	Bcsah1	1	0.00771133	156.94	YAADQPLK(1)GAR	2	1.0145_x000D_
Cellular Component	GO:0005829	4	cytosol	5.44243e-22	A0A384JD22	12	K	Uncharacterized protein OS=Botryotinia fuckeliana (strain B05.10) OX=332648 GN=BCIN_03g06990 PE=3 SV=1	BCIN_03g06990	1	0.000261101	140.45	ASNQSVQCFGK(1)K	2	-1.841_x000D_
Cellular Component	GO:0005829	4	cytosol	5.44243e-22	A0A384J5V2	126	K	Bcenol1 OS=Botryotinia fuckeliana (strain B05.10) OX=332648 GN=Bcenol1 PE=3 SV=1	Bcenol1	1	9.01e-08	109.85	AGAAEK(1)GIPLYAHVSDLAGTK	3	0.27523_x000D_
Cellular Component	GO:0005829	4	cytosol	5.44243e-22	A0A384JBD4	200	K	Bcrps5 OS=Botryotinia fuckeliana (strain B05.10) OX=332648 GN=Bcrps5 PE=3 SV=1	Bcrps5	1	0.0412038	106.42	GSSNSYAIK(1)K	2	-0.17918_x000D_
Cellular Component	GO:0005829	4	cytosol	5.44243e-22	A0A384JY73	41	K	Peptidylprolyl isomerase OS=Botryotinia fuckeliana (strain B05.10) OX=332648 GN=Bcfpr1 PE=4 SV=1	Bcfpr1	1	0.0245858	98.943	HVLK(1)EGTGAIPK	2	-0.052427_x000D_
Cellular Component	GO:0005829	4	cytosol	5.44243e-22	A0A384J453	128	K	S5 DRBM domain-containing protein OS=Botryotinia fuckeliana (strain B05.10) OX=332648 GN=BCIN_01g00980 PE=3 SV=1	BCIN_01g00980	1	0.0190376	107.83	TSK(1)EVATAIR	2	0.89003_x000D_
Cellular Component	GO:0005829	4	cytosol	5.44243e-22	A0A384J453	194	K	S5 DRBM domain-containing protein OS=Botryotinia fuckeliana (strain B05.10) OX=332648 GN=BCIN_01g00980 PE=3 SV=1	BCIN_01g00980	1	0.00596669	134.51	GTGLVASPAVK(1)R	2	-0.77582_x000D_
Cellular Component	GO:0005829	4	cytosol	5.44243e-22	A0A384J453	49	K	S5 DRBM domain-containing protein OS=Botryotinia fuckeliana (strain B05.10) OX=332648 GN=BCIN_01g00980 PE=3 SV=1	BCIN_01g00980	1	0.0122531	118.5	EWQPVTK(1)LGR	2	-1.2419_x000D_
Cellular Component	GO:0005829	4	cytosol	5.44243e-22	A0A384JS06	60	K	Mitogen-activated protein kinase OS=Botryotinia fuckeliana (strain B05.10) OX=332648 GN=Bmp3 PE=3 SV=1	Bmp3	1	0.0312982	56.122	VTNVFSK(1)K	2	0.25592_x000D_
Cellular Component	GO:0005829	4	cytosol	5.44243e-22	A0A384JY93	59	K	Uncharacterized protein OS=Botryotinia fuckeliana (strain B05.10) OX=332648 GN=BCIN_12g01300 PE=3 SV=1	BCIN_12g01300	1	0.00972329	121.73	IAGYTTHLMK(1)R	2	0.13131_x000D_
Cellular Component	GO:0005829	4	cytosol	5.44243e-22	A0A384JY93	32	K	Uncharacterized protein OS=Botryotinia fuckeliana (strain B05.10) OX=332648 GN=BCIN_12g01300 PE=3 SV=1	BCIN_12g01300	1	0.0233999	81.338	LTLDFETNK(1)R	2	-2.4599_x000D_
Cellular Component	GO:0005829	4	cytosol	5.44243e-22	A0A384JFZ5	50	K	Uncharacterized protein OS=Botryotinia fuckeliana (strain B05.10) OX=332648 GN=BCIN_04g05440 PE=3 SV=1	BCIN_04g05440	1	0.0127685	85.457	SSPFGGSSHAK(1)GIVLEK	3	0.69846_x000D_
Cellular Component	GO:0005829	4	cytosol	5.44243e-22	A0A384JFZ5	56	K	Uncharacterized protein OS=Botryotinia fuckeliana (strain B05.10) OX=332648 GN=BCIN_04g05440 PE=3 SV=1	BCIN_04g05440	1	0.0271815	96.342	GIVLEK(1)VGVEAK	2	0.55435_x000D_
Cellular Component	GO:0005829	4	cytosol	5.44243e-22	A0A384JVB5	80	K	Bcrps3 OS=Botryotinia fuckeliana (strain B05.10) OX=332648 GN=Bcrps3 PE=3 SV=1	Bcrps3	1	0.00706627	147.08	ELTSLIQK(1)R	2	-0.038329_x000D_
Cellular Component	GO:0005829	4	cytosol	5.44243e-22	A0A384JVB5	12	K	Bcrps3 OS=Botryotinia fuckeliana (strain B05.10) OX=332648 GN=Bcrps3 PE=3 SV=1	Bcrps3	1	0.035167	63.073	ASSVPGAAISK(1)R	2	-0.31641_x000D_
Cellular Component	GO:0005829	4	cytosol	5.44243e-22	A0A384K7X4	250	K	Formate dehydrogenase OS=Botryotinia fuckeliana (strain B05.10) OX=332648 GN=Bcfdh1 PE=3 SV=1	Bcfdh1	1	0.0103333	160.36	K(1)GSWLVNTAR	2	2.1042_x000D_
Cellular Component	GO:0005829	4	cytosol	5.44243e-22	A0A384JSF0	106	K	KOW domain-containing protein OS=Botryotinia fuckeliana (strain B05.10) OX=332648 GN=BCIN_09g03550 PE=4 SV=1	BCIN_09g03550	1	0.0209327	74.173	LWQQSPWAQK(1)R	2	0.33642_x000D_
Cellular Component	GO:0005829	4	cytosol	5.44243e-22	A0A384JBQ4	221	K	Ribosomal_L2_C domain-containing protein OS=Botryotinia fuckeliana (strain B05.10) OX=332648 GN=BCIN_03g02530 PE=4 SV=1	BCIN_03g02530	1	1.78e-05	89.565	GVAMNPVDHPHGGGNHQHIGK(1)ASTISR	5	0.32423_x000D_
Cellular Component	GO:0005829	4	cytosol	5.44243e-22	A0A384JBQ4	145	K	Ribosomal_L2_C domain-containing protein OS=Botryotinia fuckeliana (strain B05.10) OX=332648 GN=BCIN_03g02530 PE=4 SV=1	BCIN_03g02530	1	4.19e-11	127.5	TSGNYVTVIGHNPDEGK(1)TR	3	0.48761_x000D_
Cellular Component	GO:0005829	4	cytosol	5.44243e-22	A0A384JBQ4	181	K	Ribosomal_L2_C domain-containing protein OS=Botryotinia fuckeliana (strain B05.10) OX=332648 GN=BCIN_03g02530 PE=4 SV=1	BCIN_03g02530	0.999969	0.0140458	58.132	TDKPLLK(1)ASR	3	0.20143_x000D_
Cellular Component	GO:0005829	4	cytosol	5.44243e-22	A0A384JBQ4	234	K	Ribosomal_L2_C domain-containing protein OS=Botryotinia fuckeliana (strain B05.10) OX=332648 GN=BCIN_03g02530 PE=4 SV=1	BCIN_03g02530	1	9.92e-08	219.72	YAAQGQK(1)AGLIAAR	2	1.1616_x000D_
Cellular Component	GO:0005829	4	cytosol	5.44243e-22	A0A384JBQ4	24	K	Ribosomal_L2_C domain-containing protein OS=Botryotinia fuckeliana (strain B05.10) OX=332648 GN=BCIN_03g02530 PE=4 SV=1	BCIN_03g02530	1	0.0216953	113.5	LNK(1)APAQFR	2	-0.77828_x000D_
Cellular Component	GO:0005829	4	cytosol	5.44243e-22	A0A384JNZ0	27	K	Uncharacterized protein OS=Botryotinia fuckeliana (strain B05.10) OX=332648 GN=BCIN_08g00760 PE=4 SV=1	BCIN_08g00760	1	0.0135266	73.067	VCTHK(1)AGLIR	3	-0.17452_x000D_
Cellular Component	GO:0005829	4	cytosol	5.44243e-22	A0A384JNZ0	54	K	Uncharacterized protein OS=Botryotinia fuckeliana (strain B05.10) OX=332648 GN=BCIN_08g00760 PE=4 SV=1	BCIN_08g00760	1	0.00741304	84.213	AADIGFVK(1)HR	2	0.58277_x000D_
Cellular Component	GO:0005829	4	cytosol	5.44243e-22	A0A384JWQ9	163	K	Fructose-bisphosphate aldolase OS=Botryotinia fuckeliana (strain B05.10) OX=332648 GN=Bcfba1 PE=3 SV=1	Bcfba1	1	0.009059	158.12	TTAAYLK(1)R	2	0.045237_x000D_
Cellular Component	GO:0005829	4	cytosol	5.44243e-22	A0A384JWQ9	244	K	Fructose-bisphosphate aldolase OS=Botryotinia fuckeliana (strain B05.10) OX=332648 GN=Bcfba1 PE=3 SV=1	Bcfba1	1	0.000118525	105.14	LRPELLGK(1)HQAHVK	4	0.35637_x000D_
Cellular Component	GO:0005829	4	cytosol	5.44243e-22	A0A384JWQ9	114	K	Fructose-bisphosphate aldolase OS=Botryotinia fuckeliana (strain B05.10) OX=332648 GN=Bcfba1 PE=3 SV=1	Bcfba1	1	0.0116078	58.49	ALAPAYGIPVVLHTDHCAK(1)K	4	0.28808_x000D_
Cellular Component	GO:0005829	4	cytosol	5.44243e-22	A0A384JD74	23	K	Bcrpl25 OS=Botryotinia fuckeliana (strain B05.10) OX=332648 GN=Bcrpl25 PE=3 SV=1	Bcrpl25	1	0.0207713	106.68	ANAAAK(1)ATLK	2	-0.47709_x000D_
Cellular Component	GO:0005829	4	cytosol	5.44243e-22	A0A384JMC8	264	K	"6-phosphogluconate dehydrogenase, decarboxylating OS=Botryotinia fuckeliana (strain B05.10) OX=332648 GN=BCIN_07g02610 PE=3 SV=1"	BCIN_07g02610	1	0.0099614	115.78	IMDSAGQK(1)GTGK	2	-1.063_x000D_
Cellular Component	GO:0005829	4	cytosol	5.44243e-22	A0A384JMC8	405	K	"6-phosphogluconate dehydrogenase, decarboxylating OS=Botryotinia fuckeliana (strain B05.10) OX=332648 GN=BCIN_07g02610 PE=3 SV=1"	BCIN_07g02610	1	0.0143138	72.643	AIHK(1)AQPGWR	3	0.2678_x000D_
Cellular Component	GO:0005829	4	cytosol	5.44243e-22	A0A384JUY7	80	K	Bctma19 OS=Botryotinia fuckeliana (strain B05.10) OX=332648 GN=Bctma19 PE=3 SV=1	Bctma19	1	0.0136852	135.83	LNSTSFDK(1)K	2	1.1883_x000D_
Cellular Component	GO:0005829	4	cytosol	5.44243e-22	A0A384JUY7	113	K	Bctma19 OS=Botryotinia fuckeliana (strain B05.10) OX=332648 GN=Bctma19 PE=3 SV=1	Bctma19	1	0.00559192	135.79	FEK(1)GAAAYAK	2	0.50857_x000D_
Cellular Component	GO:0005829	4	cytosol	5.44243e-22	A0A384K4A5	215	K	Glyceraldehyde-3-phosphate dehydrogenase OS=Botryotinia fuckeliana (strain B05.10) OX=332648 GN=BCIN_15g02120 PE=3 SV=1	BCIN_15g02120	1	3.62e-11	151.74	TAAQNIIPSSTGAAK(1)AVGK	2	0.47145_x000D_
Cellular Component	GO:0005829	4	cytosol	5.44243e-22	A0A384K4A5	251	K	Glyceraldehyde-3-phosphate dehydrogenase OS=Botryotinia fuckeliana (strain B05.10) OX=332648 GN=BCIN_15g02120 PE=3 SV=1	BCIN_15g02120	1	0.0106127	120.09	IEK(1)GASYDEIK	2	-0.014936_x000D_
Cellular Component	GO:0005829	4	cytosol	5.44243e-22	A0A384K4A5	219	K	Glyceraldehyde-3-phosphate dehydrogenase OS=Botryotinia fuckeliana (strain B05.10) OX=332648 GN=BCIN_15g02120 PE=3 SV=1	BCIN_15g02120	1	0.0275911	98.033	AVGK(1)VIPVLNGK	2	0.3139_x000D_
Cellular Component	GO:0005829	4	cytosol	5.44243e-22	A0A384K4A5	5	K	Glyceraldehyde-3-phosphate dehydrogenase OS=Botryotinia fuckeliana (strain B05.10) OX=332648 GN=BCIN_15g02120 PE=3 SV=1	BCIN_15g02120	1	0.00444124	151.15	APTK(1)VGINGFGR	2	0.97703_x000D_
Cellular Component	GO:0005829	4	cytosol	5.44243e-22	A0A384JGC8	40	K	Bcmet6 OS=Botryotinia fuckeliana (strain B05.10) OX=332648 GN=Bcmet6 PE=3 SV=1	Bcmet6	1	0.00366304	174.77	ISQADLLAEAK(1)R	2	0.091502_x000D_
Cellular Component	GO:0005829	4	cytosol	5.44243e-22	A0A384JGC8	222	K	Bcmet6 OS=Botryotinia fuckeliana (strain B05.10) OX=332648 GN=Bcmet6 PE=3 SV=1	Bcmet6	1	0.00514791	137.89	TK(1)AAFKPTYEK	2	-0.9947_x000D_
Cellular Component	GO:0005829	4	cytosol	5.44243e-22	A0A384JD98	252	K	Ribosomal_L7Ae domain-containing protein OS=Botryotinia fuckeliana (strain B05.10) OX=332648 GN=BCIN_03g06530 PE=4 SV=1	BCIN_03g06530	1	0.0415144	78.149	K(1)ALESAIK	2	-0.1837_x000D_
Cellular Component	GO:0005829	4	cytosol	5.44243e-22	A0A384JD98	18	K	Ribosomal_L7Ae domain-containing protein OS=Botryotinia fuckeliana (strain B05.10) OX=332648 GN=BCIN_03g06530 PE=4 SV=1	BCIN_03g06530	1	0.000556483	118.9	AAPAPFPQSK(1)AGAGK	2	-0.3509_x000D_
Cellular Component	GO:0005829	4	cytosol	5.44243e-22	A0A384JD98	100	K	Ribosomal_L7Ae domain-containing protein OS=Botryotinia fuckeliana (strain B05.10) OX=332648 GN=BCIN_03g06530 PE=4 SV=1	BCIN_03g06530	0.997615	0.00321605	79.466	LLNK(0.998)YRPETK(0.002)PEK	3	0.73577_x000D_
Cellular Component	GO:0005829	4	cytosol	5.44243e-22	A0A384JU32	137	K	Uncharacterized protein OS=Botryotinia fuckeliana (strain B05.10) OX=332648 GN=BCIN_09g06480 PE=4 SV=1	BCIN_09g06480	1	0.00585812	125.75	TNVSTQSK(1)VSK	2	0.29828_x000D_
Cellular Component	GO:0005829	4	cytosol	5.44243e-22	A0A384JTW8	548	K	HATPase_c domain-containing protein OS=Botryotinia fuckeliana (strain B05.10) OX=332648 GN=BCIN_10g00300 PE=3 SV=1	BCIN_10g00300	1	0.0372565	58.37	ALK(1)NVLGENVEK	2	0.53226_x000D_
Cellular Component	GO:0005829	4	cytosol	5.44243e-22	A0A384JTW8	328	K	HATPase_c domain-containing protein OS=Botryotinia fuckeliana (strain B05.10) OX=332648 GN=BCIN_10g00300 PE=3 SV=1	BCIN_10g00300	1	0.0129311	131.44	APFDLFETK(1)K	2	-0.010461_x000D_
Cellular Component	GO:0005829	4	cytosol	5.44243e-22	A0A384JTW8	178	K	HATPase_c domain-containing protein OS=Botryotinia fuckeliana (strain B05.10) OX=332648 GN=BCIN_10g00300 PE=3 SV=1	BCIN_10g00300	1	6.87e-10	178.14	IILHLK(1)DEQMDYLNESK	3	-0.065953_x000D_
Cellular Component	GO:0005829	4	cytosol	5.44243e-22	A0A384JTW8	196	K	HATPase_c domain-containing protein OS=Botryotinia fuckeliana (strain B05.10) OX=332648 GN=BCIN_10g00300 PE=3 SV=1	BCIN_10g00300	1	0.000542856	85.636	K(1)HSEFISYPIYLHVSK	3	-1.4193_x000D_
Cellular Component	GO:0005829	4	cytosol	5.44243e-22	A0A384JTW8	616	K	HATPase_c domain-containing protein OS=Botryotinia fuckeliana (strain B05.10) OX=332648 GN=BCIN_10g00300 PE=3 SV=1	BCIN_10g00300	1	0.0332915	117.89	SPIIK(1)ELK	2	0.27285_x000D_
Cellular Component	GO:0005829	4	cytosol	5.44243e-22	A0A384JTW8	485	K	HATPase_c domain-containing protein OS=Botryotinia fuckeliana (strain B05.10) OX=332648 GN=BCIN_10g00300 PE=3 SV=1	BCIN_10g00300	1	0.0364041	96.331	SPFLDSLK(1)AK	2	1.7455_x000D_
Cellular Component	GO:0005829	4	cytosol	5.44243e-22	A0A384J4W3	4	K	Bcipp1 OS=Botryotinia fuckeliana (strain B05.10) OX=332648 GN=Bcipp1 PE=4 SV=1	Bcipp1	1	0.0248752	40.268	ASK(1)YTVR	2	0.24355_x000D_
Cellular Component	GO:0005829	4	cytosol	5.44243e-22	A0A384JVY6	25	K	Uncharacterized protein OS=Botryotinia fuckeliana (strain B05.10) OX=332648 GN=BCIN_10g04300 PE=3 SV=1	BCIN_10g04300	1	0.00423714	182.65	LLNTNVEGK(1)QK	2	-0.16027_x000D_
Cellular Component	GO:0005829	4	cytosol	5.44243e-22	A0A384K0P5	158	K	CND6 OS=Botryotinia fuckeliana (strain B05.10) OX=332648 GN=CND6 PE=4 SV=1	CND6	1	0.00909998	170.66	EILHAAAK(1)K	2	0.43281_x000D_
Cellular Component	GO:0005829	4	cytosol	5.44243e-22	A0A384K0P5	39	K	CND6 OS=Botryotinia fuckeliana (strain B05.10) OX=332648 GN=CND6 PE=4 SV=1	CND6	1	0.000407875	126.71	AEHTLFHDK(1)TR	3	1.1245_x000D_
Cellular Component	GO:0005829	4	cytosol	5.44243e-22	A0A384JTU5	101	K	Bcrpl10 OS=Botryotinia fuckeliana (strain B05.10) OX=332648 GN=Bcrpl10 PE=4 SV=1	Bcrpl10	1	0.00229007	116.55	INK(1)MLSCAGADR	2	-1.1277_x000D_
Cellular Component	GO:0005829	4	cytosol	5.44243e-22	A0A384K3A6	8	K	Bcrpl5 OS=Botryotinia fuckeliana (strain B05.10) OX=332648 GN=Bcrpl5 PE=3 SV=1	Bcrpl5	1	0.0335082	98.249	LVK(1)NSAYYSR	2	1.0375_x000D_
Cellular Component	GO:0005829	4	cytosol	5.44243e-22	A0A384K3A6	165	K	Bcrpl5 OS=Botryotinia fuckeliana (strain B05.10) OX=332648 GN=Bcrpl5 PE=3 SV=1	Bcrpl5	1	0.0010578	77.221	IFGAMK(1)GASDGGILVPHSENR	3	1.8106_x000D_
Cellular Component	GO:0005829	4	cytosol	5.44243e-22	A0A384J4J0	8	K	S4 RNA-binding domain-containing protein OS=Botryotinia fuckeliana (strain B05.10) OX=332648 GN=BCIN_01g02200 PE=3 SV=1	BCIN_01g02200	1	0.0367207	68.915	SYSK(1)TYK	2	0.5611_x000D_
Cellular Component	GO:0005829	4	cytosol	5.44243e-22	A0A384J4J0	49	K	S4 RNA-binding domain-containing protein OS=Botryotinia fuckeliana (strain B05.10) OX=332648 GN=BCIN_01g02200 PE=3 SV=1	BCIN_01g02200	1	0.0134878	124.23	VQLTLSK(1)IR	2	0.66759_x000D_
Cellular Component	GO:0005829	4	cytosol	5.44243e-22	A0A384J4J0	118	K	S4 RNA-binding domain-containing protein OS=Botryotinia fuckeliana (strain B05.10) OX=332648 GN=BCIN_01g02200 PE=3 SV=1	BCIN_01g02200	1	0.0248935	65.395	LGLAK(1)SIHHAR	3	-0.15247_x000D_
Cellular Component	GO:0005829	4	cytosol	5.44243e-22	A0A384JGS5	158	K	60S ribosomal protein L20 OS=Botryotinia fuckeliana (strain B05.10) OX=332648 GN=BCIN_05g01600 PE=3 SV=1	BCIN_05g01600	1	0.000367068	174.42	ISK(1)SMTANLFASK	2	0.99793_x000D_
Cellular Component	GO:0005829	4	cytosol	5.44243e-22	A0A384JGS5	168	K	60S ribosomal protein L20 OS=Botryotinia fuckeliana (strain B05.10) OX=332648 GN=BCIN_05g01600 PE=3 SV=1	BCIN_05g01600	1	0.00121588	111.06	SMTANLFASK(1)R	2	0.18539_x000D_
Cellular Component	GO:0005829	4	cytosol	5.44243e-22	A0A384JXL0	126	K	60S ribosomal protein L6 OS=Botryotinia fuckeliana (strain B05.10) OX=332648 GN=BCIN_11g05900 PE=3 SV=1	BCIN_11g05900	1	0.0047318	161.17	IEELSNPK(1)YFAR	2	-2.7743_x000D_
Cellular Component	GO:0005829	4	cytosol	5.44243e-22	A0A384K3N7	22	K	Uncharacterized protein OS=Botryotinia fuckeliana (strain B05.10) OX=332648 GN=BCIN_14g04100 PE=4 SV=1	BCIN_14g04100	1	0.00320798	129.7	FVIDCK(1)QPANDK	2	-0.030317_x000D_
Cellular Component	GO:0005829	4	cytosol	5.44243e-22	A0A384K3N7	101	K	Uncharacterized protein OS=Botryotinia fuckeliana (strain B05.10) OX=332648 GN=BCIN_14g04100 PE=4 SV=1	BCIN_14g04100	1	0.0190165	104.52	VVSTSK(1)GVYELR	2	-0.72424_x000D_
Cellular Component	GO:0005829	4	cytosol	5.44243e-22	A0A384JJN2	22	K	40S ribosomal protein S27 OS=Botryotinia fuckeliana (strain B05.10) OX=332648 GN=BCIN_06g02890 PE=3 SV=1	BCIN_06g02890	1	0.0237541	110.81	LK(1)QLVPAPR	2	-0.37581_x000D_
Cellular Component	GO:0005829	4	cytosol	5.44243e-22	A0A384J5P0	61	K	Uncharacterized protein OS=Botryotinia fuckeliana (strain B05.10) OX=332648 GN=BCIN_01g05590 PE=3 SV=1	BCIN_01g05590	1	0.000326617	87.319	AIMPVIK(1)GHDVIAQAQSGTGK	3	0.22495_x000D_
Cellular Component	GO:0005829	4	cytosol	5.44243e-22	A0A384K438	9	K	S10_plectin domain-containing protein OS=Botryotinia fuckeliana (strain B05.10) OX=332648 GN=BCIN_14g04590 PE=4 SV=1	BCIN_14g04590	1	0.0331771	49.35	K(1)LIHEYLFR	3	0.85921_x000D_
Cellular Component	GO:0005829	4	cytosol	5.44243e-22	A0A384JD57	85	K	Uncharacterized protein OS=Botryotinia fuckeliana (strain B05.10) OX=332648 GN=BCIN_03g06970 PE=3 SV=1	BCIN_03g06970	1	0.0140403	47.915	CK(1)ELGITALHVK	3	-0.8642_x000D_
Cellular Component	GO:0005829	4	cytosol	5.44243e-22	A0A384K801	46	K	Ribosomal_L28e domain-containing protein OS=Botryotinia fuckeliana (strain B05.10) OX=332648 GN=BCIN_16g04810 PE=4 SV=1	BCIN_16g04810	1	0.011291	138.1	K(1)YAGFVNDK	2	-0.33348_x000D_
Cellular Component	GO:0005829	4	cytosol	5.44243e-22	A0A384K801	129	K	Ribosomal_L28e domain-containing protein OS=Botryotinia fuckeliana (strain B05.10) OX=332648 GN=BCIN_16g04810 PE=4 SV=1	BCIN_16g04810	1	0.00563604	169.93	SSAILESQTPK(1)K	2	0.020343_x000D_
Cellular Component	GO:0005829	4	cytosol	5.44243e-22	A0A384K801	23	K	Ribosomal_L28e domain-containing protein OS=Botryotinia fuckeliana (strain B05.10) OX=332648 GN=BCIN_16g04810 PE=4 SV=1	BCIN_16g04810	1	0.00931331	139.97	SQNAFLVK(1)R	2	0.067318_x000D_
Cellular Component	GO:0005829	4	cytosol	5.44243e-22	A0A384K801	100	K	Ribosomal_L28e domain-containing protein OS=Botryotinia fuckeliana (strain B05.10) OX=332648 GN=BCIN_16g04810 PE=4 SV=1	BCIN_16g04810	1	0.000850431	109.6	TFAGVAK(1)TVAQGGYR	2	0.61178_x000D_
Cellular Component	GO:0005829	4	cytosol	5.44243e-22	A0A384JBE3	130	K	Ribosomal protein OS=Botryotinia fuckeliana (strain B05.10) OX=332648 GN=BCIN_03g01820 PE=3 SV=1	BCIN_03g01820	1	0.011945	91.867	LLGPGLSK(1)AGK	2	-0.32838_x000D_
Cellular Component	GO:0005829	4	cytosol	5.44243e-22	A0A384JBE3	133	K	Ribosomal protein OS=Botryotinia fuckeliana (strain B05.10) OX=332648 GN=BCIN_03g01820 PE=3 SV=1	BCIN_03g01820	1	0.0111067	63.337	AGK(1)FPTPVSHNEDLSGK	3	0.21631_x000D_
Cellular Component	GO:0005829	4	cytosol	5.44243e-22	A0A384JI26	31	K	Uncharacterized protein OS=Botryotinia fuckeliana (strain B05.10) OX=332648 GN=BCIN_05g06130 PE=4 SV=1	BCIN_05g06130	1	0.00540528	81.594	EYTIHLHK(1)R	3	-0.71822_x000D_
Cellular Component	GO:0005829	4	cytosol	5.44243e-22	A0A384JU36	150	K	Uncharacterized protein OS=Botryotinia fuckeliana (strain B05.10) OX=332648 GN=BCIN_10g01260 PE=3 SV=1	BCIN_10g01260	1	0.00176999	84.759	LSHEVGWK(1)YQDVVAR	3	0.20123_x000D_
Cellular Component	GO:0005829	4	cytosol	5.44243e-22	A0A384JU36	54	K	Uncharacterized protein OS=Botryotinia fuckeliana (strain B05.10) OX=332648 GN=BCIN_10g01260 PE=3 SV=1	BCIN_10g01260	1	0.0154511	82.279	LK(1)YHAYLR	3	-1.296_x000D_
Cellular Component	GO:0005829	4	cytosol	5.44243e-22	A0A384JQP0	101	K	Bcyrb1 OS=Botryotinia fuckeliana (strain B05.10) OX=332648 GN=Bcyrb1 PE=4 SV=1	Bcyrb1	1	5.32e-10	118.14	AQK(1)AAAAEENPEDEAPESEDVHFEPVIR	3	0.43226_x000D_
Cellular Component	GO:0005829	4	cytosol	5.44243e-22	A0A384J9H1	56	K	Ribos_L4_asso_C domain-containing protein OS=Botryotinia fuckeliana (strain B05.10) OX=332648 GN=BCIN_02g04220 PE=4 SV=1	BCIN_02g04220	1	0.000926367	76.889	QPYAVSEK(1)AGHQTSAESWGTGR	3	-1.2666_x000D_
Cellular Component	GO:0005829	4	cytosol	5.44243e-22	A0A384J9H1	351	K	Ribos_L4_asso_C domain-containing protein OS=Botryotinia fuckeliana (strain B05.10) OX=332648 GN=BCIN_02g04220 PE=4 SV=1	BCIN_02g04220	1	0.000913889	98.253	IGTK(1)GLDAGKPER	3	-0.21994_x000D_
Cellular Component	GO:0005829	4	cytosol	5.44243e-22	A0A384J9H1	220	K	Ribos_L4_asso_C domain-containing protein OS=Botryotinia fuckeliana (strain B05.10) OX=332648 GN=BCIN_02g04220 PE=4 SV=1	BCIN_02g04220	1	0.0157318	83.769	GPLVVYDGNADGK(1)ELVR	2	-2.3348_x000D_
Cellular Component	GO:0005829	4	cytosol	5.44243e-22	A0A384JLV2	571	K	Tr-type G domain-containing protein OS=Botryotinia fuckeliana (strain B05.10) OX=332648 GN=BCIN_07g01540 PE=4 SV=1	BCIN_07g01540	1	0.012161	96.103	ETVTGK(1)SSMTALSK	2	0.47603_x000D_
Cellular Component	GO:0005829	4	cytosol	5.44243e-22	A0A384JLV2	50	K	Tr-type G domain-containing protein OS=Botryotinia fuckeliana (strain B05.10) OX=332648 GN=BCIN_07g01540 PE=4 SV=1	BCIN_07g01540	1	0.0220773	92.611	AGIISAAK(1)AGDAR	2	0.3244_x000D_
Cellular Component	GO:0005829	4	cytosol	5.44243e-22	A0A384JLV2	579	K	Tr-type G domain-containing protein OS=Botryotinia fuckeliana (strain B05.10) OX=332648 GN=BCIN_07g01540 PE=4 SV=1	BCIN_07g01540	1	0.00726755	119.53	SSMTALSK(1)SPNK	2	0.38906_x000D_
Cellular Component	GO:0005829	4	cytosol	5.44243e-22	A0A384JLV2	15	K	Tr-type G domain-containing protein OS=Botryotinia fuckeliana (strain B05.10) OX=332648 GN=BCIN_07g01540 PE=4 SV=1	BCIN_07g01540	1	0.00662644	131.5	QLMDK(1)ATNVR	2	-0.85433_x000D_
Cellular Component	GO:0005829	4	cytosol	5.44243e-22	A0A384K0T1	13	K	Uncharacterized protein OS=Botryotinia fuckeliana (strain B05.10) OX=332648 GN=BCIN_13g00830 PE=3 SV=1	BCIN_13g00830	1	0.0152985	113.62	VGVTGK(1)YGTR	2	0.26259_x000D_
Cellular Component	GO:0005829	4	cytosol	5.44243e-22	A0A384K3C6	56	K	Ribosomal protein L15 OS=Botryotinia fuckeliana (strain B05.10) OX=332648 GN=BCIN_14g04790 PE=3 SV=1	BCIN_14g04790	1	0.0412072	100.45	AK(1)QGYVIYR	2	-0.17603_x000D_
Cellular Component	GO:0005829	4	cytosol	5.44243e-22	A0A384JR28	17	K	Importin subunit alpha OS=Botryotinia fuckeliana (strain B05.10) OX=332648 GN=Bcsrp1 PE=3 SV=1	Bcsrp1	0.999901	0.0193451	65.395	AK(1)NTFKPEELR	3	-0.30391_x000D_
Cellular Component	GO:0005829	4	cytosol	5.44243e-22	A0A384JEF1	8	K	Ribosomal protein L19 OS=Botryotinia fuckeliana (strain B05.10) OX=332648 GN=BCIN_04g00540 PE=3 SV=1	BCIN_04g00540	1	0.0156505	98.523	VNLTTQK(1)R	2	-1.119_x000D_
Cellular Component	GO:0005829	4	cytosol	5.44243e-22	A0A384JEF1	19	K	Ribosomal protein L19 OS=Botryotinia fuckeliana (strain B05.10) OX=332648 GN=BCIN_04g00540 PE=3 SV=1	BCIN_04g00540	1	0.0143842	83.998	LAASVVGCGK(1)R	2	-0.48661_x000D_
Cellular Component	GO:0005829	4	cytosol	5.44243e-22	A0A384JEF1	117	K	Ribosomal protein L19 OS=Botryotinia fuckeliana (strain B05.10) OX=332648 GN=BCIN_04g00540 PE=3 SV=1	BCIN_04g00540	1	5.39e-05	112.3	IDK(1)HLYHELYHLSK	4	0.10258_x000D_
Cellular Component	GO:0005829	4	cytosol	5.44243e-22	A0A384K6Z7	25	K	Bclsg1 OS=Botryotinia fuckeliana (strain B05.10) OX=332648 GN=Bclsg1 PE=4 SV=1	Bclsg1	1	0.00693389	52.265	NAVGLGNSLMNDRFGK(1)GK(1)GADR	2	3.4434_x000D_
Cellular Component	GO:0005829	4	cytosol	5.44243e-22	A0A384K6Z7	23	K	Bclsg1 OS=Botryotinia fuckeliana (strain B05.10) OX=332648 GN=Bclsg1 PE=4 SV=1	Bclsg1	1	0.00693389	52.265	NAVGLGNSLMNDRFGK(1)GK(1)GADR	2	3.4434_x000D_
Cellular Component	GO:0005829	4	cytosol	5.44243e-22	A0A384JYI9	49	K	Uncharacterized protein OS=Botryotinia fuckeliana (strain B05.10) OX=332648 GN=BCIN_11g05920 PE=4 SV=1	BCIN_11g05920	1	0.000455243	94.728	DLSHLAVNFSQPK(1)K	3	0.12798_x000D_
Cellular Component	GO:0005829	4	cytosol	5.44243e-22	A0A384JUY8	74	K	Uncharacterized protein OS=Botryotinia fuckeliana (strain B05.10) OX=332648 GN=BCIN_10g04290 PE=3 SV=1	BCIN_10g04290	1	0.00470585	140.16	AAQGK(1)QFGVTR	2	1.5249_x000D_
Cellular Component	GO:0005829	4	cytosol	5.44243e-22	A0A384JUY8	46	K	Uncharacterized protein OS=Botryotinia fuckeliana (strain B05.10) OX=332648 GN=BCIN_10g04290 PE=3 SV=1	BCIN_10g04290	1	0.0138833	70.54	AVK(1)FLENVQEHK	3	-0.72486_x000D_
Cellular Component	GO:0005829	4	cytosol	5.44243e-22	A0A384JUY8	55	K	Uncharacterized protein OS=Botryotinia fuckeliana (strain B05.10) OX=332648 GN=BCIN_10g04290 PE=3 SV=1	BCIN_10g04290	1	0.00256686	80.534	FLENVQEHK(1)EAVAMR	3	0.2696_x000D_
Cellular Component	GO:0005829	4	cytosol	5.44243e-22	A0A384J759	17	K	60S ribosomal protein L36 OS=Botryotinia fuckeliana (strain B05.10) OX=332648 GN=BCIN_01g09350 PE=3 SV=1	BCIN_01g09350	1	0.00568284	121.73	TGLAVGLNK(1)GHK	2	-0.073016_x000D_
Cellular Component	GO:0005829	4	cytosol	5.44243e-22	A0A384JV25	119	K	40S ribosomal protein S7 OS=Botryotinia fuckeliana (strain B05.10) OX=332648 GN=BCIN_10g04610 PE=3 SV=1	BCIN_10g04610	1	0.0400596	168.74	TSLTQK(1)R	2	0.16795_x000D_
Cellular Component	GO:0005829	4	cytosol	5.44243e-22	A0A384J9U0	55	K	Bcrpl28 OS=Botryotinia fuckeliana (strain B05.10) OX=332648 GN=Bcrpl28 PE=3 SV=1	Bcrpl28	1	0.0054578	81.017	YHPGYFGK(1)VGMR	3	0.0033009_x000D_
Cellular Component	GO:0005829	4	cytosol	5.44243e-22	A0A384JCX1	75	K	Uncharacterized protein OS=Botryotinia fuckeliana (strain B05.10) OX=332648 GN=BCIN_03g06600 PE=3 SV=1	BCIN_03g06600	1	0.0116387	105.46	K(1)FADSEVQADMK	2	0.31995_x000D_
Cellular Component	GO:0005829	4	cytosol	5.44243e-22	A0A384JCX1	185	K	Uncharacterized protein OS=Botryotinia fuckeliana (strain B05.10) OX=332648 GN=BCIN_03g06600 PE=3 SV=1	BCIN_03g06600	1	1.51e-05	105.9	IINEPTAAAIAYGLDK(1)K	3	1.5073_x000D_
Cellular Component	GO:0005829	4	cytosol	5.44243e-22	A0A384JCX1	561	K	Uncharacterized protein OS=Botryotinia fuckeliana (strain B05.10) OX=332648 GN=BCIN_03g06600 PE=3 SV=1	BCIN_03g06600	1	7.03e-08	118.72	SSLSEADHELSK(1)SIQDPAAK	3	0.62269_x000D_
Cellular Component	GO:0005829	4	cytosol	5.44243e-22	A0A384JCX1	506	K	Uncharacterized protein OS=Botryotinia fuckeliana (strain B05.10) OX=332648 GN=BCIN_03g06600 PE=3 SV=1	BCIN_03g06600	1	0.00367065	160.75	IVITNDK(1)GR	2	-1.6177_x000D_
Cellular Component	GO:0005829	4	cytosol	5.44243e-22	A0A384JCX1	244	K	Uncharacterized protein OS=Botryotinia fuckeliana (strain B05.10) OX=332648 GN=BCIN_03g06600 PE=3 SV=1	BCIN_03g06600	1	0.000212937	149.49	LVNHFVNEFK(1)R	3	0.26033_x000D_
Cellular Component	GO:0005829	4	cytosol	5.44243e-22	A0A384JCX1	544	K	Uncharacterized protein OS=Botryotinia fuckeliana (strain B05.10) OX=332648 GN=BCIN_03g06600 PE=3 SV=1	BCIN_03g06600	1	0.00611954	166.07	NALEGK(1)AYQIR	2	-3.0379_x000D_
Cellular Component	GO:0005829	4	cytosol	5.44243e-22	A0A384JCX1	86	K	Uncharacterized protein OS=Botryotinia fuckeliana (strain B05.10) OX=332648 GN=BCIN_03g06600 PE=3 SV=1	BCIN_03g06600	1	3.82e-05	106.19	FADSEVQADMK(1)HFPFK	3	0.22542_x000D_
Cellular Component	GO:0005829	4	cytosol	5.44243e-22	A0A384JCX1	355	K	Uncharacterized protein OS=Botryotinia fuckeliana (strain B05.10) OX=332648 GN=BCIN_03g06600 PE=3 SV=1	BCIN_03g06600	1	0.00107228	162.38	LITDYFNGK(1)EPNK	2	1.1604_x000D_
Cellular Component	GO:0005829	4	cytosol	5.44243e-22	A0A384JG51	246	K	Uncharacterized protein OS=Botryotinia fuckeliana (strain B05.10) OX=332648 GN=BCIN_05g00180 PE=3 SV=1	BCIN_05g00180	1	3.65e-18	145.94	ATAGDTHLGGQDFDTNLLDHFK(1)K	4	-0.27444_x000D_
Cellular Component	GO:0005829	4	cytosol	5.44243e-22	A0A384K179	77	K	KOW domain-containing protein OS=Botryotinia fuckeliana (strain B05.10) OX=332648 GN=BCIN_13g03600 PE=3 SV=1	BCIN_13g03600	1	0.0335157	63.624	LK(1)YVVHVER	3	-0.3836_x000D_
Cellular Component	GO:0005829	4	cytosol	5.44243e-22	A0A384K179	89	K	KOW domain-containing protein OS=Botryotinia fuckeliana (strain B05.10) OX=332648 GN=BCIN_13g03600 PE=3 SV=1	BCIN_13g03600	1	0.00295854	73.464	EK(1)SSGQSVPLGIHPSK	3	0.092251_x000D_
Cellular Component	GO:0000788	4	nuclear nucleosome	0.00162148	A0A384JA13	122	K	Histone H2B OS=Botryotinia fuckeliana (strain B05.10) OX=332648 GN=BCIN_02g06790 PE=3 SV=1	BCIN_02g06790	1	0.0115799	62.765	LILPGELAK(1)HAVSEGTK	3	-0.48197_x000D_
Cellular Component	GO:0000788	4	nuclear nucleosome	0.00162148	A0A384JA13	48	K	Histone H2B OS=Botryotinia fuckeliana (strain B05.10) OX=332648 GN=BCIN_02g06790 PE=3 SV=1	BCIN_02g06790	1	0.0173281	123.86	K(1)ETYSSYIYK	2	1.2911_x000D_
Cellular Component	GO:0000788	4	nuclear nucleosome	0.00162148	A0A384JA13	15	K	Histone H2B OS=Botryotinia fuckeliana (strain B05.10) OX=332648 GN=BCIN_02g06790 PE=3 SV=1	BCIN_02g06790	1	0.000812539	140.24	APAAAK(1)APASASK	2	-0.12308_x000D_
Cellular Component	GO:0000788	4	nuclear nucleosome	0.00162148	A0A384K1U9	123	K	Histone H3 OS=Botryotinia fuckeliana (strain B05.10) OX=332648 GN=BCIN_13g04410 PE=3 SV=1	BCIN_13g04410	1	0.0191052	104.43	VTIQSK(1)DIQLAR	2	0.27025_x000D_
Cellular Component	GO:0000788	4	nuclear nucleosome	0.00162148	A0A384JAQ7	23	K	Histone H2A OS=Botryotinia fuckeliana (strain B05.10) OX=332648 GN=BCIN_02g06800 PE=3 SV=1	BCIN_02g06800	1	0.0361892	90.149	SSK(1)AGLAFPVGR	2	0.65523_x000D_
Cellular Component	GO:0000788	4	nuclear nucleosome	0.00162148	A0A384JAQ7	5	K	Histone H2A OS=Botryotinia fuckeliana (strain B05.10) OX=332648 GN=BCIN_02g06800 PE=3 SV=1	BCIN_02g06800	1	0.017565	50.04	TGGK(1)SAGGK	2	-0.44114_x000D_
Cellular Component	GO:0033178	3	proton-transporting two-sector ATPase complex, catalytic domain	0.0502186	A0A384K3Z3	232	K	ATP synthase subunit alpha OS=Botryotinia fuckeliana (strain B05.10) OX=332648 GN=Bcatp1 PE=3 SV=1	Bcatp1	1	0.010074	56.916	TAVALDAMLNQK(1)R	2	1.9462_x000D_
Cellular Component	GO:0033178	3	proton-transporting two-sector ATPase complex, catalytic domain	0.0502186	A0A384K4A0	182	K	ATP synthase subunit beta OS=Botryotinia fuckeliana (strain B05.10) OX=332648 GN=Bcatp2 PE=3 SV=1	Bcatp2	1	0.010161	98.943	GGK(1)IGLFGGAGVGK	2	-0.56947_x000D_
Cellular Component	GO:0000781	5	chromosome, telomeric region	0.353775	A0A384JSK1	50	K	Bcsub2 OS=Botryotinia fuckeliana (strain B05.10) OX=332648 GN=Bcsub2 PE=4 SV=1	Bcsub2	1	0.00274527	77.078	K(1)GSYVGIHSTGFR	3	0.86305_x000D_
Cellular Component	GO:0000781	5	chromosome, telomeric region	0.353775	A0A384JAQ7	23	K	Histone H2A OS=Botryotinia fuckeliana (strain B05.10) OX=332648 GN=BCIN_02g06800 PE=3 SV=1	BCIN_02g06800	1	0.0361892	90.149	SSK(1)AGLAFPVGR	2	0.65523_x000D_
Cellular Component	GO:0000781	5	chromosome, telomeric region	0.353775	A0A384JAQ7	5	K	Histone H2A OS=Botryotinia fuckeliana (strain B05.10) OX=332648 GN=BCIN_02g06800 PE=3 SV=1	BCIN_02g06800	1	0.017565	50.04	TGGK(1)SAGGK	2	-0.44114_x000D_
Cellular Component	GO:0015935	4	small ribosomal subunit	2.33347e-12	A0A384JVY6	25	K	Uncharacterized protein OS=Botryotinia fuckeliana (strain B05.10) OX=332648 GN=BCIN_10g04300 PE=3 SV=1	BCIN_10g04300	1	0.00423714	182.65	LLNTNVEGK(1)QK	2	-0.16027_x000D_
Cellular Component	GO:0015935	4	small ribosomal subunit	2.33347e-12	A0A384JJ19	41	K	Ribosomal_S17_N domain-containing protein OS=Botryotinia fuckeliana (strain B05.10) OX=332648 GN=BCIN_06g00380 PE=3 SV=1	BCIN_06g00380	1	0.0378735	95.358	WYK(1)DVGLGFR	2	-0.00069463_x000D_
Cellular Component	GO:0015935	4	small ribosomal subunit	2.33347e-12	A0A384JJ19	110	K	Ribosomal_S17_N domain-containing protein OS=Botryotinia fuckeliana (strain B05.10) OX=332648 GN=BCIN_06g00380 PE=3 SV=1	BCIN_06g00380	1	0.000181689	120.53	HK(1)NLAAHVSPAFR	3	0.36448_x000D_
Cellular Component	GO:0015935	4	small ribosomal subunit	2.33347e-12	A0A384J798	52	K	Uncharacterized protein OS=Botryotinia fuckeliana (strain B05.10) OX=332648 GN=BCIN_01g09620 PE=3 SV=1	BCIN_01g09620	1	3.58e-21	257.76	VLEQLSGQTPVYSK(1)AR	2	0.10543_x000D_
Cellular Component	GO:0015935	4	small ribosomal subunit	2.33347e-12	A0A384JCX3	109	K	40S ribosomal protein S1 OS=Botryotinia fuckeliana (strain B05.10) OX=332648 GN=RPS1 PE=3 SV=1	RPS1	1	1.48e-06	126	NCLTNFHGLDFTSDK(1)LR	3	0.71942_x000D_
Cellular Component	GO:0015935	4	small ribosomal subunit	2.33347e-12	A0A384J4J0	8	K	S4 RNA-binding domain-containing protein OS=Botryotinia fuckeliana (strain B05.10) OX=332648 GN=BCIN_01g02200 PE=3 SV=1	BCIN_01g02200	1	0.0367207	68.915	SYSK(1)TYK	2	0.5611_x000D_
Cellular Component	GO:0015935	4	small ribosomal subunit	2.33347e-12	A0A384J4J0	49	K	S4 RNA-binding domain-containing protein OS=Botryotinia fuckeliana (strain B05.10) OX=332648 GN=BCIN_01g02200 PE=3 SV=1	BCIN_01g02200	1	0.0134878	124.23	VQLTLSK(1)IR	2	0.66759_x000D_
Cellular Component	GO:0015935	4	small ribosomal subunit	2.33347e-12	A0A384J4J0	118	K	S4 RNA-binding domain-containing protein OS=Botryotinia fuckeliana (strain B05.10) OX=332648 GN=BCIN_01g02200 PE=3 SV=1	BCIN_01g02200	1	0.0248935	65.395	LGLAK(1)SIHHAR	3	-0.15247_x000D_
Cellular Component	GO:0015935	4	small ribosomal subunit	2.33347e-12	A0A384JJN2	22	K	40S ribosomal protein S27 OS=Botryotinia fuckeliana (strain B05.10) OX=332648 GN=BCIN_06g02890 PE=3 SV=1	BCIN_06g02890	1	0.0237541	110.81	LK(1)QLVPAPR	2	-0.37581_x000D_
Cellular Component	GO:0015935	4	small ribosomal subunit	2.33347e-12	A0A384K438	9	K	S10_plectin domain-containing protein OS=Botryotinia fuckeliana (strain B05.10) OX=332648 GN=BCIN_14g04590 PE=4 SV=1	BCIN_14g04590	1	0.0331771	49.35	K(1)LIHEYLFR	3	0.85921_x000D_
Cellular Component	GO:0015935	4	small ribosomal subunit	2.33347e-12	A0A384JD57	85	K	Uncharacterized protein OS=Botryotinia fuckeliana (strain B05.10) OX=332648 GN=BCIN_03g06970 PE=3 SV=1	BCIN_03g06970	1	0.0140403	47.915	CK(1)ELGITALHVK	3	-0.8642_x000D_
Cellular Component	GO:0015935	4	small ribosomal subunit	2.33347e-12	A0A384J9L6	6	K	Bcrps31 OS=Botryotinia fuckeliana (strain B05.10) OX=332648 GN=Bcrps31 PE=4 SV=1	Bcrps31	1	0.0350696	96.342	MQIFVK(1)TLTGK	2	-0.60375_x000D_
Cellular Component	GO:0015935	4	small ribosomal subunit	2.33347e-12	A0A384J9L6	99	K	Bcrps31 OS=Botryotinia fuckeliana (strain B05.10) OX=332648 GN=Bcrps31 PE=4 SV=1	Bcrps31	0.999991	0.0289933	50.607	TK(1)LAVLKYYK	2	-3.0362_x000D_
Cellular Component	GO:0015935	4	small ribosomal subunit	2.33347e-12	A0A384J9L6	63	K	Bcrps31 OS=Botryotinia fuckeliana (strain B05.10) OX=332648 GN=Bcrps31 PE=4 SV=1	Bcrps31	1	8.45e-09	156.22	TLSDYNIQK(1)ESTLHLVLR	3	0.84007_x000D_
Cellular Component	GO:0015935	4	small ribosomal subunit	2.33347e-12	A0A384J9L6	48	K	Bcrps31 OS=Botryotinia fuckeliana (strain B05.10) OX=332648 GN=Bcrps31 PE=4 SV=1	Bcrps31	1	0.00845321	107.24	LIFAGK(1)QLEDGR	2	0.39736_x000D_
Cellular Component	GO:0015935	4	small ribosomal subunit	2.33347e-12	A0A384JD22	12	K	Uncharacterized protein OS=Botryotinia fuckeliana (strain B05.10) OX=332648 GN=BCIN_03g06990 PE=3 SV=1	BCIN_03g06990	1	0.000261101	140.45	ASNQSVQCFGK(1)K	2	-1.841_x000D_
Cellular Component	GO:0015935	4	small ribosomal subunit	2.33347e-12	A0A384JBD4	200	K	Bcrps5 OS=Botryotinia fuckeliana (strain B05.10) OX=332648 GN=Bcrps5 PE=3 SV=1	Bcrps5	1	0.0412038	106.42	GSSNSYAIK(1)K	2	-0.17918_x000D_
Cellular Component	GO:0015935	4	small ribosomal subunit	2.33347e-12	A0A384J453	128	K	S5 DRBM domain-containing protein OS=Botryotinia fuckeliana (strain B05.10) OX=332648 GN=BCIN_01g00980 PE=3 SV=1	BCIN_01g00980	1	0.0190376	107.83	TSK(1)EVATAIR	2	0.89003_x000D_
Cellular Component	GO:0015935	4	small ribosomal subunit	2.33347e-12	A0A384J453	194	K	S5 DRBM domain-containing protein OS=Botryotinia fuckeliana (strain B05.10) OX=332648 GN=BCIN_01g00980 PE=3 SV=1	BCIN_01g00980	1	0.00596669	134.51	GTGLVASPAVK(1)R	2	-0.77582_x000D_
Cellular Component	GO:0015935	4	small ribosomal subunit	2.33347e-12	A0A384J453	49	K	S5 DRBM domain-containing protein OS=Botryotinia fuckeliana (strain B05.10) OX=332648 GN=BCIN_01g00980 PE=3 SV=1	BCIN_01g00980	1	0.0122531	118.5	EWQPVTK(1)LGR	2	-1.2419_x000D_
Cellular Component	GO:0015935	4	small ribosomal subunit	2.33347e-12	A0A384JY93	59	K	Uncharacterized protein OS=Botryotinia fuckeliana (strain B05.10) OX=332648 GN=BCIN_12g01300 PE=3 SV=1	BCIN_12g01300	1	0.00972329	121.73	IAGYTTHLMK(1)R	2	0.13131_x000D_
Cellular Component	GO:0015935	4	small ribosomal subunit	2.33347e-12	A0A384JY93	32	K	Uncharacterized protein OS=Botryotinia fuckeliana (strain B05.10) OX=332648 GN=BCIN_12g01300 PE=3 SV=1	BCIN_12g01300	1	0.0233999	81.338	LTLDFETNK(1)R	2	-2.4599_x000D_
Cellular Component	GO:0015935	4	small ribosomal subunit	2.33347e-12	A0A384JVB5	80	K	Bcrps3 OS=Botryotinia fuckeliana (strain B05.10) OX=332648 GN=Bcrps3 PE=3 SV=1	Bcrps3	1	0.00706627	147.08	ELTSLIQK(1)R	2	-0.038329_x000D_
Cellular Component	GO:0015935	4	small ribosomal subunit	2.33347e-12	A0A384JVB5	12	K	Bcrps3 OS=Botryotinia fuckeliana (strain B05.10) OX=332648 GN=Bcrps3 PE=3 SV=1	Bcrps3	1	0.035167	63.073	ASSVPGAAISK(1)R	2	-0.31641_x000D_
Cellular Component	GO:0015935	4	small ribosomal subunit	2.33347e-12	A0A384JFZ5	50	K	Uncharacterized protein OS=Botryotinia fuckeliana (strain B05.10) OX=332648 GN=BCIN_04g05440 PE=3 SV=1	BCIN_04g05440	1	0.0127685	85.457	SSPFGGSSHAK(1)GIVLEK	3	0.69846_x000D_
Cellular Component	GO:0015935	4	small ribosomal subunit	2.33347e-12	A0A384JFZ5	56	K	Uncharacterized protein OS=Botryotinia fuckeliana (strain B05.10) OX=332648 GN=BCIN_04g05440 PE=3 SV=1	BCIN_04g05440	1	0.0271815	96.342	GIVLEK(1)VGVEAK	2	0.55435_x000D_
Cellular Component	GO:0015935	4	small ribosomal subunit	2.33347e-12	A0A384JV25	119	K	40S ribosomal protein S7 OS=Botryotinia fuckeliana (strain B05.10) OX=332648 GN=BCIN_10g04610 PE=3 SV=1	BCIN_10g04610	1	0.0400596	168.74	TSLTQK(1)R	2	0.16795_x000D_
Cellular Component	GO:0015935	4	small ribosomal subunit	2.33347e-12	A0A384JNZ0	27	K	Uncharacterized protein OS=Botryotinia fuckeliana (strain B05.10) OX=332648 GN=BCIN_08g00760 PE=4 SV=1	BCIN_08g00760	1	0.0135266	73.067	VCTHK(1)AGLIR	3	-0.17452_x000D_
Cellular Component	GO:0015935	4	small ribosomal subunit	2.33347e-12	A0A384JNZ0	54	K	Uncharacterized protein OS=Botryotinia fuckeliana (strain B05.10) OX=332648 GN=BCIN_08g00760 PE=4 SV=1	BCIN_08g00760	1	0.00741304	84.213	AADIGFVK(1)HR	2	0.58277_x000D_
Cellular Component	GO:0016281	3	eukaryotic translation initiation factor 4F complex	0.0109822	A0A384JDA3	630	K	MIF4G domain-containing protein OS=Botryotinia fuckeliana (strain B05.10) OX=332648 GN=BCIN_03g06810 PE=4 SV=1	BCIN_03g06810	1	0.0112382	58.071	AEADK(1)ANAAENDRK	3	-0.025677_x000D_
Cellular Component	GO:0016281	3	eukaryotic translation initiation factor 4F complex	0.0109822	A0A384J5P0	61	K	Uncharacterized protein OS=Botryotinia fuckeliana (strain B05.10) OX=332648 GN=BCIN_01g05590 PE=3 SV=1	BCIN_01g05590	1	0.000326617	87.319	AIMPVIK(1)GHDVIAQAQSGTGK	3	0.22495_x000D_
Cellular Component	GO:0071014	5	post-mRNA release spliceosomal complex	0.00668877	A0A384JQ49	579	K	Bcprp8 OS=Botryotinia fuckeliana (strain B05.10) OX=332648 GN=Bcprp8 PE=4 SV=1	Bcprp8	1	0.0290815	64.803	EILK(1)MTK	2	-0.41627_x000D_
Cellular Component	GO:0071014	5	post-mRNA release spliceosomal complex	0.00668877	A0A384JD53	227	K	Polyadenylate-binding protein OS=Botryotinia fuckeliana (strain B05.10) OX=332648 GN=BCIN_03g04810 PE=3 SV=1	BCIN_03g04810	1	0.00126226	96.331	VFVGHHIPK(1)K	3	0.47345_x000D_
Cellular Component	GO:0071014	5	post-mRNA release spliceosomal complex	0.00668877	A0A384JCX1	75	K	Uncharacterized protein OS=Botryotinia fuckeliana (strain B05.10) OX=332648 GN=BCIN_03g06600 PE=3 SV=1	BCIN_03g06600	1	0.0116387	105.46	K(1)FADSEVQADMK	2	0.31995_x000D_
Cellular Component	GO:0071014	5	post-mRNA release spliceosomal complex	0.00668877	A0A384JCX1	185	K	Uncharacterized protein OS=Botryotinia fuckeliana (strain B05.10) OX=332648 GN=BCIN_03g06600 PE=3 SV=1	BCIN_03g06600	1	1.51e-05	105.9	IINEPTAAAIAYGLDK(1)K	3	1.5073_x000D_
Cellular Component	GO:0071014	5	post-mRNA release spliceosomal complex	0.00668877	A0A384JCX1	561	K	Uncharacterized protein OS=Botryotinia fuckeliana (strain B05.10) OX=332648 GN=BCIN_03g06600 PE=3 SV=1	BCIN_03g06600	1	7.03e-08	118.72	SSLSEADHELSK(1)SIQDPAAK	3	0.62269_x000D_
Cellular Component	GO:0071014	5	post-mRNA release spliceosomal complex	0.00668877	A0A384JCX1	506	K	Uncharacterized protein OS=Botryotinia fuckeliana (strain B05.10) OX=332648 GN=BCIN_03g06600 PE=3 SV=1	BCIN_03g06600	1	0.00367065	160.75	IVITNDK(1)GR	2	-1.6177_x000D_
Cellular Component	GO:0071014	5	post-mRNA release spliceosomal complex	0.00668877	A0A384JCX1	244	K	Uncharacterized protein OS=Botryotinia fuckeliana (strain B05.10) OX=332648 GN=BCIN_03g06600 PE=3 SV=1	BCIN_03g06600	1	0.000212937	149.49	LVNHFVNEFK(1)R	3	0.26033_x000D_
Cellular Component	GO:0071014	5	post-mRNA release spliceosomal complex	0.00668877	A0A384JCX1	544	K	Uncharacterized protein OS=Botryotinia fuckeliana (strain B05.10) OX=332648 GN=BCIN_03g06600 PE=3 SV=1	BCIN_03g06600	1	0.00611954	166.07	NALEGK(1)AYQIR	2	-3.0379_x000D_
Cellular Component	GO:0071014	5	post-mRNA release spliceosomal complex	0.00668877	A0A384JCX1	86	K	Uncharacterized protein OS=Botryotinia fuckeliana (strain B05.10) OX=332648 GN=BCIN_03g06600 PE=3 SV=1	BCIN_03g06600	1	3.82e-05	106.19	FADSEVQADMK(1)HFPFK	3	0.22542_x000D_
Cellular Component	GO:0071014	5	post-mRNA release spliceosomal complex	0.00668877	A0A384JCX1	355	K	Uncharacterized protein OS=Botryotinia fuckeliana (strain B05.10) OX=332648 GN=BCIN_03g06600 PE=3 SV=1	BCIN_03g06600	1	0.00107228	162.38	LITDYFNGK(1)EPNK	2	1.1604_x000D_
Cellular Component	GO:0071014	5	post-mRNA release spliceosomal complex	0.00668877	A0A384JZW8	1075	K	Bcprp2 OS=Botryotinia fuckeliana (strain B05.10) OX=332648 GN=Bcprp2 PE=4 SV=1	Bcprp2	1	0.0213315	47.559	DQLLK(1)IMERYK	3	1.5373_x000D_
Cellular Component	GO:0071014	5	post-mRNA release spliceosomal complex	0.00668877	A0A384JE56	198	K	Uncharacterized protein OS=Botryotinia fuckeliana (strain B05.10) OX=332648 GN=BCIN_03g09260 PE=4 SV=1	BCIN_03g09260	0.999979	0.0173392	50.95	QKEVETK(1)LLQSR	3	0.53426_x000D_
Cellular Component	GO:0005720	6	nuclear heterochromatin	0.364068	A0A384K1U9	123	K	Histone H3 OS=Botryotinia fuckeliana (strain B05.10) OX=332648 GN=BCIN_13g04410 PE=3 SV=1	BCIN_13g04410	1	0.0191052	104.43	VTIQSK(1)DIQLAR	2	0.27025_x000D_
Cellular Component	GO:0005720	6	nuclear heterochromatin	0.364068	A0A384JAQ7	23	K	Histone H2A OS=Botryotinia fuckeliana (strain B05.10) OX=332648 GN=BCIN_02g06800 PE=3 SV=1	BCIN_02g06800	1	0.0361892	90.149	SSK(1)AGLAFPVGR	2	0.65523_x000D_
Cellular Component	GO:0005720	6	nuclear heterochromatin	0.364068	A0A384JAQ7	5	K	Histone H2A OS=Botryotinia fuckeliana (strain B05.10) OX=332648 GN=BCIN_02g06800 PE=3 SV=1	BCIN_02g06800	1	0.017565	50.04	TGGK(1)SAGGK	2	-0.44114_x000D_
Cellular Component	GO:0016469	3	proton-transporting two-sector ATPase complex	0.0510651	A0A384JSS2	78	K	Bcatp5 OS=Botryotinia fuckeliana (strain B05.10) OX=332648 GN=Bcatp5 PE=3 SV=1	Bcatp5	1	0.000641795	100.45	SLQSLHNVFQK(1)DAK	3	3.7092_x000D_
Cellular Component	GO:0016469	3	proton-transporting two-sector ATPase complex	0.0510651	A0A384K3Z3	232	K	ATP synthase subunit alpha OS=Botryotinia fuckeliana (strain B05.10) OX=332648 GN=Bcatp1 PE=3 SV=1	Bcatp1	1	0.010074	56.916	TAVALDAMLNQK(1)R	2	1.9462_x000D_
Cellular Component	GO:0016469	3	proton-transporting two-sector ATPase complex	0.0510651	A0A384K4A0	182	K	ATP synthase subunit beta OS=Botryotinia fuckeliana (strain B05.10) OX=332648 GN=Bcatp2 PE=3 SV=1	Bcatp2	1	0.010161	98.943	GGK(1)IGLFGGAGVGK	2	-0.56947_x000D_
Cellular Component	GO:1990904	2	ribonucleoprotein complex	1.16472e-22	A0A384JSB5	32	K	Uncharacterized protein OS=Botryotinia fuckeliana (strain B05.10) OX=332648 GN=BCIN_09g02490 PE=3 SV=1	BCIN_09g02490	1	0.0400046	91.867	AGK(1)ASLFAQGK	2	0.54273_x000D_
Cellular Component	GO:1990904	2	ribonucleoprotein complex	1.16472e-22	A0A384JSB5	80	K	Uncharacterized protein OS=Botryotinia fuckeliana (strain B05.10) OX=332648 GN=BCIN_09g02490 PE=3 SV=1	BCIN_09g02490	1	0.00560855	107.01	TK(1)AQLALK	2	0.39289_x000D_
Cellular Component	GO:1990904	2	ribonucleoprotein complex	1.16472e-22	A0A384JSK1	50	K	Bcsub2 OS=Botryotinia fuckeliana (strain B05.10) OX=332648 GN=Bcsub2 PE=4 SV=1	Bcsub2	1	0.00274527	77.078	K(1)GSYVGIHSTGFR	3	0.86305_x000D_
Cellular Component	GO:1990904	2	ribonucleoprotein complex	1.16472e-22	A0A384K2W2	365	K	Bcrpl3 OS=Botryotinia fuckeliana (strain B05.10) OX=332648 GN=Bcrpl3 PE=3 SV=1	Bcrpl3	1	0.00107549	79.568	WIDTSSK(1)FGHGAYQTAEEK	3	1.3388_x000D_
Cellular Component	GO:1990904	2	ribonucleoprotein complex	1.16472e-22	A0A384K2W2	385	K	Bcrpl3 OS=Botryotinia fuckeliana (strain B05.10) OX=332648 GN=Bcrpl3 PE=3 SV=1	Bcrpl3	1	0.0389399	115.71	HQFLGTLK(1)K	2	-0.38371_x000D_
Cellular Component	GO:1990904	2	ribonucleoprotein complex	1.16472e-22	A0A384K2W2	358	K	Bcrpl3 OS=Botryotinia fuckeliana (strain B05.10) OX=332648 GN=Bcrpl3 PE=3 SV=1	Bcrpl3	1	0.0120846	76.143	VELK(1)WIDTSSK	2	-1.79_x000D_
Cellular Component	GO:1990904	2	ribonucleoprotein complex	1.16472e-22	A0A384K2W2	377	K	Bcrpl3 OS=Botryotinia fuckeliana (strain B05.10) OX=332648 GN=Bcrpl3 PE=3 SV=1	Bcrpl3	1	1.04e-05	100.02	FGHGAYQTAEEK(1)HQFLGTLK	4	-0.0033347_x000D_
Cellular Component	GO:1990904	2	ribonucleoprotein complex	1.16472e-22	A0A384JJ19	41	K	Ribosomal_S17_N domain-containing protein OS=Botryotinia fuckeliana (strain B05.10) OX=332648 GN=BCIN_06g00380 PE=3 SV=1	BCIN_06g00380	1	0.0378735	95.358	WYK(1)DVGLGFR	2	-0.00069463_x000D_
Cellular Component	GO:1990904	2	ribonucleoprotein complex	1.16472e-22	A0A384JJ19	110	K	Ribosomal_S17_N domain-containing protein OS=Botryotinia fuckeliana (strain B05.10) OX=332648 GN=BCIN_06g00380 PE=3 SV=1	BCIN_06g00380	1	0.000181689	120.53	HK(1)NLAAHVSPAFR	3	0.36448_x000D_
Cellular Component	GO:1990904	2	ribonucleoprotein complex	1.16472e-22	A0A384J798	52	K	Uncharacterized protein OS=Botryotinia fuckeliana (strain B05.10) OX=332648 GN=BCIN_01g09620 PE=3 SV=1	BCIN_01g09620	1	3.58e-21	257.76	VLEQLSGQTPVYSK(1)AR	2	0.10543_x000D_
Cellular Component	GO:1990904	2	ribonucleoprotein complex	1.16472e-22	A0A384J4H5	52	K	SUI1 domain-containing protein OS=Botryotinia fuckeliana (strain B05.10) OX=332648 GN=BCIN_01g02050 PE=4 SV=1	BCIN_01g02050	1	0.00143476	92.19	SAK(1)AAPGGTQIENLK	2	0.7458_x000D_
Cellular Component	GO:1990904	2	ribonucleoprotein complex	1.16472e-22	A0A384JCX3	109	K	40S ribosomal protein S1 OS=Botryotinia fuckeliana (strain B05.10) OX=332648 GN=RPS1 PE=3 SV=1	RPS1	1	1.48e-06	126	NCLTNFHGLDFTSDK(1)LR	3	0.71942_x000D_
Cellular Component	GO:1990904	2	ribonucleoprotein complex	1.16472e-22	A0A384J8M3	271	K	WW domain-containing protein OS=Botryotinia fuckeliana (strain B05.10) OX=332648 GN=BCIN_02g01510 PE=4 SV=1	BCIN_02g01510	1	0.0380801	69.825	SLK(1)EERSGK(1)K	2	2.5991_x000D_
Cellular Component	GO:1990904	2	ribonucleoprotein complex	1.16472e-22	A0A384J8M3	277	K	WW domain-containing protein OS=Botryotinia fuckeliana (strain B05.10) OX=332648 GN=BCIN_02g01510 PE=4 SV=1	BCIN_02g01510	1	0.0380801	69.825	SLK(1)EERSGK(1)K	2	2.5991_x000D_
Cellular Component	GO:1990904	2	ribonucleoprotein complex	1.16472e-22	A0A384J4J9	60	K	Uncharacterized protein OS=Botryotinia fuckeliana (strain B05.10) OX=332648 GN=BCIN_01g02210 PE=4 SV=1	BCIN_01g02210	1	0.0298824	58.079	VYHGK(1)TGVVYNVTK	3	-0.13751_x000D_
Cellular Component	GO:1990904	2	ribonucleoprotein complex	1.16472e-22	A0A384J4J9	129	K	Uncharacterized protein OS=Botryotinia fuckeliana (strain B05.10) OX=332648 GN=BCIN_01g02210 PE=4 SV=1	BCIN_01g02210	1	0.00073523	88.681	TDGTHVHLK(1)R	3	-0.18851_x000D_
Cellular Component	GO:1990904	2	ribonucleoprotein complex	1.16472e-22	A0A384J9L6	6	K	Bcrps31 OS=Botryotinia fuckeliana (strain B05.10) OX=332648 GN=Bcrps31 PE=4 SV=1	Bcrps31	1	0.0350696	96.342	MQIFVK(1)TLTGK	2	-0.60375_x000D_
Cellular Component	GO:1990904	2	ribonucleoprotein complex	1.16472e-22	A0A384J9L6	99	K	Bcrps31 OS=Botryotinia fuckeliana (strain B05.10) OX=332648 GN=Bcrps31 PE=4 SV=1	Bcrps31	0.999991	0.0289933	50.607	TK(1)LAVLKYYK	2	-3.0362_x000D_
Cellular Component	GO:1990904	2	ribonucleoprotein complex	1.16472e-22	A0A384J9L6	63	K	Bcrps31 OS=Botryotinia fuckeliana (strain B05.10) OX=332648 GN=Bcrps31 PE=4 SV=1	Bcrps31	1	8.45e-09	156.22	TLSDYNIQK(1)ESTLHLVLR	3	0.84007_x000D_
Cellular Component	GO:1990904	2	ribonucleoprotein complex	1.16472e-22	A0A384J9L6	48	K	Bcrps31 OS=Botryotinia fuckeliana (strain B05.10) OX=332648 GN=Bcrps31 PE=4 SV=1	Bcrps31	1	0.00845321	107.24	LIFAGK(1)QLEDGR	2	0.39736_x000D_
Cellular Component	GO:1990904	2	ribonucleoprotein complex	1.16472e-22	A0A384JTH0	170	K	Elongation factor 1-alpha OS=Botryotinia fuckeliana (strain B05.10) OX=332648 GN=Bcef1a PE=3 SV=1	Bcef1a	1	0.012696	102.4	YQEIIK(1)ETSNFIK	2	-0.27598_x000D_
Cellular Component	GO:1990904	2	ribonucleoprotein complex	1.16472e-22	A0A384JTH0	329	K	Elongation factor 1-alpha OS=Botryotinia fuckeliana (strain B05.10) OX=332648 GN=Bcef1a PE=3 SV=1	Bcef1a	1	0.0200102	94.767	GNVAGDSK(1)QDPPK	2	-0.75737_x000D_
Cellular Component	GO:1990904	2	ribonucleoprotein complex	1.16472e-22	A0A384JTH0	438	K	Elongation factor 1-alpha OS=Botryotinia fuckeliana (strain B05.10) OX=332648 GN=Bcef1a PE=3 SV=1	Bcef1a	1	0.00300924	119.39	QTVAVGVIK(1)SVEK	2	0.14696_x000D_
Cellular Component	GO:1990904	2	ribonucleoprotein complex	1.16472e-22	A0A384JTH0	377	K	Elongation factor 1-alpha OS=Botryotinia fuckeliana (strain B05.10) OX=332648 GN=Bcef1a PE=3 SV=1	Bcef1a	1	0.00830217	202.05	FSELLQK(1)IDR	2	0.14164_x000D_
Cellular Component	GO:1990904	2	ribonucleoprotein complex	1.16472e-22	A0A384JD22	12	K	Uncharacterized protein OS=Botryotinia fuckeliana (strain B05.10) OX=332648 GN=BCIN_03g06990 PE=3 SV=1	BCIN_03g06990	1	0.000261101	140.45	ASNQSVQCFGK(1)K	2	-1.841_x000D_
Cellular Component	GO:1990904	2	ribonucleoprotein complex	1.16472e-22	A0A384JBD4	200	K	Bcrps5 OS=Botryotinia fuckeliana (strain B05.10) OX=332648 GN=Bcrps5 PE=3 SV=1	Bcrps5	1	0.0412038	106.42	GSSNSYAIK(1)K	2	-0.17918_x000D_
Cellular Component	GO:1990904	2	ribonucleoprotein complex	1.16472e-22	A0A384J453	128	K	S5 DRBM domain-containing protein OS=Botryotinia fuckeliana (strain B05.10) OX=332648 GN=BCIN_01g00980 PE=3 SV=1	BCIN_01g00980	1	0.0190376	107.83	TSK(1)EVATAIR	2	0.89003_x000D_
Cellular Component	GO:1990904	2	ribonucleoprotein complex	1.16472e-22	A0A384J453	194	K	S5 DRBM domain-containing protein OS=Botryotinia fuckeliana (strain B05.10) OX=332648 GN=BCIN_01g00980 PE=3 SV=1	BCIN_01g00980	1	0.00596669	134.51	GTGLVASPAVK(1)R	2	-0.77582_x000D_
Cellular Component	GO:1990904	2	ribonucleoprotein complex	1.16472e-22	A0A384J453	49	K	S5 DRBM domain-containing protein OS=Botryotinia fuckeliana (strain B05.10) OX=332648 GN=BCIN_01g00980 PE=3 SV=1	BCIN_01g00980	1	0.0122531	118.5	EWQPVTK(1)LGR	2	-1.2419_x000D_
Cellular Component	GO:1990904	2	ribonucleoprotein complex	1.16472e-22	A0A384JY93	59	K	Uncharacterized protein OS=Botryotinia fuckeliana (strain B05.10) OX=332648 GN=BCIN_12g01300 PE=3 SV=1	BCIN_12g01300	1	0.00972329	121.73	IAGYTTHLMK(1)R	2	0.13131_x000D_
Cellular Component	GO:1990904	2	ribonucleoprotein complex	1.16472e-22	A0A384JY93	32	K	Uncharacterized protein OS=Botryotinia fuckeliana (strain B05.10) OX=332648 GN=BCIN_12g01300 PE=3 SV=1	BCIN_12g01300	1	0.0233999	81.338	LTLDFETNK(1)R	2	-2.4599_x000D_
Cellular Component	GO:1990904	2	ribonucleoprotein complex	1.16472e-22	A0A384JFZ5	50	K	Uncharacterized protein OS=Botryotinia fuckeliana (strain B05.10) OX=332648 GN=BCIN_04g05440 PE=3 SV=1	BCIN_04g05440	1	0.0127685	85.457	SSPFGGSSHAK(1)GIVLEK	3	0.69846_x000D_
Cellular Component	GO:1990904	2	ribonucleoprotein complex	1.16472e-22	A0A384JFZ5	56	K	Uncharacterized protein OS=Botryotinia fuckeliana (strain B05.10) OX=332648 GN=BCIN_04g05440 PE=3 SV=1	BCIN_04g05440	1	0.0271815	96.342	GIVLEK(1)VGVEAK	2	0.55435_x000D_
Cellular Component	GO:1990904	2	ribonucleoprotein complex	1.16472e-22	A0A384JVB5	80	K	Bcrps3 OS=Botryotinia fuckeliana (strain B05.10) OX=332648 GN=Bcrps3 PE=3 SV=1	Bcrps3	1	0.00706627	147.08	ELTSLIQK(1)R	2	-0.038329_x000D_
Cellular Component	GO:1990904	2	ribonucleoprotein complex	1.16472e-22	A0A384JVB5	12	K	Bcrps3 OS=Botryotinia fuckeliana (strain B05.10) OX=332648 GN=Bcrps3 PE=3 SV=1	Bcrps3	1	0.035167	63.073	ASSVPGAAISK(1)R	2	-0.31641_x000D_
Cellular Component	GO:1990904	2	ribonucleoprotein complex	1.16472e-22	A0A384JSF0	106	K	KOW domain-containing protein OS=Botryotinia fuckeliana (strain B05.10) OX=332648 GN=BCIN_09g03550 PE=4 SV=1	BCIN_09g03550	1	0.0209327	74.173	LWQQSPWAQK(1)R	2	0.33642_x000D_
Cellular Component	GO:1990904	2	ribonucleoprotein complex	1.16472e-22	A0A384JDA3	630	K	MIF4G domain-containing protein OS=Botryotinia fuckeliana (strain B05.10) OX=332648 GN=BCIN_03g06810 PE=4 SV=1	BCIN_03g06810	1	0.0112382	58.071	AEADK(1)ANAAENDRK	3	-0.025677_x000D_
Cellular Component	GO:1990904	2	ribonucleoprotein complex	1.16472e-22	A0A384JBQ4	221	K	Ribosomal_L2_C domain-containing protein OS=Botryotinia fuckeliana (strain B05.10) OX=332648 GN=BCIN_03g02530 PE=4 SV=1	BCIN_03g02530	1	1.78e-05	89.565	GVAMNPVDHPHGGGNHQHIGK(1)ASTISR	5	0.32423_x000D_
Cellular Component	GO:1990904	2	ribonucleoprotein complex	1.16472e-22	A0A384JBQ4	145	K	Ribosomal_L2_C domain-containing protein OS=Botryotinia fuckeliana (strain B05.10) OX=332648 GN=BCIN_03g02530 PE=4 SV=1	BCIN_03g02530	1	4.19e-11	127.5	TSGNYVTVIGHNPDEGK(1)TR	3	0.48761_x000D_
Cellular Component	GO:1990904	2	ribonucleoprotein complex	1.16472e-22	A0A384JBQ4	181	K	Ribosomal_L2_C domain-containing protein OS=Botryotinia fuckeliana (strain B05.10) OX=332648 GN=BCIN_03g02530 PE=4 SV=1	BCIN_03g02530	0.999969	0.0140458	58.132	TDKPLLK(1)ASR	3	0.20143_x000D_
Cellular Component	GO:1990904	2	ribonucleoprotein complex	1.16472e-22	A0A384JBQ4	234	K	Ribosomal_L2_C domain-containing protein OS=Botryotinia fuckeliana (strain B05.10) OX=332648 GN=BCIN_03g02530 PE=4 SV=1	BCIN_03g02530	1	9.92e-08	219.72	YAAQGQK(1)AGLIAAR	2	1.1616_x000D_
Cellular Component	GO:1990904	2	ribonucleoprotein complex	1.16472e-22	A0A384JBQ4	24	K	Ribosomal_L2_C domain-containing protein OS=Botryotinia fuckeliana (strain B05.10) OX=332648 GN=BCIN_03g02530 PE=4 SV=1	BCIN_03g02530	1	0.0216953	113.5	LNK(1)APAQFR	2	-0.77828_x000D_
Cellular Component	GO:1990904	2	ribonucleoprotein complex	1.16472e-22	A0A384JNZ0	27	K	Uncharacterized protein OS=Botryotinia fuckeliana (strain B05.10) OX=332648 GN=BCIN_08g00760 PE=4 SV=1	BCIN_08g00760	1	0.0135266	73.067	VCTHK(1)AGLIR	3	-0.17452_x000D_
Cellular Component	GO:1990904	2	ribonucleoprotein complex	1.16472e-22	A0A384JNZ0	54	K	Uncharacterized protein OS=Botryotinia fuckeliana (strain B05.10) OX=332648 GN=BCIN_08g00760 PE=4 SV=1	BCIN_08g00760	1	0.00741304	84.213	AADIGFVK(1)HR	2	0.58277_x000D_
Cellular Component	GO:1990904	2	ribonucleoprotein complex	1.16472e-22	A0A384JQ49	579	K	Bcprp8 OS=Botryotinia fuckeliana (strain B05.10) OX=332648 GN=Bcprp8 PE=4 SV=1	Bcprp8	1	0.0290815	64.803	EILK(1)MTK	2	-0.41627_x000D_
Cellular Component	GO:1990904	2	ribonucleoprotein complex	1.16472e-22	A0A384JD74	23	K	Bcrpl25 OS=Botryotinia fuckeliana (strain B05.10) OX=332648 GN=Bcrpl25 PE=3 SV=1	Bcrpl25	1	0.0207713	106.68	ANAAAK(1)ATLK	2	-0.47709_x000D_
Cellular Component	GO:1990904	2	ribonucleoprotein complex	1.16472e-22	A0A384JUY7	80	K	Bctma19 OS=Botryotinia fuckeliana (strain B05.10) OX=332648 GN=Bctma19 PE=3 SV=1	Bctma19	1	0.0136852	135.83	LNSTSFDK(1)K	2	1.1883_x000D_
Cellular Component	GO:1990904	2	ribonucleoprotein complex	1.16472e-22	A0A384JUY7	113	K	Bctma19 OS=Botryotinia fuckeliana (strain B05.10) OX=332648 GN=Bctma19 PE=3 SV=1	Bctma19	1	0.00559192	135.79	FEK(1)GAAAYAK	2	0.50857_x000D_
Cellular Component	GO:1990904	2	ribonucleoprotein complex	1.16472e-22	A0A384JD98	252	K	Ribosomal_L7Ae domain-containing protein OS=Botryotinia fuckeliana (strain B05.10) OX=332648 GN=BCIN_03g06530 PE=4 SV=1	BCIN_03g06530	1	0.0415144	78.149	K(1)ALESAIK	2	-0.1837_x000D_
Cellular Component	GO:1990904	2	ribonucleoprotein complex	1.16472e-22	A0A384JD98	18	K	Ribosomal_L7Ae domain-containing protein OS=Botryotinia fuckeliana (strain B05.10) OX=332648 GN=BCIN_03g06530 PE=4 SV=1	BCIN_03g06530	1	0.000556483	118.9	AAPAPFPQSK(1)AGAGK	2	-0.3509_x000D_
Cellular Component	GO:1990904	2	ribonucleoprotein complex	1.16472e-22	A0A384JD98	100	K	Ribosomal_L7Ae domain-containing protein OS=Botryotinia fuckeliana (strain B05.10) OX=332648 GN=BCIN_03g06530 PE=4 SV=1	BCIN_03g06530	0.997615	0.00321605	79.466	LLNK(0.998)YRPETK(0.002)PEK	3	0.73577_x000D_
Cellular Component	GO:1990904	2	ribonucleoprotein complex	1.16472e-22	A0A384JZW8	1075	K	Bcprp2 OS=Botryotinia fuckeliana (strain B05.10) OX=332648 GN=Bcprp2 PE=4 SV=1	Bcprp2	1	0.0213315	47.559	DQLLK(1)IMERYK	3	1.5373_x000D_
Cellular Component	GO:1990904	2	ribonucleoprotein complex	1.16472e-22	A0A384JU32	137	K	Uncharacterized protein OS=Botryotinia fuckeliana (strain B05.10) OX=332648 GN=BCIN_09g06480 PE=4 SV=1	BCIN_09g06480	1	0.00585812	125.75	TNVSTQSK(1)VSK	2	0.29828_x000D_
Cellular Component	GO:1990904	2	ribonucleoprotein complex	1.16472e-22	A0A384JE56	198	K	Uncharacterized protein OS=Botryotinia fuckeliana (strain B05.10) OX=332648 GN=BCIN_03g09260 PE=4 SV=1	BCIN_03g09260	0.999979	0.0173392	50.95	QKEVETK(1)LLQSR	3	0.53426_x000D_
Cellular Component	GO:1990904	2	ribonucleoprotein complex	1.16472e-22	A0A384JVY6	25	K	Uncharacterized protein OS=Botryotinia fuckeliana (strain B05.10) OX=332648 GN=BCIN_10g04300 PE=3 SV=1	BCIN_10g04300	1	0.00423714	182.65	LLNTNVEGK(1)QK	2	-0.16027_x000D_
Cellular Component	GO:1990904	2	ribonucleoprotein complex	1.16472e-22	A0A384JTU5	101	K	Bcrpl10 OS=Botryotinia fuckeliana (strain B05.10) OX=332648 GN=Bcrpl10 PE=4 SV=1	Bcrpl10	1	0.00229007	116.55	INK(1)MLSCAGADR	2	-1.1277_x000D_
Cellular Component	GO:1990904	2	ribonucleoprotein complex	1.16472e-22	A0A384K3A6	8	K	Bcrpl5 OS=Botryotinia fuckeliana (strain B05.10) OX=332648 GN=Bcrpl5 PE=3 SV=1	Bcrpl5	1	0.0335082	98.249	LVK(1)NSAYYSR	2	1.0375_x000D_
Cellular Component	GO:1990904	2	ribonucleoprotein complex	1.16472e-22	A0A384K3A6	165	K	Bcrpl5 OS=Botryotinia fuckeliana (strain B05.10) OX=332648 GN=Bcrpl5 PE=3 SV=1	Bcrpl5	1	0.0010578	77.221	IFGAMK(1)GASDGGILVPHSENR	3	1.8106_x000D_
Cellular Component	GO:1990904	2	ribonucleoprotein complex	1.16472e-22	A0A384J4J0	8	K	S4 RNA-binding domain-containing protein OS=Botryotinia fuckeliana (strain B05.10) OX=332648 GN=BCIN_01g02200 PE=3 SV=1	BCIN_01g02200	1	0.0367207	68.915	SYSK(1)TYK	2	0.5611_x000D_
Cellular Component	GO:1990904	2	ribonucleoprotein complex	1.16472e-22	A0A384J4J0	49	K	S4 RNA-binding domain-containing protein OS=Botryotinia fuckeliana (strain B05.10) OX=332648 GN=BCIN_01g02200 PE=3 SV=1	BCIN_01g02200	1	0.0134878	124.23	VQLTLSK(1)IR	2	0.66759_x000D_
Cellular Component	GO:1990904	2	ribonucleoprotein complex	1.16472e-22	A0A384J4J0	118	K	S4 RNA-binding domain-containing protein OS=Botryotinia fuckeliana (strain B05.10) OX=332648 GN=BCIN_01g02200 PE=3 SV=1	BCIN_01g02200	1	0.0248935	65.395	LGLAK(1)SIHHAR	3	-0.15247_x000D_
Cellular Component	GO:1990904	2	ribonucleoprotein complex	1.16472e-22	A0A384JGS5	158	K	60S ribosomal protein L20 OS=Botryotinia fuckeliana (strain B05.10) OX=332648 GN=BCIN_05g01600 PE=3 SV=1	BCIN_05g01600	1	0.000367068	174.42	ISK(1)SMTANLFASK	2	0.99793_x000D_
Cellular Component	GO:1990904	2	ribonucleoprotein complex	1.16472e-22	A0A384JGS5	168	K	60S ribosomal protein L20 OS=Botryotinia fuckeliana (strain B05.10) OX=332648 GN=BCIN_05g01600 PE=3 SV=1	BCIN_05g01600	1	0.00121588	111.06	SMTANLFASK(1)R	2	0.18539_x000D_
Cellular Component	GO:1990904	2	ribonucleoprotein complex	1.16472e-22	A0A384JXL0	126	K	60S ribosomal protein L6 OS=Botryotinia fuckeliana (strain B05.10) OX=332648 GN=BCIN_11g05900 PE=3 SV=1	BCIN_11g05900	1	0.0047318	161.17	IEELSNPK(1)YFAR	2	-2.7743_x000D_
Cellular Component	GO:1990904	2	ribonucleoprotein complex	1.16472e-22	A0A384J564	217	K	UTP--glucose-1-phosphate uridylyltransferase OS=Botryotinia fuckeliana (strain B05.10) OX=332648 GN=Bcugp1 PE=3 SV=1	Bcugp1	1	0.0122321	118.4	ILK(1)DSLLPAPK	2	0.88551_x000D_
Cellular Component	GO:1990904	2	ribonucleoprotein complex	1.16472e-22	A0A384K3N7	22	K	Uncharacterized protein OS=Botryotinia fuckeliana (strain B05.10) OX=332648 GN=BCIN_14g04100 PE=4 SV=1	BCIN_14g04100	1	0.00320798	129.7	FVIDCK(1)QPANDK	2	-0.030317_x000D_
Cellular Component	GO:1990904	2	ribonucleoprotein complex	1.16472e-22	A0A384K3N7	101	K	Uncharacterized protein OS=Botryotinia fuckeliana (strain B05.10) OX=332648 GN=BCIN_14g04100 PE=4 SV=1	BCIN_14g04100	1	0.0190165	104.52	VVSTSK(1)GVYELR	2	-0.72424_x000D_
Cellular Component	GO:1990904	2	ribonucleoprotein complex	1.16472e-22	A0A384JJN2	22	K	40S ribosomal protein S27 OS=Botryotinia fuckeliana (strain B05.10) OX=332648 GN=BCIN_06g02890 PE=3 SV=1	BCIN_06g02890	1	0.0237541	110.81	LK(1)QLVPAPR	2	-0.37581_x000D_
Cellular Component	GO:1990904	2	ribonucleoprotein complex	1.16472e-22	A0A384J5P0	61	K	Uncharacterized protein OS=Botryotinia fuckeliana (strain B05.10) OX=332648 GN=BCIN_01g05590 PE=3 SV=1	BCIN_01g05590	1	0.000326617	87.319	AIMPVIK(1)GHDVIAQAQSGTGK	3	0.22495_x000D_
Cellular Component	GO:1990904	2	ribonucleoprotein complex	1.16472e-22	A0A384K438	9	K	S10_plectin domain-containing protein OS=Botryotinia fuckeliana (strain B05.10) OX=332648 GN=BCIN_14g04590 PE=4 SV=1	BCIN_14g04590	1	0.0331771	49.35	K(1)LIHEYLFR	3	0.85921_x000D_
Cellular Component	GO:1990904	2	ribonucleoprotein complex	1.16472e-22	A0A384JD57	85	K	Uncharacterized protein OS=Botryotinia fuckeliana (strain B05.10) OX=332648 GN=BCIN_03g06970 PE=3 SV=1	BCIN_03g06970	1	0.0140403	47.915	CK(1)ELGITALHVK	3	-0.8642_x000D_
Cellular Component	GO:1990904	2	ribonucleoprotein complex	1.16472e-22	A0A384K801	46	K	Ribosomal_L28e domain-containing protein OS=Botryotinia fuckeliana (strain B05.10) OX=332648 GN=BCIN_16g04810 PE=4 SV=1	BCIN_16g04810	1	0.011291	138.1	K(1)YAGFVNDK	2	-0.33348_x000D_
Cellular Component	GO:1990904	2	ribonucleoprotein complex	1.16472e-22	A0A384K801	129	K	Ribosomal_L28e domain-containing protein OS=Botryotinia fuckeliana (strain B05.10) OX=332648 GN=BCIN_16g04810 PE=4 SV=1	BCIN_16g04810	1	0.00563604	169.93	SSAILESQTPK(1)K	2	0.020343_x000D_
Cellular Component	GO:1990904	2	ribonucleoprotein complex	1.16472e-22	A0A384K801	23	K	Ribosomal_L28e domain-containing protein OS=Botryotinia fuckeliana (strain B05.10) OX=332648 GN=BCIN_16g04810 PE=4 SV=1	BCIN_16g04810	1	0.00931331	139.97	SQNAFLVK(1)R	2	0.067318_x000D_
Cellular Component	GO:1990904	2	ribonucleoprotein complex	1.16472e-22	A0A384K801	100	K	Ribosomal_L28e domain-containing protein OS=Botryotinia fuckeliana (strain B05.10) OX=332648 GN=BCIN_16g04810 PE=4 SV=1	BCIN_16g04810	1	0.000850431	109.6	TFAGVAK(1)TVAQGGYR	2	0.61178_x000D_
Cellular Component	GO:1990904	2	ribonucleoprotein complex	1.16472e-22	A0A384JBE3	130	K	Ribosomal protein OS=Botryotinia fuckeliana (strain B05.10) OX=332648 GN=BCIN_03g01820 PE=3 SV=1	BCIN_03g01820	1	0.011945	91.867	LLGPGLSK(1)AGK	2	-0.32838_x000D_
Cellular Component	GO:1990904	2	ribonucleoprotein complex	1.16472e-22	A0A384JBE3	133	K	Ribosomal protein OS=Botryotinia fuckeliana (strain B05.10) OX=332648 GN=BCIN_03g01820 PE=3 SV=1	BCIN_03g01820	1	0.0111067	63.337	AGK(1)FPTPVSHNEDLSGK	3	0.21631_x000D_
Cellular Component	GO:1990904	2	ribonucleoprotein complex	1.16472e-22	A0A384JI26	31	K	Uncharacterized protein OS=Botryotinia fuckeliana (strain B05.10) OX=332648 GN=BCIN_05g06130 PE=4 SV=1	BCIN_05g06130	1	0.00540528	81.594	EYTIHLHK(1)R	3	-0.71822_x000D_
Cellular Component	GO:1990904	2	ribonucleoprotein complex	1.16472e-22	A0A384JU36	150	K	Uncharacterized protein OS=Botryotinia fuckeliana (strain B05.10) OX=332648 GN=BCIN_10g01260 PE=3 SV=1	BCIN_10g01260	1	0.00176999	84.759	LSHEVGWK(1)YQDVVAR	3	0.20123_x000D_
Cellular Component	GO:1990904	2	ribonucleoprotein complex	1.16472e-22	A0A384JU36	54	K	Uncharacterized protein OS=Botryotinia fuckeliana (strain B05.10) OX=332648 GN=BCIN_10g01260 PE=3 SV=1	BCIN_10g01260	1	0.0154511	82.279	LK(1)YHAYLR	3	-1.296_x000D_
Cellular Component	GO:1990904	2	ribonucleoprotein complex	1.16472e-22	A0A384J9H1	56	K	Ribos_L4_asso_C domain-containing protein OS=Botryotinia fuckeliana (strain B05.10) OX=332648 GN=BCIN_02g04220 PE=4 SV=1	BCIN_02g04220	1	0.000926367	76.889	QPYAVSEK(1)AGHQTSAESWGTGR	3	-1.2666_x000D_
Cellular Component	GO:1990904	2	ribonucleoprotein complex	1.16472e-22	A0A384J9H1	351	K	Ribos_L4_asso_C domain-containing protein OS=Botryotinia fuckeliana (strain B05.10) OX=332648 GN=BCIN_02g04220 PE=4 SV=1	BCIN_02g04220	1	0.000913889	98.253	IGTK(1)GLDAGKPER	3	-0.21994_x000D_
Cellular Component	GO:1990904	2	ribonucleoprotein complex	1.16472e-22	A0A384J9H1	220	K	Ribos_L4_asso_C domain-containing protein OS=Botryotinia fuckeliana (strain B05.10) OX=332648 GN=BCIN_02g04220 PE=4 SV=1	BCIN_02g04220	1	0.0157318	83.769	GPLVVYDGNADGK(1)ELVR	2	-2.3348_x000D_
Cellular Component	GO:1990904	2	ribonucleoprotein complex	1.16472e-22	A0A384JLV2	571	K	Tr-type G domain-containing protein OS=Botryotinia fuckeliana (strain B05.10) OX=332648 GN=BCIN_07g01540 PE=4 SV=1	BCIN_07g01540	1	0.012161	96.103	ETVTGK(1)SSMTALSK	2	0.47603_x000D_
Cellular Component	GO:1990904	2	ribonucleoprotein complex	1.16472e-22	A0A384JLV2	50	K	Tr-type G domain-containing protein OS=Botryotinia fuckeliana (strain B05.10) OX=332648 GN=BCIN_07g01540 PE=4 SV=1	BCIN_07g01540	1	0.0220773	92.611	AGIISAAK(1)AGDAR	2	0.3244_x000D_
Cellular Component	GO:1990904	2	ribonucleoprotein complex	1.16472e-22	A0A384JLV2	579	K	Tr-type G domain-containing protein OS=Botryotinia fuckeliana (strain B05.10) OX=332648 GN=BCIN_07g01540 PE=4 SV=1	BCIN_07g01540	1	0.00726755	119.53	SSMTALSK(1)SPNK	2	0.38906_x000D_
Cellular Component	GO:1990904	2	ribonucleoprotein complex	1.16472e-22	A0A384JLV2	15	K	Tr-type G domain-containing protein OS=Botryotinia fuckeliana (strain B05.10) OX=332648 GN=BCIN_07g01540 PE=4 SV=1	BCIN_07g01540	1	0.00662644	131.5	QLMDK(1)ATNVR	2	-0.85433_x000D_
Cellular Component	GO:1990904	2	ribonucleoprotein complex	1.16472e-22	A0A384K0T1	13	K	Uncharacterized protein OS=Botryotinia fuckeliana (strain B05.10) OX=332648 GN=BCIN_13g00830 PE=3 SV=1	BCIN_13g00830	1	0.0152985	113.62	VGVTGK(1)YGTR	2	0.26259_x000D_
Cellular Component	GO:1990904	2	ribonucleoprotein complex	1.16472e-22	A0A384K3C6	56	K	Ribosomal protein L15 OS=Botryotinia fuckeliana (strain B05.10) OX=332648 GN=BCIN_14g04790 PE=3 SV=1	BCIN_14g04790	1	0.0412072	100.45	AK(1)QGYVIYR	2	-0.17603_x000D_
Cellular Component	GO:1990904	2	ribonucleoprotein complex	1.16472e-22	A0A384JEF1	8	K	Ribosomal protein L19 OS=Botryotinia fuckeliana (strain B05.10) OX=332648 GN=BCIN_04g00540 PE=3 SV=1	BCIN_04g00540	1	0.0156505	98.523	VNLTTQK(1)R	2	-1.119_x000D_
Cellular Component	GO:1990904	2	ribonucleoprotein complex	1.16472e-22	A0A384JEF1	19	K	Ribosomal protein L19 OS=Botryotinia fuckeliana (strain B05.10) OX=332648 GN=BCIN_04g00540 PE=3 SV=1	BCIN_04g00540	1	0.0143842	83.998	LAASVVGCGK(1)R	2	-0.48661_x000D_
Cellular Component	GO:1990904	2	ribonucleoprotein complex	1.16472e-22	A0A384JEF1	117	K	Ribosomal protein L19 OS=Botryotinia fuckeliana (strain B05.10) OX=332648 GN=BCIN_04g00540 PE=3 SV=1	BCIN_04g00540	1	5.39e-05	112.3	IDK(1)HLYHELYHLSK	4	0.10258_x000D_
Cellular Component	GO:1990904	2	ribonucleoprotein complex	1.16472e-22	A0A384K6Z7	25	K	Bclsg1 OS=Botryotinia fuckeliana (strain B05.10) OX=332648 GN=Bclsg1 PE=4 SV=1	Bclsg1	1	0.00693389	52.265	NAVGLGNSLMNDRFGK(1)GK(1)GADR	2	3.4434_x000D_
Cellular Component	GO:1990904	2	ribonucleoprotein complex	1.16472e-22	A0A384K6Z7	23	K	Bclsg1 OS=Botryotinia fuckeliana (strain B05.10) OX=332648 GN=Bclsg1 PE=4 SV=1	Bclsg1	1	0.00693389	52.265	NAVGLGNSLMNDRFGK(1)GK(1)GADR	2	3.4434_x000D_
Cellular Component	GO:1990904	2	ribonucleoprotein complex	1.16472e-22	A0A384JYI9	49	K	Uncharacterized protein OS=Botryotinia fuckeliana (strain B05.10) OX=332648 GN=BCIN_11g05920 PE=4 SV=1	BCIN_11g05920	1	0.000455243	94.728	DLSHLAVNFSQPK(1)K	3	0.12798_x000D_
Cellular Component	GO:1990904	2	ribonucleoprotein complex	1.16472e-22	A0A384JUY8	74	K	Uncharacterized protein OS=Botryotinia fuckeliana (strain B05.10) OX=332648 GN=BCIN_10g04290 PE=3 SV=1	BCIN_10g04290	1	0.00470585	140.16	AAQGK(1)QFGVTR	2	1.5249_x000D_
Cellular Component	GO:1990904	2	ribonucleoprotein complex	1.16472e-22	A0A384JUY8	46	K	Uncharacterized protein OS=Botryotinia fuckeliana (strain B05.10) OX=332648 GN=BCIN_10g04290 PE=3 SV=1	BCIN_10g04290	1	0.0138833	70.54	AVK(1)FLENVQEHK	3	-0.72486_x000D_
Cellular Component	GO:1990904	2	ribonucleoprotein complex	1.16472e-22	A0A384JUY8	55	K	Uncharacterized protein OS=Botryotinia fuckeliana (strain B05.10) OX=332648 GN=BCIN_10g04290 PE=3 SV=1	BCIN_10g04290	1	0.00256686	80.534	FLENVQEHK(1)EAVAMR	3	0.2696_x000D_
Cellular Component	GO:1990904	2	ribonucleoprotein complex	1.16472e-22	A0A384J759	17	K	60S ribosomal protein L36 OS=Botryotinia fuckeliana (strain B05.10) OX=332648 GN=BCIN_01g09350 PE=3 SV=1	BCIN_01g09350	1	0.00568284	121.73	TGLAVGLNK(1)GHK	2	-0.073016_x000D_
Cellular Component	GO:1990904	2	ribonucleoprotein complex	1.16472e-22	A0A384JV25	119	K	40S ribosomal protein S7 OS=Botryotinia fuckeliana (strain B05.10) OX=332648 GN=BCIN_10g04610 PE=3 SV=1	BCIN_10g04610	1	0.0400596	168.74	TSLTQK(1)R	2	0.16795_x000D_
Cellular Component	GO:1990904	2	ribonucleoprotein complex	1.16472e-22	A0A384J9U0	55	K	Bcrpl28 OS=Botryotinia fuckeliana (strain B05.10) OX=332648 GN=Bcrpl28 PE=3 SV=1	Bcrpl28	1	0.0054578	81.017	YHPGYFGK(1)VGMR	3	0.0033009_x000D_
Cellular Component	GO:1990904	2	ribonucleoprotein complex	1.16472e-22	A0A384JD53	227	K	Polyadenylate-binding protein OS=Botryotinia fuckeliana (strain B05.10) OX=332648 GN=BCIN_03g04810 PE=3 SV=1	BCIN_03g04810	1	0.00126226	96.331	VFVGHHIPK(1)K	3	0.47345_x000D_
Cellular Component	GO:1990904	2	ribonucleoprotein complex	1.16472e-22	A0A384JSE7	81	K	Bcegd2 OS=Botryotinia fuckeliana (strain B05.10) OX=332648 GN=Bcegd2 PE=4 SV=1	Bcegd2	1	5.91e-06	107.98	RPK(1)NILFVINQPEVYK	3	1.1374_x000D_
Cellular Component	GO:1990904	2	ribonucleoprotein complex	1.16472e-22	A0A384JCX1	75	K	Uncharacterized protein OS=Botryotinia fuckeliana (strain B05.10) OX=332648 GN=BCIN_03g06600 PE=3 SV=1	BCIN_03g06600	1	0.0116387	105.46	K(1)FADSEVQADMK	2	0.31995_x000D_
Cellular Component	GO:1990904	2	ribonucleoprotein complex	1.16472e-22	A0A384JCX1	185	K	Uncharacterized protein OS=Botryotinia fuckeliana (strain B05.10) OX=332648 GN=BCIN_03g06600 PE=3 SV=1	BCIN_03g06600	1	1.51e-05	105.9	IINEPTAAAIAYGLDK(1)K	3	1.5073_x000D_
Cellular Component	GO:1990904	2	ribonucleoprotein complex	1.16472e-22	A0A384JCX1	561	K	Uncharacterized protein OS=Botryotinia fuckeliana (strain B05.10) OX=332648 GN=BCIN_03g06600 PE=3 SV=1	BCIN_03g06600	1	7.03e-08	118.72	SSLSEADHELSK(1)SIQDPAAK	3	0.62269_x000D_
Cellular Component	GO:1990904	2	ribonucleoprotein complex	1.16472e-22	A0A384JCX1	506	K	Uncharacterized protein OS=Botryotinia fuckeliana (strain B05.10) OX=332648 GN=BCIN_03g06600 PE=3 SV=1	BCIN_03g06600	1	0.00367065	160.75	IVITNDK(1)GR	2	-1.6177_x000D_
Cellular Component	GO:1990904	2	ribonucleoprotein complex	1.16472e-22	A0A384JCX1	244	K	Uncharacterized protein OS=Botryotinia fuckeliana (strain B05.10) OX=332648 GN=BCIN_03g06600 PE=3 SV=1	BCIN_03g06600	1	0.000212937	149.49	LVNHFVNEFK(1)R	3	0.26033_x000D_
Cellular Component	GO:1990904	2	ribonucleoprotein complex	1.16472e-22	A0A384JCX1	544	K	Uncharacterized protein OS=Botryotinia fuckeliana (strain B05.10) OX=332648 GN=BCIN_03g06600 PE=3 SV=1	BCIN_03g06600	1	0.00611954	166.07	NALEGK(1)AYQIR	2	-3.0379_x000D_
Cellular Component	GO:1990904	2	ribonucleoprotein complex	1.16472e-22	A0A384JCX1	86	K	Uncharacterized protein OS=Botryotinia fuckeliana (strain B05.10) OX=332648 GN=BCIN_03g06600 PE=3 SV=1	BCIN_03g06600	1	3.82e-05	106.19	FADSEVQADMK(1)HFPFK	3	0.22542_x000D_
Cellular Component	GO:1990904	2	ribonucleoprotein complex	1.16472e-22	A0A384JCX1	355	K	Uncharacterized protein OS=Botryotinia fuckeliana (strain B05.10) OX=332648 GN=BCIN_03g06600 PE=3 SV=1	BCIN_03g06600	1	0.00107228	162.38	LITDYFNGK(1)EPNK	2	1.1604_x000D_
Cellular Component	GO:1990904	2	ribonucleoprotein complex	1.16472e-22	A0A384JG51	246	K	Uncharacterized protein OS=Botryotinia fuckeliana (strain B05.10) OX=332648 GN=BCIN_05g00180 PE=3 SV=1	BCIN_05g00180	1	3.65e-18	145.94	ATAGDTHLGGQDFDTNLLDHFK(1)K	4	-0.27444_x000D_
Cellular Component	GO:1990904	2	ribonucleoprotein complex	1.16472e-22	A0A384K179	77	K	KOW domain-containing protein OS=Botryotinia fuckeliana (strain B05.10) OX=332648 GN=BCIN_13g03600 PE=3 SV=1	BCIN_13g03600	1	0.0335157	63.624	LK(1)YVVHVER	3	-0.3836_x000D_
Cellular Component	GO:1990904	2	ribonucleoprotein complex	1.16472e-22	A0A384K179	89	K	KOW domain-containing protein OS=Botryotinia fuckeliana (strain B05.10) OX=332648 GN=BCIN_13g03600 PE=3 SV=1	BCIN_13g03600	1	0.00295854	73.464	EK(1)SSGQSVPLGIHPSK	3	0.092251_x000D_
Cellular Component	GO:0005618	3	cell wall	2.03791e-05	A0A384J4W3	4	K	Bcipp1 OS=Botryotinia fuckeliana (strain B05.10) OX=332648 GN=Bcipp1 PE=4 SV=1	Bcipp1	1	0.0248752	40.268	ASK(1)YTVR	2	0.24355_x000D_
Cellular Component	GO:0005618	3	cell wall	2.03791e-05	A0A384J5V2	126	K	Bcenol1 OS=Botryotinia fuckeliana (strain B05.10) OX=332648 GN=Bcenol1 PE=3 SV=1	Bcenol1	1	9.01e-08	109.85	AGAAEK(1)GIPLYAHVSDLAGTK	3	0.27523_x000D_
Cellular Component	GO:0005618	3	cell wall	2.03791e-05	A0A384JLV2	571	K	Tr-type G domain-containing protein OS=Botryotinia fuckeliana (strain B05.10) OX=332648 GN=BCIN_07g01540 PE=4 SV=1	BCIN_07g01540	1	0.012161	96.103	ETVTGK(1)SSMTALSK	2	0.47603_x000D_
Cellular Component	GO:0005618	3	cell wall	2.03791e-05	A0A384JLV2	50	K	Tr-type G domain-containing protein OS=Botryotinia fuckeliana (strain B05.10) OX=332648 GN=BCIN_07g01540 PE=4 SV=1	BCIN_07g01540	1	0.0220773	92.611	AGIISAAK(1)AGDAR	2	0.3244_x000D_
Cellular Component	GO:0005618	3	cell wall	2.03791e-05	A0A384JLV2	579	K	Tr-type G domain-containing protein OS=Botryotinia fuckeliana (strain B05.10) OX=332648 GN=BCIN_07g01540 PE=4 SV=1	BCIN_07g01540	1	0.00726755	119.53	SSMTALSK(1)SPNK	2	0.38906_x000D_
Cellular Component	GO:0005618	3	cell wall	2.03791e-05	A0A384JLV2	15	K	Tr-type G domain-containing protein OS=Botryotinia fuckeliana (strain B05.10) OX=332648 GN=BCIN_07g01540 PE=4 SV=1	BCIN_07g01540	1	0.00662644	131.5	QLMDK(1)ATNVR	2	-0.85433_x000D_
Cellular Component	GO:0005618	3	cell wall	2.03791e-05	A0A384JCX3	109	K	40S ribosomal protein S1 OS=Botryotinia fuckeliana (strain B05.10) OX=332648 GN=RPS1 PE=3 SV=1	RPS1	1	1.48e-06	126	NCLTNFHGLDFTSDK(1)LR	3	0.71942_x000D_
Cellular Component	GO:0005618	3	cell wall	2.03791e-05	A0A384J564	217	K	UTP--glucose-1-phosphate uridylyltransferase OS=Botryotinia fuckeliana (strain B05.10) OX=332648 GN=Bcugp1 PE=3 SV=1	Bcugp1	1	0.0122321	118.4	ILK(1)DSLLPAPK	2	0.88551_x000D_
Cellular Component	GO:0005618	3	cell wall	2.03791e-05	A0A384JWQ9	163	K	Fructose-bisphosphate aldolase OS=Botryotinia fuckeliana (strain B05.10) OX=332648 GN=Bcfba1 PE=3 SV=1	Bcfba1	1	0.009059	158.12	TTAAYLK(1)R	2	0.045237_x000D_
Cellular Component	GO:0005618	3	cell wall	2.03791e-05	A0A384JWQ9	244	K	Fructose-bisphosphate aldolase OS=Botryotinia fuckeliana (strain B05.10) OX=332648 GN=Bcfba1 PE=3 SV=1	Bcfba1	1	0.000118525	105.14	LRPELLGK(1)HQAHVK	4	0.35637_x000D_
Cellular Component	GO:0005618	3	cell wall	2.03791e-05	A0A384JWQ9	114	K	Fructose-bisphosphate aldolase OS=Botryotinia fuckeliana (strain B05.10) OX=332648 GN=Bcfba1 PE=3 SV=1	Bcfba1	1	0.0116078	58.49	ALAPAYGIPVVLHTDHCAK(1)K	4	0.28808_x000D_
Cellular Component	GO:0005618	3	cell wall	2.03791e-05	A0A384JGC8	40	K	Bcmet6 OS=Botryotinia fuckeliana (strain B05.10) OX=332648 GN=Bcmet6 PE=3 SV=1	Bcmet6	1	0.00366304	174.77	ISQADLLAEAK(1)R	2	0.091502_x000D_
Cellular Component	GO:0005618	3	cell wall	2.03791e-05	A0A384JGC8	222	K	Bcmet6 OS=Botryotinia fuckeliana (strain B05.10) OX=332648 GN=Bcmet6 PE=3 SV=1	Bcmet6	1	0.00514791	137.89	TK(1)AAFKPTYEK	2	-0.9947_x000D_
Cellular Component	GO:0005618	3	cell wall	2.03791e-05	A0A384K4A5	215	K	Glyceraldehyde-3-phosphate dehydrogenase OS=Botryotinia fuckeliana (strain B05.10) OX=332648 GN=BCIN_15g02120 PE=3 SV=1	BCIN_15g02120	1	3.62e-11	151.74	TAAQNIIPSSTGAAK(1)AVGK	2	0.47145_x000D_
Cellular Component	GO:0005618	3	cell wall	2.03791e-05	A0A384K4A5	251	K	Glyceraldehyde-3-phosphate dehydrogenase OS=Botryotinia fuckeliana (strain B05.10) OX=332648 GN=BCIN_15g02120 PE=3 SV=1	BCIN_15g02120	1	0.0106127	120.09	IEK(1)GASYDEIK	2	-0.014936_x000D_
Cellular Component	GO:0005618	3	cell wall	2.03791e-05	A0A384K4A5	219	K	Glyceraldehyde-3-phosphate dehydrogenase OS=Botryotinia fuckeliana (strain B05.10) OX=332648 GN=BCIN_15g02120 PE=3 SV=1	BCIN_15g02120	1	0.0275911	98.033	AVGK(1)VIPVLNGK	2	0.3139_x000D_
Cellular Component	GO:0005618	3	cell wall	2.03791e-05	A0A384K4A5	5	K	Glyceraldehyde-3-phosphate dehydrogenase OS=Botryotinia fuckeliana (strain B05.10) OX=332648 GN=BCIN_15g02120 PE=3 SV=1	BCIN_15g02120	1	0.00444124	151.15	APTK(1)VGINGFGR	2	0.97703_x000D_
Cellular Component	GO:0005618	3	cell wall	2.03791e-05	A0A384JCX1	75	K	Uncharacterized protein OS=Botryotinia fuckeliana (strain B05.10) OX=332648 GN=BCIN_03g06600 PE=3 SV=1	BCIN_03g06600	1	0.0116387	105.46	K(1)FADSEVQADMK	2	0.31995_x000D_
Cellular Component	GO:0005618	3	cell wall	2.03791e-05	A0A384JCX1	185	K	Uncharacterized protein OS=Botryotinia fuckeliana (strain B05.10) OX=332648 GN=BCIN_03g06600 PE=3 SV=1	BCIN_03g06600	1	1.51e-05	105.9	IINEPTAAAIAYGLDK(1)K	3	1.5073_x000D_
Cellular Component	GO:0005618	3	cell wall	2.03791e-05	A0A384JCX1	561	K	Uncharacterized protein OS=Botryotinia fuckeliana (strain B05.10) OX=332648 GN=BCIN_03g06600 PE=3 SV=1	BCIN_03g06600	1	7.03e-08	118.72	SSLSEADHELSK(1)SIQDPAAK	3	0.62269_x000D_
Cellular Component	GO:0005618	3	cell wall	2.03791e-05	A0A384JCX1	506	K	Uncharacterized protein OS=Botryotinia fuckeliana (strain B05.10) OX=332648 GN=BCIN_03g06600 PE=3 SV=1	BCIN_03g06600	1	0.00367065	160.75	IVITNDK(1)GR	2	-1.6177_x000D_
Cellular Component	GO:0005618	3	cell wall	2.03791e-05	A0A384JCX1	244	K	Uncharacterized protein OS=Botryotinia fuckeliana (strain B05.10) OX=332648 GN=BCIN_03g06600 PE=3 SV=1	BCIN_03g06600	1	0.000212937	149.49	LVNHFVNEFK(1)R	3	0.26033_x000D_
Cellular Component	GO:0005618	3	cell wall	2.03791e-05	A0A384JCX1	544	K	Uncharacterized protein OS=Botryotinia fuckeliana (strain B05.10) OX=332648 GN=BCIN_03g06600 PE=3 SV=1	BCIN_03g06600	1	0.00611954	166.07	NALEGK(1)AYQIR	2	-3.0379_x000D_
Cellular Component	GO:0005618	3	cell wall	2.03791e-05	A0A384JCX1	86	K	Uncharacterized protein OS=Botryotinia fuckeliana (strain B05.10) OX=332648 GN=BCIN_03g06600 PE=3 SV=1	BCIN_03g06600	1	3.82e-05	106.19	FADSEVQADMK(1)HFPFK	3	0.22542_x000D_
Cellular Component	GO:0005618	3	cell wall	2.03791e-05	A0A384JCX1	355	K	Uncharacterized protein OS=Botryotinia fuckeliana (strain B05.10) OX=332648 GN=BCIN_03g06600 PE=3 SV=1	BCIN_03g06600	1	0.00107228	162.38	LITDYFNGK(1)EPNK	2	1.1604_x000D_
Cellular Component	GO:0005618	3	cell wall	2.03791e-05	A0A384JTW8	548	K	HATPase_c domain-containing protein OS=Botryotinia fuckeliana (strain B05.10) OX=332648 GN=BCIN_10g00300 PE=3 SV=1	BCIN_10g00300	1	0.0372565	58.37	ALK(1)NVLGENVEK	2	0.53226_x000D_
Cellular Component	GO:0005618	3	cell wall	2.03791e-05	A0A384JTW8	328	K	HATPase_c domain-containing protein OS=Botryotinia fuckeliana (strain B05.10) OX=332648 GN=BCIN_10g00300 PE=3 SV=1	BCIN_10g00300	1	0.0129311	131.44	APFDLFETK(1)K	2	-0.010461_x000D_
Cellular Component	GO:0005618	3	cell wall	2.03791e-05	A0A384JTW8	178	K	HATPase_c domain-containing protein OS=Botryotinia fuckeliana (strain B05.10) OX=332648 GN=BCIN_10g00300 PE=3 SV=1	BCIN_10g00300	1	6.87e-10	178.14	IILHLK(1)DEQMDYLNESK	3	-0.065953_x000D_
Cellular Component	GO:0005618	3	cell wall	2.03791e-05	A0A384JTW8	196	K	HATPase_c domain-containing protein OS=Botryotinia fuckeliana (strain B05.10) OX=332648 GN=BCIN_10g00300 PE=3 SV=1	BCIN_10g00300	1	0.000542856	85.636	K(1)HSEFISYPIYLHVSK	3	-1.4193_x000D_
Cellular Component	GO:0005618	3	cell wall	2.03791e-05	A0A384JTW8	616	K	HATPase_c domain-containing protein OS=Botryotinia fuckeliana (strain B05.10) OX=332648 GN=BCIN_10g00300 PE=3 SV=1	BCIN_10g00300	1	0.0332915	117.89	SPIIK(1)ELK	2	0.27285_x000D_
Cellular Component	GO:0005618	3	cell wall	2.03791e-05	A0A384JTW8	485	K	HATPase_c domain-containing protein OS=Botryotinia fuckeliana (strain B05.10) OX=332648 GN=BCIN_10g00300 PE=3 SV=1	BCIN_10g00300	1	0.0364041	96.331	SPFLDSLK(1)AK	2	1.7455_x000D_
Cellular Component	GO:0005618	3	cell wall	2.03791e-05	A0A384JTH0	170	K	Elongation factor 1-alpha OS=Botryotinia fuckeliana (strain B05.10) OX=332648 GN=Bcef1a PE=3 SV=1	Bcef1a	1	0.012696	102.4	YQEIIK(1)ETSNFIK	2	-0.27598_x000D_
Cellular Component	GO:0005618	3	cell wall	2.03791e-05	A0A384JTH0	329	K	Elongation factor 1-alpha OS=Botryotinia fuckeliana (strain B05.10) OX=332648 GN=Bcef1a PE=3 SV=1	Bcef1a	1	0.0200102	94.767	GNVAGDSK(1)QDPPK	2	-0.75737_x000D_
Cellular Component	GO:0005618	3	cell wall	2.03791e-05	A0A384JTH0	438	K	Elongation factor 1-alpha OS=Botryotinia fuckeliana (strain B05.10) OX=332648 GN=Bcef1a PE=3 SV=1	Bcef1a	1	0.00300924	119.39	QTVAVGVIK(1)SVEK	2	0.14696_x000D_
Cellular Component	GO:0005618	3	cell wall	2.03791e-05	A0A384JTH0	377	K	Elongation factor 1-alpha OS=Botryotinia fuckeliana (strain B05.10) OX=332648 GN=Bcef1a PE=3 SV=1	Bcef1a	1	0.00830217	202.05	FSELLQK(1)IDR	2	0.14164_x000D_
Cellular Component	GO:0044445	4	cytosolic part	1.3042e-42	A0A384JSB5	32	K	Uncharacterized protein OS=Botryotinia fuckeliana (strain B05.10) OX=332648 GN=BCIN_09g02490 PE=3 SV=1	BCIN_09g02490	1	0.0400046	91.867	AGK(1)ASLFAQGK	2	0.54273_x000D_
Cellular Component	GO:0044445	4	cytosolic part	1.3042e-42	A0A384JSB5	80	K	Uncharacterized protein OS=Botryotinia fuckeliana (strain B05.10) OX=332648 GN=BCIN_09g02490 PE=3 SV=1	BCIN_09g02490	1	0.00560855	107.01	TK(1)AQLALK	2	0.39289_x000D_
Cellular Component	GO:0044445	4	cytosolic part	1.3042e-42	A0A384K2W2	365	K	Bcrpl3 OS=Botryotinia fuckeliana (strain B05.10) OX=332648 GN=Bcrpl3 PE=3 SV=1	Bcrpl3	1	0.00107549	79.568	WIDTSSK(1)FGHGAYQTAEEK	3	1.3388_x000D_
Cellular Component	GO:0044445	4	cytosolic part	1.3042e-42	A0A384K2W2	385	K	Bcrpl3 OS=Botryotinia fuckeliana (strain B05.10) OX=332648 GN=Bcrpl3 PE=3 SV=1	Bcrpl3	1	0.0389399	115.71	HQFLGTLK(1)K	2	-0.38371_x000D_
Cellular Component	GO:0044445	4	cytosolic part	1.3042e-42	A0A384K2W2	358	K	Bcrpl3 OS=Botryotinia fuckeliana (strain B05.10) OX=332648 GN=Bcrpl3 PE=3 SV=1	Bcrpl3	1	0.0120846	76.143	VELK(1)WIDTSSK	2	-1.79_x000D_
Cellular Component	GO:0044445	4	cytosolic part	1.3042e-42	A0A384K2W2	377	K	Bcrpl3 OS=Botryotinia fuckeliana (strain B05.10) OX=332648 GN=Bcrpl3 PE=3 SV=1	Bcrpl3	1	1.04e-05	100.02	FGHGAYQTAEEK(1)HQFLGTLK	4	-0.0033347_x000D_
Cellular Component	GO:0044445	4	cytosolic part	1.3042e-42	A0A384JJ19	41	K	Ribosomal_S17_N domain-containing protein OS=Botryotinia fuckeliana (strain B05.10) OX=332648 GN=BCIN_06g00380 PE=3 SV=1	BCIN_06g00380	1	0.0378735	95.358	WYK(1)DVGLGFR	2	-0.00069463_x000D_
Cellular Component	GO:0044445	4	cytosolic part	1.3042e-42	A0A384JJ19	110	K	Ribosomal_S17_N domain-containing protein OS=Botryotinia fuckeliana (strain B05.10) OX=332648 GN=BCIN_06g00380 PE=3 SV=1	BCIN_06g00380	1	0.000181689	120.53	HK(1)NLAAHVSPAFR	3	0.36448_x000D_
Cellular Component	GO:0044445	4	cytosolic part	1.3042e-42	A0A384J798	52	K	Uncharacterized protein OS=Botryotinia fuckeliana (strain B05.10) OX=332648 GN=BCIN_01g09620 PE=3 SV=1	BCIN_01g09620	1	3.58e-21	257.76	VLEQLSGQTPVYSK(1)AR	2	0.10543_x000D_
Cellular Component	GO:0044445	4	cytosolic part	1.3042e-42	A0A384JCX3	109	K	40S ribosomal protein S1 OS=Botryotinia fuckeliana (strain B05.10) OX=332648 GN=RPS1 PE=3 SV=1	RPS1	1	1.48e-06	126	NCLTNFHGLDFTSDK(1)LR	3	0.71942_x000D_
Cellular Component	GO:0044445	4	cytosolic part	1.3042e-42	A0A384J4J9	60	K	Uncharacterized protein OS=Botryotinia fuckeliana (strain B05.10) OX=332648 GN=BCIN_01g02210 PE=4 SV=1	BCIN_01g02210	1	0.0298824	58.079	VYHGK(1)TGVVYNVTK	3	-0.13751_x000D_
Cellular Component	GO:0044445	4	cytosolic part	1.3042e-42	A0A384J4J9	129	K	Uncharacterized protein OS=Botryotinia fuckeliana (strain B05.10) OX=332648 GN=BCIN_01g02210 PE=4 SV=1	BCIN_01g02210	1	0.00073523	88.681	TDGTHVHLK(1)R	3	-0.18851_x000D_
Cellular Component	GO:0044445	4	cytosolic part	1.3042e-42	A0A384J9L6	6	K	Bcrps31 OS=Botryotinia fuckeliana (strain B05.10) OX=332648 GN=Bcrps31 PE=4 SV=1	Bcrps31	1	0.0350696	96.342	MQIFVK(1)TLTGK	2	-0.60375_x000D_
Cellular Component	GO:0044445	4	cytosolic part	1.3042e-42	A0A384J9L6	99	K	Bcrps31 OS=Botryotinia fuckeliana (strain B05.10) OX=332648 GN=Bcrps31 PE=4 SV=1	Bcrps31	0.999991	0.0289933	50.607	TK(1)LAVLKYYK	2	-3.0362_x000D_
Cellular Component	GO:0044445	4	cytosolic part	1.3042e-42	A0A384J9L6	63	K	Bcrps31 OS=Botryotinia fuckeliana (strain B05.10) OX=332648 GN=Bcrps31 PE=4 SV=1	Bcrps31	1	8.45e-09	156.22	TLSDYNIQK(1)ESTLHLVLR	3	0.84007_x000D_
Cellular Component	GO:0044445	4	cytosolic part	1.3042e-42	A0A384J9L6	48	K	Bcrps31 OS=Botryotinia fuckeliana (strain B05.10) OX=332648 GN=Bcrps31 PE=4 SV=1	Bcrps31	1	0.00845321	107.24	LIFAGK(1)QLEDGR	2	0.39736_x000D_
Cellular Component	GO:0044445	4	cytosolic part	1.3042e-42	A0A384JD22	12	K	Uncharacterized protein OS=Botryotinia fuckeliana (strain B05.10) OX=332648 GN=BCIN_03g06990 PE=3 SV=1	BCIN_03g06990	1	0.000261101	140.45	ASNQSVQCFGK(1)K	2	-1.841_x000D_
Cellular Component	GO:0044445	4	cytosolic part	1.3042e-42	A0A384J5V2	126	K	Bcenol1 OS=Botryotinia fuckeliana (strain B05.10) OX=332648 GN=Bcenol1 PE=3 SV=1	Bcenol1	1	9.01e-08	109.85	AGAAEK(1)GIPLYAHVSDLAGTK	3	0.27523_x000D_
Cellular Component	GO:0044445	4	cytosolic part	1.3042e-42	A0A384JBD4	200	K	Bcrps5 OS=Botryotinia fuckeliana (strain B05.10) OX=332648 GN=Bcrps5 PE=3 SV=1	Bcrps5	1	0.0412038	106.42	GSSNSYAIK(1)K	2	-0.17918_x000D_
Cellular Component	GO:0044445	4	cytosolic part	1.3042e-42	A0A384J453	128	K	S5 DRBM domain-containing protein OS=Botryotinia fuckeliana (strain B05.10) OX=332648 GN=BCIN_01g00980 PE=3 SV=1	BCIN_01g00980	1	0.0190376	107.83	TSK(1)EVATAIR	2	0.89003_x000D_
Cellular Component	GO:0044445	4	cytosolic part	1.3042e-42	A0A384J453	194	K	S5 DRBM domain-containing protein OS=Botryotinia fuckeliana (strain B05.10) OX=332648 GN=BCIN_01g00980 PE=3 SV=1	BCIN_01g00980	1	0.00596669	134.51	GTGLVASPAVK(1)R	2	-0.77582_x000D_
Cellular Component	GO:0044445	4	cytosolic part	1.3042e-42	A0A384J453	49	K	S5 DRBM domain-containing protein OS=Botryotinia fuckeliana (strain B05.10) OX=332648 GN=BCIN_01g00980 PE=3 SV=1	BCIN_01g00980	1	0.0122531	118.5	EWQPVTK(1)LGR	2	-1.2419_x000D_
Cellular Component	GO:0044445	4	cytosolic part	1.3042e-42	A0A384JY93	59	K	Uncharacterized protein OS=Botryotinia fuckeliana (strain B05.10) OX=332648 GN=BCIN_12g01300 PE=3 SV=1	BCIN_12g01300	1	0.00972329	121.73	IAGYTTHLMK(1)R	2	0.13131_x000D_
Cellular Component	GO:0044445	4	cytosolic part	1.3042e-42	A0A384JY93	32	K	Uncharacterized protein OS=Botryotinia fuckeliana (strain B05.10) OX=332648 GN=BCIN_12g01300 PE=3 SV=1	BCIN_12g01300	1	0.0233999	81.338	LTLDFETNK(1)R	2	-2.4599_x000D_
Cellular Component	GO:0044445	4	cytosolic part	1.3042e-42	A0A384JFZ5	50	K	Uncharacterized protein OS=Botryotinia fuckeliana (strain B05.10) OX=332648 GN=BCIN_04g05440 PE=3 SV=1	BCIN_04g05440	1	0.0127685	85.457	SSPFGGSSHAK(1)GIVLEK	3	0.69846_x000D_
Cellular Component	GO:0044445	4	cytosolic part	1.3042e-42	A0A384JFZ5	56	K	Uncharacterized protein OS=Botryotinia fuckeliana (strain B05.10) OX=332648 GN=BCIN_04g05440 PE=3 SV=1	BCIN_04g05440	1	0.0271815	96.342	GIVLEK(1)VGVEAK	2	0.55435_x000D_
Cellular Component	GO:0044445	4	cytosolic part	1.3042e-42	A0A384JVB5	80	K	Bcrps3 OS=Botryotinia fuckeliana (strain B05.10) OX=332648 GN=Bcrps3 PE=3 SV=1	Bcrps3	1	0.00706627	147.08	ELTSLIQK(1)R	2	-0.038329_x000D_
Cellular Component	GO:0044445	4	cytosolic part	1.3042e-42	A0A384JVB5	12	K	Bcrps3 OS=Botryotinia fuckeliana (strain B05.10) OX=332648 GN=Bcrps3 PE=3 SV=1	Bcrps3	1	0.035167	63.073	ASSVPGAAISK(1)R	2	-0.31641_x000D_
Cellular Component	GO:0044445	4	cytosolic part	1.3042e-42	A0A384JSF0	106	K	KOW domain-containing protein OS=Botryotinia fuckeliana (strain B05.10) OX=332648 GN=BCIN_09g03550 PE=4 SV=1	BCIN_09g03550	1	0.0209327	74.173	LWQQSPWAQK(1)R	2	0.33642_x000D_
Cellular Component	GO:0044445	4	cytosolic part	1.3042e-42	A0A384JBQ4	221	K	Ribosomal_L2_C domain-containing protein OS=Botryotinia fuckeliana (strain B05.10) OX=332648 GN=BCIN_03g02530 PE=4 SV=1	BCIN_03g02530	1	1.78e-05	89.565	GVAMNPVDHPHGGGNHQHIGK(1)ASTISR	5	0.32423_x000D_
Cellular Component	GO:0044445	4	cytosolic part	1.3042e-42	A0A384JBQ4	145	K	Ribosomal_L2_C domain-containing protein OS=Botryotinia fuckeliana (strain B05.10) OX=332648 GN=BCIN_03g02530 PE=4 SV=1	BCIN_03g02530	1	4.19e-11	127.5	TSGNYVTVIGHNPDEGK(1)TR	3	0.48761_x000D_
Cellular Component	GO:0044445	4	cytosolic part	1.3042e-42	A0A384JBQ4	181	K	Ribosomal_L2_C domain-containing protein OS=Botryotinia fuckeliana (strain B05.10) OX=332648 GN=BCIN_03g02530 PE=4 SV=1	BCIN_03g02530	0.999969	0.0140458	58.132	TDKPLLK(1)ASR	3	0.20143_x000D_
Cellular Component	GO:0044445	4	cytosolic part	1.3042e-42	A0A384JBQ4	234	K	Ribosomal_L2_C domain-containing protein OS=Botryotinia fuckeliana (strain B05.10) OX=332648 GN=BCIN_03g02530 PE=4 SV=1	BCIN_03g02530	1	9.92e-08	219.72	YAAQGQK(1)AGLIAAR	2	1.1616_x000D_
Cellular Component	GO:0044445	4	cytosolic part	1.3042e-42	A0A384JBQ4	24	K	Ribosomal_L2_C domain-containing protein OS=Botryotinia fuckeliana (strain B05.10) OX=332648 GN=BCIN_03g02530 PE=4 SV=1	BCIN_03g02530	1	0.0216953	113.5	LNK(1)APAQFR	2	-0.77828_x000D_
Cellular Component	GO:0044445	4	cytosolic part	1.3042e-42	A0A384JNZ0	27	K	Uncharacterized protein OS=Botryotinia fuckeliana (strain B05.10) OX=332648 GN=BCIN_08g00760 PE=4 SV=1	BCIN_08g00760	1	0.0135266	73.067	VCTHK(1)AGLIR	3	-0.17452_x000D_
Cellular Component	GO:0044445	4	cytosolic part	1.3042e-42	A0A384JNZ0	54	K	Uncharacterized protein OS=Botryotinia fuckeliana (strain B05.10) OX=332648 GN=BCIN_08g00760 PE=4 SV=1	BCIN_08g00760	1	0.00741304	84.213	AADIGFVK(1)HR	2	0.58277_x000D_
Cellular Component	GO:0044445	4	cytosolic part	1.3042e-42	A0A384JD74	23	K	Bcrpl25 OS=Botryotinia fuckeliana (strain B05.10) OX=332648 GN=Bcrpl25 PE=3 SV=1	Bcrpl25	1	0.0207713	106.68	ANAAAK(1)ATLK	2	-0.47709_x000D_
Cellular Component	GO:0044445	4	cytosolic part	1.3042e-42	A0A384JD98	252	K	Ribosomal_L7Ae domain-containing protein OS=Botryotinia fuckeliana (strain B05.10) OX=332648 GN=BCIN_03g06530 PE=4 SV=1	BCIN_03g06530	1	0.0415144	78.149	K(1)ALESAIK	2	-0.1837_x000D_
Cellular Component	GO:0044445	4	cytosolic part	1.3042e-42	A0A384JD98	18	K	Ribosomal_L7Ae domain-containing protein OS=Botryotinia fuckeliana (strain B05.10) OX=332648 GN=BCIN_03g06530 PE=4 SV=1	BCIN_03g06530	1	0.000556483	118.9	AAPAPFPQSK(1)AGAGK	2	-0.3509_x000D_
Cellular Component	GO:0044445	4	cytosolic part	1.3042e-42	A0A384JD98	100	K	Ribosomal_L7Ae domain-containing protein OS=Botryotinia fuckeliana (strain B05.10) OX=332648 GN=BCIN_03g06530 PE=4 SV=1	BCIN_03g06530	0.997615	0.00321605	79.466	LLNK(0.998)YRPETK(0.002)PEK	3	0.73577_x000D_
Cellular Component	GO:0044445	4	cytosolic part	1.3042e-42	A0A384JU32	137	K	Uncharacterized protein OS=Botryotinia fuckeliana (strain B05.10) OX=332648 GN=BCIN_09g06480 PE=4 SV=1	BCIN_09g06480	1	0.00585812	125.75	TNVSTQSK(1)VSK	2	0.29828_x000D_
Cellular Component	GO:0044445	4	cytosolic part	1.3042e-42	A0A384JVY6	25	K	Uncharacterized protein OS=Botryotinia fuckeliana (strain B05.10) OX=332648 GN=BCIN_10g04300 PE=3 SV=1	BCIN_10g04300	1	0.00423714	182.65	LLNTNVEGK(1)QK	2	-0.16027_x000D_
Cellular Component	GO:0044445	4	cytosolic part	1.3042e-42	A0A384JTU5	101	K	Bcrpl10 OS=Botryotinia fuckeliana (strain B05.10) OX=332648 GN=Bcrpl10 PE=4 SV=1	Bcrpl10	1	0.00229007	116.55	INK(1)MLSCAGADR	2	-1.1277_x000D_
Cellular Component	GO:0044445	4	cytosolic part	1.3042e-42	A0A384K3A6	8	K	Bcrpl5 OS=Botryotinia fuckeliana (strain B05.10) OX=332648 GN=Bcrpl5 PE=3 SV=1	Bcrpl5	1	0.0335082	98.249	LVK(1)NSAYYSR	2	1.0375_x000D_
Cellular Component	GO:0044445	4	cytosolic part	1.3042e-42	A0A384K3A6	165	K	Bcrpl5 OS=Botryotinia fuckeliana (strain B05.10) OX=332648 GN=Bcrpl5 PE=3 SV=1	Bcrpl5	1	0.0010578	77.221	IFGAMK(1)GASDGGILVPHSENR	3	1.8106_x000D_
Cellular Component	GO:0044445	4	cytosolic part	1.3042e-42	A0A384J4J0	8	K	S4 RNA-binding domain-containing protein OS=Botryotinia fuckeliana (strain B05.10) OX=332648 GN=BCIN_01g02200 PE=3 SV=1	BCIN_01g02200	1	0.0367207	68.915	SYSK(1)TYK	2	0.5611_x000D_
Cellular Component	GO:0044445	4	cytosolic part	1.3042e-42	A0A384J4J0	49	K	S4 RNA-binding domain-containing protein OS=Botryotinia fuckeliana (strain B05.10) OX=332648 GN=BCIN_01g02200 PE=3 SV=1	BCIN_01g02200	1	0.0134878	124.23	VQLTLSK(1)IR	2	0.66759_x000D_
Cellular Component	GO:0044445	4	cytosolic part	1.3042e-42	A0A384J4J0	118	K	S4 RNA-binding domain-containing protein OS=Botryotinia fuckeliana (strain B05.10) OX=332648 GN=BCIN_01g02200 PE=3 SV=1	BCIN_01g02200	1	0.0248935	65.395	LGLAK(1)SIHHAR	3	-0.15247_x000D_
Cellular Component	GO:0044445	4	cytosolic part	1.3042e-42	A0A384JGS5	158	K	60S ribosomal protein L20 OS=Botryotinia fuckeliana (strain B05.10) OX=332648 GN=BCIN_05g01600 PE=3 SV=1	BCIN_05g01600	1	0.000367068	174.42	ISK(1)SMTANLFASK	2	0.99793_x000D_
Cellular Component	GO:0044445	4	cytosolic part	1.3042e-42	A0A384JGS5	168	K	60S ribosomal protein L20 OS=Botryotinia fuckeliana (strain B05.10) OX=332648 GN=BCIN_05g01600 PE=3 SV=1	BCIN_05g01600	1	0.00121588	111.06	SMTANLFASK(1)R	2	0.18539_x000D_
Cellular Component	GO:0044445	4	cytosolic part	1.3042e-42	A0A384JXL0	126	K	60S ribosomal protein L6 OS=Botryotinia fuckeliana (strain B05.10) OX=332648 GN=BCIN_11g05900 PE=3 SV=1	BCIN_11g05900	1	0.0047318	161.17	IEELSNPK(1)YFAR	2	-2.7743_x000D_
Cellular Component	GO:0044445	4	cytosolic part	1.3042e-42	A0A384K3N7	22	K	Uncharacterized protein OS=Botryotinia fuckeliana (strain B05.10) OX=332648 GN=BCIN_14g04100 PE=4 SV=1	BCIN_14g04100	1	0.00320798	129.7	FVIDCK(1)QPANDK	2	-0.030317_x000D_
Cellular Component	GO:0044445	4	cytosolic part	1.3042e-42	A0A384K3N7	101	K	Uncharacterized protein OS=Botryotinia fuckeliana (strain B05.10) OX=332648 GN=BCIN_14g04100 PE=4 SV=1	BCIN_14g04100	1	0.0190165	104.52	VVSTSK(1)GVYELR	2	-0.72424_x000D_
Cellular Component	GO:0044445	4	cytosolic part	1.3042e-42	A0A384JJN2	22	K	40S ribosomal protein S27 OS=Botryotinia fuckeliana (strain B05.10) OX=332648 GN=BCIN_06g02890 PE=3 SV=1	BCIN_06g02890	1	0.0237541	110.81	LK(1)QLVPAPR	2	-0.37581_x000D_
Cellular Component	GO:0044445	4	cytosolic part	1.3042e-42	A0A384K438	9	K	S10_plectin domain-containing protein OS=Botryotinia fuckeliana (strain B05.10) OX=332648 GN=BCIN_14g04590 PE=4 SV=1	BCIN_14g04590	1	0.0331771	49.35	K(1)LIHEYLFR	3	0.85921_x000D_
Cellular Component	GO:0044445	4	cytosolic part	1.3042e-42	A0A384JD57	85	K	Uncharacterized protein OS=Botryotinia fuckeliana (strain B05.10) OX=332648 GN=BCIN_03g06970 PE=3 SV=1	BCIN_03g06970	1	0.0140403	47.915	CK(1)ELGITALHVK	3	-0.8642_x000D_
Cellular Component	GO:0044445	4	cytosolic part	1.3042e-42	A0A384K801	46	K	Ribosomal_L28e domain-containing protein OS=Botryotinia fuckeliana (strain B05.10) OX=332648 GN=BCIN_16g04810 PE=4 SV=1	BCIN_16g04810	1	0.011291	138.1	K(1)YAGFVNDK	2	-0.33348_x000D_
Cellular Component	GO:0044445	4	cytosolic part	1.3042e-42	A0A384K801	129	K	Ribosomal_L28e domain-containing protein OS=Botryotinia fuckeliana (strain B05.10) OX=332648 GN=BCIN_16g04810 PE=4 SV=1	BCIN_16g04810	1	0.00563604	169.93	SSAILESQTPK(1)K	2	0.020343_x000D_
Cellular Component	GO:0044445	4	cytosolic part	1.3042e-42	A0A384K801	23	K	Ribosomal_L28e domain-containing protein OS=Botryotinia fuckeliana (strain B05.10) OX=332648 GN=BCIN_16g04810 PE=4 SV=1	BCIN_16g04810	1	0.00931331	139.97	SQNAFLVK(1)R	2	0.067318_x000D_
Cellular Component	GO:0044445	4	cytosolic part	1.3042e-42	A0A384K801	100	K	Ribosomal_L28e domain-containing protein OS=Botryotinia fuckeliana (strain B05.10) OX=332648 GN=BCIN_16g04810 PE=4 SV=1	BCIN_16g04810	1	0.000850431	109.6	TFAGVAK(1)TVAQGGYR	2	0.61178_x000D_
Cellular Component	GO:0044445	4	cytosolic part	1.3042e-42	A0A384JBE3	130	K	Ribosomal protein OS=Botryotinia fuckeliana (strain B05.10) OX=332648 GN=BCIN_03g01820 PE=3 SV=1	BCIN_03g01820	1	0.011945	91.867	LLGPGLSK(1)AGK	2	-0.32838_x000D_
Cellular Component	GO:0044445	4	cytosolic part	1.3042e-42	A0A384JBE3	133	K	Ribosomal protein OS=Botryotinia fuckeliana (strain B05.10) OX=332648 GN=BCIN_03g01820 PE=3 SV=1	BCIN_03g01820	1	0.0111067	63.337	AGK(1)FPTPVSHNEDLSGK	3	0.21631_x000D_
Cellular Component	GO:0044445	4	cytosolic part	1.3042e-42	A0A384JI26	31	K	Uncharacterized protein OS=Botryotinia fuckeliana (strain B05.10) OX=332648 GN=BCIN_05g06130 PE=4 SV=1	BCIN_05g06130	1	0.00540528	81.594	EYTIHLHK(1)R	3	-0.71822_x000D_
Cellular Component	GO:0044445	4	cytosolic part	1.3042e-42	A0A384JU36	150	K	Uncharacterized protein OS=Botryotinia fuckeliana (strain B05.10) OX=332648 GN=BCIN_10g01260 PE=3 SV=1	BCIN_10g01260	1	0.00176999	84.759	LSHEVGWK(1)YQDVVAR	3	0.20123_x000D_
Cellular Component	GO:0044445	4	cytosolic part	1.3042e-42	A0A384JU36	54	K	Uncharacterized protein OS=Botryotinia fuckeliana (strain B05.10) OX=332648 GN=BCIN_10g01260 PE=3 SV=1	BCIN_10g01260	1	0.0154511	82.279	LK(1)YHAYLR	3	-1.296_x000D_
Cellular Component	GO:0044445	4	cytosolic part	1.3042e-42	A0A384J9H1	56	K	Ribos_L4_asso_C domain-containing protein OS=Botryotinia fuckeliana (strain B05.10) OX=332648 GN=BCIN_02g04220 PE=4 SV=1	BCIN_02g04220	1	0.000926367	76.889	QPYAVSEK(1)AGHQTSAESWGTGR	3	-1.2666_x000D_
Cellular Component	GO:0044445	4	cytosolic part	1.3042e-42	A0A384J9H1	351	K	Ribos_L4_asso_C domain-containing protein OS=Botryotinia fuckeliana (strain B05.10) OX=332648 GN=BCIN_02g04220 PE=4 SV=1	BCIN_02g04220	1	0.000913889	98.253	IGTK(1)GLDAGKPER	3	-0.21994_x000D_
Cellular Component	GO:0044445	4	cytosolic part	1.3042e-42	A0A384J9H1	220	K	Ribos_L4_asso_C domain-containing protein OS=Botryotinia fuckeliana (strain B05.10) OX=332648 GN=BCIN_02g04220 PE=4 SV=1	BCIN_02g04220	1	0.0157318	83.769	GPLVVYDGNADGK(1)ELVR	2	-2.3348_x000D_
Cellular Component	GO:0044445	4	cytosolic part	1.3042e-42	A0A384K0T1	13	K	Uncharacterized protein OS=Botryotinia fuckeliana (strain B05.10) OX=332648 GN=BCIN_13g00830 PE=3 SV=1	BCIN_13g00830	1	0.0152985	113.62	VGVTGK(1)YGTR	2	0.26259_x000D_
Cellular Component	GO:0044445	4	cytosolic part	1.3042e-42	A0A384K3C6	56	K	Ribosomal protein L15 OS=Botryotinia fuckeliana (strain B05.10) OX=332648 GN=BCIN_14g04790 PE=3 SV=1	BCIN_14g04790	1	0.0412072	100.45	AK(1)QGYVIYR	2	-0.17603_x000D_
Cellular Component	GO:0044445	4	cytosolic part	1.3042e-42	A0A384JEF1	8	K	Ribosomal protein L19 OS=Botryotinia fuckeliana (strain B05.10) OX=332648 GN=BCIN_04g00540 PE=3 SV=1	BCIN_04g00540	1	0.0156505	98.523	VNLTTQK(1)R	2	-1.119_x000D_
Cellular Component	GO:0044445	4	cytosolic part	1.3042e-42	A0A384JEF1	19	K	Ribosomal protein L19 OS=Botryotinia fuckeliana (strain B05.10) OX=332648 GN=BCIN_04g00540 PE=3 SV=1	BCIN_04g00540	1	0.0143842	83.998	LAASVVGCGK(1)R	2	-0.48661_x000D_
Cellular Component	GO:0044445	4	cytosolic part	1.3042e-42	A0A384JEF1	117	K	Ribosomal protein L19 OS=Botryotinia fuckeliana (strain B05.10) OX=332648 GN=BCIN_04g00540 PE=3 SV=1	BCIN_04g00540	1	5.39e-05	112.3	IDK(1)HLYHELYHLSK	4	0.10258_x000D_
Cellular Component	GO:0044445	4	cytosolic part	1.3042e-42	A0A384K6Z7	25	K	Bclsg1 OS=Botryotinia fuckeliana (strain B05.10) OX=332648 GN=Bclsg1 PE=4 SV=1	Bclsg1	1	0.00693389	52.265	NAVGLGNSLMNDRFGK(1)GK(1)GADR	2	3.4434_x000D_
Cellular Component	GO:0044445	4	cytosolic part	1.3042e-42	A0A384K6Z7	23	K	Bclsg1 OS=Botryotinia fuckeliana (strain B05.10) OX=332648 GN=Bclsg1 PE=4 SV=1	Bclsg1	1	0.00693389	52.265	NAVGLGNSLMNDRFGK(1)GK(1)GADR	2	3.4434_x000D_
Cellular Component	GO:0044445	4	cytosolic part	1.3042e-42	A0A384JYI9	49	K	Uncharacterized protein OS=Botryotinia fuckeliana (strain B05.10) OX=332648 GN=BCIN_11g05920 PE=4 SV=1	BCIN_11g05920	1	0.000455243	94.728	DLSHLAVNFSQPK(1)K	3	0.12798_x000D_
Cellular Component	GO:0044445	4	cytosolic part	1.3042e-42	A0A384JUY8	74	K	Uncharacterized protein OS=Botryotinia fuckeliana (strain B05.10) OX=332648 GN=BCIN_10g04290 PE=3 SV=1	BCIN_10g04290	1	0.00470585	140.16	AAQGK(1)QFGVTR	2	1.5249_x000D_
Cellular Component	GO:0044445	4	cytosolic part	1.3042e-42	A0A384JUY8	46	K	Uncharacterized protein OS=Botryotinia fuckeliana (strain B05.10) OX=332648 GN=BCIN_10g04290 PE=3 SV=1	BCIN_10g04290	1	0.0138833	70.54	AVK(1)FLENVQEHK	3	-0.72486_x000D_
Cellular Component	GO:0044445	4	cytosolic part	1.3042e-42	A0A384JUY8	55	K	Uncharacterized protein OS=Botryotinia fuckeliana (strain B05.10) OX=332648 GN=BCIN_10g04290 PE=3 SV=1	BCIN_10g04290	1	0.00256686	80.534	FLENVQEHK(1)EAVAMR	3	0.2696_x000D_
Cellular Component	GO:0044445	4	cytosolic part	1.3042e-42	A0A384JV25	119	K	40S ribosomal protein S7 OS=Botryotinia fuckeliana (strain B05.10) OX=332648 GN=BCIN_10g04610 PE=3 SV=1	BCIN_10g04610	1	0.0400596	168.74	TSLTQK(1)R	2	0.16795_x000D_
Cellular Component	GO:0044445	4	cytosolic part	1.3042e-42	A0A384J759	17	K	60S ribosomal protein L36 OS=Botryotinia fuckeliana (strain B05.10) OX=332648 GN=BCIN_01g09350 PE=3 SV=1	BCIN_01g09350	1	0.00568284	121.73	TGLAVGLNK(1)GHK	2	-0.073016_x000D_
Cellular Component	GO:0044445	4	cytosolic part	1.3042e-42	A0A384J9U0	55	K	Bcrpl28 OS=Botryotinia fuckeliana (strain B05.10) OX=332648 GN=Bcrpl28 PE=3 SV=1	Bcrpl28	1	0.0054578	81.017	YHPGYFGK(1)VGMR	3	0.0033009_x000D_
Cellular Component	GO:0044445	4	cytosolic part	1.3042e-42	A0A384K179	77	K	KOW domain-containing protein OS=Botryotinia fuckeliana (strain B05.10) OX=332648 GN=BCIN_13g03600 PE=3 SV=1	BCIN_13g03600	1	0.0335157	63.624	LK(1)YVVHVER	3	-0.3836_x000D_
Cellular Component	GO:0044445	4	cytosolic part	1.3042e-42	A0A384K179	89	K	KOW domain-containing protein OS=Botryotinia fuckeliana (strain B05.10) OX=332648 GN=BCIN_13g03600 PE=3 SV=1	BCIN_13g03600	1	0.00295854	73.464	EK(1)SSGQSVPLGIHPSK	3	0.092251_x000D_
Cellular Component	GO:0032040	5	small-subunit processome	0.0394629	A0A384J4J0	8	K	S4 RNA-binding domain-containing protein OS=Botryotinia fuckeliana (strain B05.10) OX=332648 GN=BCIN_01g02200 PE=3 SV=1	BCIN_01g02200	1	0.0367207	68.915	SYSK(1)TYK	2	0.5611_x000D_
Cellular Component	GO:0032040	5	small-subunit processome	0.0394629	A0A384J4J0	49	K	S4 RNA-binding domain-containing protein OS=Botryotinia fuckeliana (strain B05.10) OX=332648 GN=BCIN_01g02200 PE=3 SV=1	BCIN_01g02200	1	0.0134878	124.23	VQLTLSK(1)IR	2	0.66759_x000D_
Cellular Component	GO:0032040	5	small-subunit processome	0.0394629	A0A384J4J0	118	K	S4 RNA-binding domain-containing protein OS=Botryotinia fuckeliana (strain B05.10) OX=332648 GN=BCIN_01g02200 PE=3 SV=1	BCIN_01g02200	1	0.0248935	65.395	LGLAK(1)SIHHAR	3	-0.15247_x000D_
Cellular Component	GO:0032040	5	small-subunit processome	0.0394629	A0A384JV25	119	K	40S ribosomal protein S7 OS=Botryotinia fuckeliana (strain B05.10) OX=332648 GN=BCIN_10g04610 PE=3 SV=1	BCIN_10g04610	1	0.0400596	168.74	TSLTQK(1)R	2	0.16795_x000D_
Cellular Component	GO:0032040	5	small-subunit processome	0.0394629	A0A384J453	128	K	S5 DRBM domain-containing protein OS=Botryotinia fuckeliana (strain B05.10) OX=332648 GN=BCIN_01g00980 PE=3 SV=1	BCIN_01g00980	1	0.0190376	107.83	TSK(1)EVATAIR	2	0.89003_x000D_
Cellular Component	GO:0032040	5	small-subunit processome	0.0394629	A0A384J453	194	K	S5 DRBM domain-containing protein OS=Botryotinia fuckeliana (strain B05.10) OX=332648 GN=BCIN_01g00980 PE=3 SV=1	BCIN_01g00980	1	0.00596669	134.51	GTGLVASPAVK(1)R	2	-0.77582_x000D_
Cellular Component	GO:0032040	5	small-subunit processome	0.0394629	A0A384J453	49	K	S5 DRBM domain-containing protein OS=Botryotinia fuckeliana (strain B05.10) OX=332648 GN=BCIN_01g00980 PE=3 SV=1	BCIN_01g00980	1	0.0122531	118.5	EWQPVTK(1)LGR	2	-1.2419_x000D_
Cellular Component	GO:0032040	5	small-subunit processome	0.0394629	A0A384JD57	85	K	Uncharacterized protein OS=Botryotinia fuckeliana (strain B05.10) OX=332648 GN=BCIN_03g06970 PE=3 SV=1	BCIN_03g06970	1	0.0140403	47.915	CK(1)ELGITALHVK	3	-0.8642_x000D_
Cellular Component	GO:0009986	2	cell surface	6.99226e-05	A0A384J5V2	126	K	Bcenol1 OS=Botryotinia fuckeliana (strain B05.10) OX=332648 GN=Bcenol1 PE=3 SV=1	Bcenol1	1	9.01e-08	109.85	AGAAEK(1)GIPLYAHVSDLAGTK	3	0.27523_x000D_
Cellular Component	GO:0009986	2	cell surface	6.99226e-05	A0A384JLV2	571	K	Tr-type G domain-containing protein OS=Botryotinia fuckeliana (strain B05.10) OX=332648 GN=BCIN_07g01540 PE=4 SV=1	BCIN_07g01540	1	0.012161	96.103	ETVTGK(1)SSMTALSK	2	0.47603_x000D_
Cellular Component	GO:0009986	2	cell surface	6.99226e-05	A0A384JLV2	50	K	Tr-type G domain-containing protein OS=Botryotinia fuckeliana (strain B05.10) OX=332648 GN=BCIN_07g01540 PE=4 SV=1	BCIN_07g01540	1	0.0220773	92.611	AGIISAAK(1)AGDAR	2	0.3244_x000D_
Cellular Component	GO:0009986	2	cell surface	6.99226e-05	A0A384JLV2	579	K	Tr-type G domain-containing protein OS=Botryotinia fuckeliana (strain B05.10) OX=332648 GN=BCIN_07g01540 PE=4 SV=1	BCIN_07g01540	1	0.00726755	119.53	SSMTALSK(1)SPNK	2	0.38906_x000D_
Cellular Component	GO:0009986	2	cell surface	6.99226e-05	A0A384JLV2	15	K	Tr-type G domain-containing protein OS=Botryotinia fuckeliana (strain B05.10) OX=332648 GN=BCIN_07g01540 PE=4 SV=1	BCIN_07g01540	1	0.00662644	131.5	QLMDK(1)ATNVR	2	-0.85433_x000D_
Cellular Component	GO:0009986	2	cell surface	6.99226e-05	A0A384JWQ9	163	K	Fructose-bisphosphate aldolase OS=Botryotinia fuckeliana (strain B05.10) OX=332648 GN=Bcfba1 PE=3 SV=1	Bcfba1	1	0.009059	158.12	TTAAYLK(1)R	2	0.045237_x000D_
Cellular Component	GO:0009986	2	cell surface	6.99226e-05	A0A384JWQ9	244	K	Fructose-bisphosphate aldolase OS=Botryotinia fuckeliana (strain B05.10) OX=332648 GN=Bcfba1 PE=3 SV=1	Bcfba1	1	0.000118525	105.14	LRPELLGK(1)HQAHVK	4	0.35637_x000D_
Cellular Component	GO:0009986	2	cell surface	6.99226e-05	A0A384JWQ9	114	K	Fructose-bisphosphate aldolase OS=Botryotinia fuckeliana (strain B05.10) OX=332648 GN=Bcfba1 PE=3 SV=1	Bcfba1	1	0.0116078	58.49	ALAPAYGIPVVLHTDHCAK(1)K	4	0.28808_x000D_
Cellular Component	GO:0009986	2	cell surface	6.99226e-05	A0A384J564	217	K	UTP--glucose-1-phosphate uridylyltransferase OS=Botryotinia fuckeliana (strain B05.10) OX=332648 GN=Bcugp1 PE=3 SV=1	Bcugp1	1	0.0122321	118.4	ILK(1)DSLLPAPK	2	0.88551_x000D_
Cellular Component	GO:0009986	2	cell surface	6.99226e-05	A0A384JGC8	40	K	Bcmet6 OS=Botryotinia fuckeliana (strain B05.10) OX=332648 GN=Bcmet6 PE=3 SV=1	Bcmet6	1	0.00366304	174.77	ISQADLLAEAK(1)R	2	0.091502_x000D_
Cellular Component	GO:0009986	2	cell surface	6.99226e-05	A0A384JGC8	222	K	Bcmet6 OS=Botryotinia fuckeliana (strain B05.10) OX=332648 GN=Bcmet6 PE=3 SV=1	Bcmet6	1	0.00514791	137.89	TK(1)AAFKPTYEK	2	-0.9947_x000D_
Cellular Component	GO:0009986	2	cell surface	6.99226e-05	A0A384JCX1	75	K	Uncharacterized protein OS=Botryotinia fuckeliana (strain B05.10) OX=332648 GN=BCIN_03g06600 PE=3 SV=1	BCIN_03g06600	1	0.0116387	105.46	K(1)FADSEVQADMK	2	0.31995_x000D_
Cellular Component	GO:0009986	2	cell surface	6.99226e-05	A0A384JCX1	185	K	Uncharacterized protein OS=Botryotinia fuckeliana (strain B05.10) OX=332648 GN=BCIN_03g06600 PE=3 SV=1	BCIN_03g06600	1	1.51e-05	105.9	IINEPTAAAIAYGLDK(1)K	3	1.5073_x000D_
Cellular Component	GO:0009986	2	cell surface	6.99226e-05	A0A384JCX1	561	K	Uncharacterized protein OS=Botryotinia fuckeliana (strain B05.10) OX=332648 GN=BCIN_03g06600 PE=3 SV=1	BCIN_03g06600	1	7.03e-08	118.72	SSLSEADHELSK(1)SIQDPAAK	3	0.62269_x000D_
Cellular Component	GO:0009986	2	cell surface	6.99226e-05	A0A384JCX1	506	K	Uncharacterized protein OS=Botryotinia fuckeliana (strain B05.10) OX=332648 GN=BCIN_03g06600 PE=3 SV=1	BCIN_03g06600	1	0.00367065	160.75	IVITNDK(1)GR	2	-1.6177_x000D_
Cellular Component	GO:0009986	2	cell surface	6.99226e-05	A0A384JCX1	244	K	Uncharacterized protein OS=Botryotinia fuckeliana (strain B05.10) OX=332648 GN=BCIN_03g06600 PE=3 SV=1	BCIN_03g06600	1	0.000212937	149.49	LVNHFVNEFK(1)R	3	0.26033_x000D_
Cellular Component	GO:0009986	2	cell surface	6.99226e-05	A0A384JCX1	544	K	Uncharacterized protein OS=Botryotinia fuckeliana (strain B05.10) OX=332648 GN=BCIN_03g06600 PE=3 SV=1	BCIN_03g06600	1	0.00611954	166.07	NALEGK(1)AYQIR	2	-3.0379_x000D_
Cellular Component	GO:0009986	2	cell surface	6.99226e-05	A0A384JCX1	86	K	Uncharacterized protein OS=Botryotinia fuckeliana (strain B05.10) OX=332648 GN=BCIN_03g06600 PE=3 SV=1	BCIN_03g06600	1	3.82e-05	106.19	FADSEVQADMK(1)HFPFK	3	0.22542_x000D_
Cellular Component	GO:0009986	2	cell surface	6.99226e-05	A0A384JCX1	355	K	Uncharacterized protein OS=Botryotinia fuckeliana (strain B05.10) OX=332648 GN=BCIN_03g06600 PE=3 SV=1	BCIN_03g06600	1	0.00107228	162.38	LITDYFNGK(1)EPNK	2	1.1604_x000D_
Cellular Component	GO:0009986	2	cell surface	6.99226e-05	A0A384JSE7	81	K	Bcegd2 OS=Botryotinia fuckeliana (strain B05.10) OX=332648 GN=Bcegd2 PE=4 SV=1	Bcegd2	1	5.91e-06	107.98	RPK(1)NILFVINQPEVYK	3	1.1374_x000D_
Cellular Component	GO:0009986	2	cell surface	6.99226e-05	A0A384JTW8	548	K	HATPase_c domain-containing protein OS=Botryotinia fuckeliana (strain B05.10) OX=332648 GN=BCIN_10g00300 PE=3 SV=1	BCIN_10g00300	1	0.0372565	58.37	ALK(1)NVLGENVEK	2	0.53226_x000D_
Cellular Component	GO:0009986	2	cell surface	6.99226e-05	A0A384JTW8	328	K	HATPase_c domain-containing protein OS=Botryotinia fuckeliana (strain B05.10) OX=332648 GN=BCIN_10g00300 PE=3 SV=1	BCIN_10g00300	1	0.0129311	131.44	APFDLFETK(1)K	2	-0.010461_x000D_
Cellular Component	GO:0009986	2	cell surface	6.99226e-05	A0A384JTW8	178	K	HATPase_c domain-containing protein OS=Botryotinia fuckeliana (strain B05.10) OX=332648 GN=BCIN_10g00300 PE=3 SV=1	BCIN_10g00300	1	6.87e-10	178.14	IILHLK(1)DEQMDYLNESK	3	-0.065953_x000D_
Cellular Component	GO:0009986	2	cell surface	6.99226e-05	A0A384JTW8	196	K	HATPase_c domain-containing protein OS=Botryotinia fuckeliana (strain B05.10) OX=332648 GN=BCIN_10g00300 PE=3 SV=1	BCIN_10g00300	1	0.000542856	85.636	K(1)HSEFISYPIYLHVSK	3	-1.4193_x000D_
Cellular Component	GO:0009986	2	cell surface	6.99226e-05	A0A384JTW8	616	K	HATPase_c domain-containing protein OS=Botryotinia fuckeliana (strain B05.10) OX=332648 GN=BCIN_10g00300 PE=3 SV=1	BCIN_10g00300	1	0.0332915	117.89	SPIIK(1)ELK	2	0.27285_x000D_
Cellular Component	GO:0009986	2	cell surface	6.99226e-05	A0A384JTW8	485	K	HATPase_c domain-containing protein OS=Botryotinia fuckeliana (strain B05.10) OX=332648 GN=BCIN_10g00300 PE=3 SV=1	BCIN_10g00300	1	0.0364041	96.331	SPFLDSLK(1)AK	2	1.7455_x000D_
Cellular Component	GO:0009986	2	cell surface	6.99226e-05	A0A384JTH0	170	K	Elongation factor 1-alpha OS=Botryotinia fuckeliana (strain B05.10) OX=332648 GN=Bcef1a PE=3 SV=1	Bcef1a	1	0.012696	102.4	YQEIIK(1)ETSNFIK	2	-0.27598_x000D_
Cellular Component	GO:0009986	2	cell surface	6.99226e-05	A0A384JTH0	329	K	Elongation factor 1-alpha OS=Botryotinia fuckeliana (strain B05.10) OX=332648 GN=Bcef1a PE=3 SV=1	Bcef1a	1	0.0200102	94.767	GNVAGDSK(1)QDPPK	2	-0.75737_x000D_
Cellular Component	GO:0009986	2	cell surface	6.99226e-05	A0A384JTH0	438	K	Elongation factor 1-alpha OS=Botryotinia fuckeliana (strain B05.10) OX=332648 GN=Bcef1a PE=3 SV=1	Bcef1a	1	0.00300924	119.39	QTVAVGVIK(1)SVEK	2	0.14696_x000D_
Cellular Component	GO:0009986	2	cell surface	6.99226e-05	A0A384JTH0	377	K	Elongation factor 1-alpha OS=Botryotinia fuckeliana (strain B05.10) OX=332648 GN=Bcef1a PE=3 SV=1	Bcef1a	1	0.00830217	202.05	FSELLQK(1)IDR	2	0.14164_x000D_
Cellular Component	GO:0005754	4	mitochondrial proton-transporting ATP synthase, catalytic core	0.000788675	A0A384K3Z3	232	K	ATP synthase subunit alpha OS=Botryotinia fuckeliana (strain B05.10) OX=332648 GN=Bcatp1 PE=3 SV=1	Bcatp1	1	0.010074	56.916	TAVALDAMLNQK(1)R	2	1.9462_x000D_
Cellular Component	GO:0005754	4	mitochondrial proton-transporting ATP synthase, catalytic core	0.000788675	A0A384K4A0	182	K	ATP synthase subunit beta OS=Botryotinia fuckeliana (strain B05.10) OX=332648 GN=Bcatp2 PE=3 SV=1	Bcatp2	1	0.010161	98.943	GGK(1)IGLFGGAGVGK	2	-0.56947_x000D_
Cellular Component	GO:0000131	3	incipient cellular bud site	0.384466	A0A384JC14	2215	K	Uncharacterized protein OS=Botryotinia fuckeliana (strain B05.10) OX=332648 GN=BCIN_03g03730 PE=3 SV=1	BCIN_03g03730	1	0.04002	81.338	EK(1)AALEK(1)SLK	2	-0.1915_x000D_
Cellular Component	GO:0000131	3	incipient cellular bud site	0.384466	A0A384JC14	2220	K	Uncharacterized protein OS=Botryotinia fuckeliana (strain B05.10) OX=332648 GN=BCIN_03g03730 PE=3 SV=1	BCIN_03g03730	1	0.04002	81.338	EK(1)AALEK(1)SLK	2	-0.1915_x000D_
Cellular Component	GO:0000131	3	incipient cellular bud site	0.384466	A0A384K238	500	K	Bcbud6 OS=Botryotinia fuckeliana (strain B05.10) OX=332648 GN=Bcbud6 PE=4 SV=1	Bcbud6	1	0.0293131	50.353	TISEPPQAPQHK(1)R	2	-1.6818_x000D_
Cellular Component	GO:0005721	6	pericentric heterochromatin	0.227712	A0A384K1U9	123	K	Histone H3 OS=Botryotinia fuckeliana (strain B05.10) OX=332648 GN=BCIN_13g04410 PE=3 SV=1	BCIN_13g04410	1	0.0191052	104.43	VTIQSK(1)DIQLAR	2	0.27025_x000D_
Cellular Component	GO:0005721	6	pericentric heterochromatin	0.227712	A0A384JAQ7	23	K	Histone H2A OS=Botryotinia fuckeliana (strain B05.10) OX=332648 GN=BCIN_02g06800 PE=3 SV=1	BCIN_02g06800	1	0.0361892	90.149	SSK(1)AGLAFPVGR	2	0.65523_x000D_
Cellular Component	GO:0005721	6	pericentric heterochromatin	0.227712	A0A384JAQ7	5	K	Histone H2A OS=Botryotinia fuckeliana (strain B05.10) OX=332648 GN=BCIN_02g06800 PE=3 SV=1	BCIN_02g06800	1	0.017565	50.04	TGGK(1)SAGGK	2	-0.44114_x000D_
Cellular Component	GO:0022626	5	cytosolic ribosome	6.1273e-64	A0A384JSB5	32	K	Uncharacterized protein OS=Botryotinia fuckeliana (strain B05.10) OX=332648 GN=BCIN_09g02490 PE=3 SV=1	BCIN_09g02490	1	0.0400046	91.867	AGK(1)ASLFAQGK	2	0.54273_x000D_
Cellular Component	GO:0022626	5	cytosolic ribosome	6.1273e-64	A0A384JSB5	80	K	Uncharacterized protein OS=Botryotinia fuckeliana (strain B05.10) OX=332648 GN=BCIN_09g02490 PE=3 SV=1	BCIN_09g02490	1	0.00560855	107.01	TK(1)AQLALK	2	0.39289_x000D_
Cellular Component	GO:0022626	5	cytosolic ribosome	6.1273e-64	A0A384K2W2	365	K	Bcrpl3 OS=Botryotinia fuckeliana (strain B05.10) OX=332648 GN=Bcrpl3 PE=3 SV=1	Bcrpl3	1	0.00107549	79.568	WIDTSSK(1)FGHGAYQTAEEK	3	1.3388_x000D_
Cellular Component	GO:0022626	5	cytosolic ribosome	6.1273e-64	A0A384K2W2	385	K	Bcrpl3 OS=Botryotinia fuckeliana (strain B05.10) OX=332648 GN=Bcrpl3 PE=3 SV=1	Bcrpl3	1	0.0389399	115.71	HQFLGTLK(1)K	2	-0.38371_x000D_
Cellular Component	GO:0022626	5	cytosolic ribosome	6.1273e-64	A0A384K2W2	358	K	Bcrpl3 OS=Botryotinia fuckeliana (strain B05.10) OX=332648 GN=Bcrpl3 PE=3 SV=1	Bcrpl3	1	0.0120846	76.143	VELK(1)WIDTSSK	2	-1.79_x000D_
Cellular Component	GO:0022626	5	cytosolic ribosome	6.1273e-64	A0A384K2W2	377	K	Bcrpl3 OS=Botryotinia fuckeliana (strain B05.10) OX=332648 GN=Bcrpl3 PE=3 SV=1	Bcrpl3	1	1.04e-05	100.02	FGHGAYQTAEEK(1)HQFLGTLK	4	-0.0033347_x000D_
Cellular Component	GO:0022626	5	cytosolic ribosome	6.1273e-64	A0A384JJ19	41	K	Ribosomal_S17_N domain-containing protein OS=Botryotinia fuckeliana (strain B05.10) OX=332648 GN=BCIN_06g00380 PE=3 SV=1	BCIN_06g00380	1	0.0378735	95.358	WYK(1)DVGLGFR	2	-0.00069463_x000D_
Cellular Component	GO:0022626	5	cytosolic ribosome	6.1273e-64	A0A384JJ19	110	K	Ribosomal_S17_N domain-containing protein OS=Botryotinia fuckeliana (strain B05.10) OX=332648 GN=BCIN_06g00380 PE=3 SV=1	BCIN_06g00380	1	0.000181689	120.53	HK(1)NLAAHVSPAFR	3	0.36448_x000D_
Cellular Component	GO:0022626	5	cytosolic ribosome	6.1273e-64	A0A384J798	52	K	Uncharacterized protein OS=Botryotinia fuckeliana (strain B05.10) OX=332648 GN=BCIN_01g09620 PE=3 SV=1	BCIN_01g09620	1	3.58e-21	257.76	VLEQLSGQTPVYSK(1)AR	2	0.10543_x000D_
Cellular Component	GO:0022626	5	cytosolic ribosome	6.1273e-64	A0A384JCX3	109	K	40S ribosomal protein S1 OS=Botryotinia fuckeliana (strain B05.10) OX=332648 GN=RPS1 PE=3 SV=1	RPS1	1	1.48e-06	126	NCLTNFHGLDFTSDK(1)LR	3	0.71942_x000D_
Cellular Component	GO:0022626	5	cytosolic ribosome	6.1273e-64	A0A384J4J9	60	K	Uncharacterized protein OS=Botryotinia fuckeliana (strain B05.10) OX=332648 GN=BCIN_01g02210 PE=4 SV=1	BCIN_01g02210	1	0.0298824	58.079	VYHGK(1)TGVVYNVTK	3	-0.13751_x000D_
Cellular Component	GO:0022626	5	cytosolic ribosome	6.1273e-64	A0A384J4J9	129	K	Uncharacterized protein OS=Botryotinia fuckeliana (strain B05.10) OX=332648 GN=BCIN_01g02210 PE=4 SV=1	BCIN_01g02210	1	0.00073523	88.681	TDGTHVHLK(1)R	3	-0.18851_x000D_
Cellular Component	GO:0022626	5	cytosolic ribosome	6.1273e-64	A0A384J9L6	6	K	Bcrps31 OS=Botryotinia fuckeliana (strain B05.10) OX=332648 GN=Bcrps31 PE=4 SV=1	Bcrps31	1	0.0350696	96.342	MQIFVK(1)TLTGK	2	-0.60375_x000D_
Cellular Component	GO:0022626	5	cytosolic ribosome	6.1273e-64	A0A384J9L6	99	K	Bcrps31 OS=Botryotinia fuckeliana (strain B05.10) OX=332648 GN=Bcrps31 PE=4 SV=1	Bcrps31	0.999991	0.0289933	50.607	TK(1)LAVLKYYK	2	-3.0362_x000D_
Cellular Component	GO:0022626	5	cytosolic ribosome	6.1273e-64	A0A384J9L6	63	K	Bcrps31 OS=Botryotinia fuckeliana (strain B05.10) OX=332648 GN=Bcrps31 PE=4 SV=1	Bcrps31	1	8.45e-09	156.22	TLSDYNIQK(1)ESTLHLVLR	3	0.84007_x000D_
Cellular Component	GO:0022626	5	cytosolic ribosome	6.1273e-64	A0A384J9L6	48	K	Bcrps31 OS=Botryotinia fuckeliana (strain B05.10) OX=332648 GN=Bcrps31 PE=4 SV=1	Bcrps31	1	0.00845321	107.24	LIFAGK(1)QLEDGR	2	0.39736_x000D_
Cellular Component	GO:0022626	5	cytosolic ribosome	6.1273e-64	A0A384JD22	12	K	Uncharacterized protein OS=Botryotinia fuckeliana (strain B05.10) OX=332648 GN=BCIN_03g06990 PE=3 SV=1	BCIN_03g06990	1	0.000261101	140.45	ASNQSVQCFGK(1)K	2	-1.841_x000D_
Cellular Component	GO:0022626	5	cytosolic ribosome	6.1273e-64	A0A384JBD4	200	K	Bcrps5 OS=Botryotinia fuckeliana (strain B05.10) OX=332648 GN=Bcrps5 PE=3 SV=1	Bcrps5	1	0.0412038	106.42	GSSNSYAIK(1)K	2	-0.17918_x000D_
Cellular Component	GO:0022626	5	cytosolic ribosome	6.1273e-64	A0A384J453	128	K	S5 DRBM domain-containing protein OS=Botryotinia fuckeliana (strain B05.10) OX=332648 GN=BCIN_01g00980 PE=3 SV=1	BCIN_01g00980	1	0.0190376	107.83	TSK(1)EVATAIR	2	0.89003_x000D_
Cellular Component	GO:0022626	5	cytosolic ribosome	6.1273e-64	A0A384J453	194	K	S5 DRBM domain-containing protein OS=Botryotinia fuckeliana (strain B05.10) OX=332648 GN=BCIN_01g00980 PE=3 SV=1	BCIN_01g00980	1	0.00596669	134.51	GTGLVASPAVK(1)R	2	-0.77582_x000D_
Cellular Component	GO:0022626	5	cytosolic ribosome	6.1273e-64	A0A384J453	49	K	S5 DRBM domain-containing protein OS=Botryotinia fuckeliana (strain B05.10) OX=332648 GN=BCIN_01g00980 PE=3 SV=1	BCIN_01g00980	1	0.0122531	118.5	EWQPVTK(1)LGR	2	-1.2419_x000D_
Cellular Component	GO:0022626	5	cytosolic ribosome	6.1273e-64	A0A384JY93	59	K	Uncharacterized protein OS=Botryotinia fuckeliana (strain B05.10) OX=332648 GN=BCIN_12g01300 PE=3 SV=1	BCIN_12g01300	1	0.00972329	121.73	IAGYTTHLMK(1)R	2	0.13131_x000D_
Cellular Component	GO:0022626	5	cytosolic ribosome	6.1273e-64	A0A384JY93	32	K	Uncharacterized protein OS=Botryotinia fuckeliana (strain B05.10) OX=332648 GN=BCIN_12g01300 PE=3 SV=1	BCIN_12g01300	1	0.0233999	81.338	LTLDFETNK(1)R	2	-2.4599_x000D_
Cellular Component	GO:0022626	5	cytosolic ribosome	6.1273e-64	A0A384JFZ5	50	K	Uncharacterized protein OS=Botryotinia fuckeliana (strain B05.10) OX=332648 GN=BCIN_04g05440 PE=3 SV=1	BCIN_04g05440	1	0.0127685	85.457	SSPFGGSSHAK(1)GIVLEK	3	0.69846_x000D_
Cellular Component	GO:0022626	5	cytosolic ribosome	6.1273e-64	A0A384JFZ5	56	K	Uncharacterized protein OS=Botryotinia fuckeliana (strain B05.10) OX=332648 GN=BCIN_04g05440 PE=3 SV=1	BCIN_04g05440	1	0.0271815	96.342	GIVLEK(1)VGVEAK	2	0.55435_x000D_
Cellular Component	GO:0022626	5	cytosolic ribosome	6.1273e-64	A0A384JVB5	80	K	Bcrps3 OS=Botryotinia fuckeliana (strain B05.10) OX=332648 GN=Bcrps3 PE=3 SV=1	Bcrps3	1	0.00706627	147.08	ELTSLIQK(1)R	2	-0.038329_x000D_
Cellular Component	GO:0022626	5	cytosolic ribosome	6.1273e-64	A0A384JVB5	12	K	Bcrps3 OS=Botryotinia fuckeliana (strain B05.10) OX=332648 GN=Bcrps3 PE=3 SV=1	Bcrps3	1	0.035167	63.073	ASSVPGAAISK(1)R	2	-0.31641_x000D_
Cellular Component	GO:0022626	5	cytosolic ribosome	6.1273e-64	A0A384JSF0	106	K	KOW domain-containing protein OS=Botryotinia fuckeliana (strain B05.10) OX=332648 GN=BCIN_09g03550 PE=4 SV=1	BCIN_09g03550	1	0.0209327	74.173	LWQQSPWAQK(1)R	2	0.33642_x000D_
Cellular Component	GO:0022626	5	cytosolic ribosome	6.1273e-64	A0A384JBQ4	221	K	Ribosomal_L2_C domain-containing protein OS=Botryotinia fuckeliana (strain B05.10) OX=332648 GN=BCIN_03g02530 PE=4 SV=1	BCIN_03g02530	1	1.78e-05	89.565	GVAMNPVDHPHGGGNHQHIGK(1)ASTISR	5	0.32423_x000D_
Cellular Component	GO:0022626	5	cytosolic ribosome	6.1273e-64	A0A384JBQ4	145	K	Ribosomal_L2_C domain-containing protein OS=Botryotinia fuckeliana (strain B05.10) OX=332648 GN=BCIN_03g02530 PE=4 SV=1	BCIN_03g02530	1	4.19e-11	127.5	TSGNYVTVIGHNPDEGK(1)TR	3	0.48761_x000D_
Cellular Component	GO:0022626	5	cytosolic ribosome	6.1273e-64	A0A384JBQ4	181	K	Ribosomal_L2_C domain-containing protein OS=Botryotinia fuckeliana (strain B05.10) OX=332648 GN=BCIN_03g02530 PE=4 SV=1	BCIN_03g02530	0.999969	0.0140458	58.132	TDKPLLK(1)ASR	3	0.20143_x000D_
Cellular Component	GO:0022626	5	cytosolic ribosome	6.1273e-64	A0A384JBQ4	234	K	Ribosomal_L2_C domain-containing protein OS=Botryotinia fuckeliana (strain B05.10) OX=332648 GN=BCIN_03g02530 PE=4 SV=1	BCIN_03g02530	1	9.92e-08	219.72	YAAQGQK(1)AGLIAAR	2	1.1616_x000D_
Cellular Component	GO:0022626	5	cytosolic ribosome	6.1273e-64	A0A384JBQ4	24	K	Ribosomal_L2_C domain-containing protein OS=Botryotinia fuckeliana (strain B05.10) OX=332648 GN=BCIN_03g02530 PE=4 SV=1	BCIN_03g02530	1	0.0216953	113.5	LNK(1)APAQFR	2	-0.77828_x000D_
Cellular Component	GO:0022626	5	cytosolic ribosome	6.1273e-64	A0A384JNZ0	27	K	Uncharacterized protein OS=Botryotinia fuckeliana (strain B05.10) OX=332648 GN=BCIN_08g00760 PE=4 SV=1	BCIN_08g00760	1	0.0135266	73.067	VCTHK(1)AGLIR	3	-0.17452_x000D_
Cellular Component	GO:0022626	5	cytosolic ribosome	6.1273e-64	A0A384JNZ0	54	K	Uncharacterized protein OS=Botryotinia fuckeliana (strain B05.10) OX=332648 GN=BCIN_08g00760 PE=4 SV=1	BCIN_08g00760	1	0.00741304	84.213	AADIGFVK(1)HR	2	0.58277_x000D_
Cellular Component	GO:0022626	5	cytosolic ribosome	6.1273e-64	A0A384JD74	23	K	Bcrpl25 OS=Botryotinia fuckeliana (strain B05.10) OX=332648 GN=Bcrpl25 PE=3 SV=1	Bcrpl25	1	0.0207713	106.68	ANAAAK(1)ATLK	2	-0.47709_x000D_
Cellular Component	GO:0022626	5	cytosolic ribosome	6.1273e-64	A0A384JD98	252	K	Ribosomal_L7Ae domain-containing protein OS=Botryotinia fuckeliana (strain B05.10) OX=332648 GN=BCIN_03g06530 PE=4 SV=1	BCIN_03g06530	1	0.0415144	78.149	K(1)ALESAIK	2	-0.1837_x000D_
Cellular Component	GO:0022626	5	cytosolic ribosome	6.1273e-64	A0A384JD98	18	K	Ribosomal_L7Ae domain-containing protein OS=Botryotinia fuckeliana (strain B05.10) OX=332648 GN=BCIN_03g06530 PE=4 SV=1	BCIN_03g06530	1	0.000556483	118.9	AAPAPFPQSK(1)AGAGK	2	-0.3509_x000D_
Cellular Component	GO:0022626	5	cytosolic ribosome	6.1273e-64	A0A384JD98	100	K	Ribosomal_L7Ae domain-containing protein OS=Botryotinia fuckeliana (strain B05.10) OX=332648 GN=BCIN_03g06530 PE=4 SV=1	BCIN_03g06530	0.997615	0.00321605	79.466	LLNK(0.998)YRPETK(0.002)PEK	3	0.73577_x000D_
Cellular Component	GO:0022626	5	cytosolic ribosome	6.1273e-64	A0A384JU32	137	K	Uncharacterized protein OS=Botryotinia fuckeliana (strain B05.10) OX=332648 GN=BCIN_09g06480 PE=4 SV=1	BCIN_09g06480	1	0.00585812	125.75	TNVSTQSK(1)VSK	2	0.29828_x000D_
Cellular Component	GO:0022626	5	cytosolic ribosome	6.1273e-64	A0A384JVY6	25	K	Uncharacterized protein OS=Botryotinia fuckeliana (strain B05.10) OX=332648 GN=BCIN_10g04300 PE=3 SV=1	BCIN_10g04300	1	0.00423714	182.65	LLNTNVEGK(1)QK	2	-0.16027_x000D_
Cellular Component	GO:0022626	5	cytosolic ribosome	6.1273e-64	A0A384JTU5	101	K	Bcrpl10 OS=Botryotinia fuckeliana (strain B05.10) OX=332648 GN=Bcrpl10 PE=4 SV=1	Bcrpl10	1	0.00229007	116.55	INK(1)MLSCAGADR	2	-1.1277_x000D_
Cellular Component	GO:0022626	5	cytosolic ribosome	6.1273e-64	A0A384K3A6	8	K	Bcrpl5 OS=Botryotinia fuckeliana (strain B05.10) OX=332648 GN=Bcrpl5 PE=3 SV=1	Bcrpl5	1	0.0335082	98.249	LVK(1)NSAYYSR	2	1.0375_x000D_
Cellular Component	GO:0022626	5	cytosolic ribosome	6.1273e-64	A0A384K3A6	165	K	Bcrpl5 OS=Botryotinia fuckeliana (strain B05.10) OX=332648 GN=Bcrpl5 PE=3 SV=1	Bcrpl5	1	0.0010578	77.221	IFGAMK(1)GASDGGILVPHSENR	3	1.8106_x000D_
Cellular Component	GO:0022626	5	cytosolic ribosome	6.1273e-64	A0A384J4J0	8	K	S4 RNA-binding domain-containing protein OS=Botryotinia fuckeliana (strain B05.10) OX=332648 GN=BCIN_01g02200 PE=3 SV=1	BCIN_01g02200	1	0.0367207	68.915	SYSK(1)TYK	2	0.5611_x000D_
Cellular Component	GO:0022626	5	cytosolic ribosome	6.1273e-64	A0A384J4J0	49	K	S4 RNA-binding domain-containing protein OS=Botryotinia fuckeliana (strain B05.10) OX=332648 GN=BCIN_01g02200 PE=3 SV=1	BCIN_01g02200	1	0.0134878	124.23	VQLTLSK(1)IR	2	0.66759_x000D_
Cellular Component	GO:0022626	5	cytosolic ribosome	6.1273e-64	A0A384J4J0	118	K	S4 RNA-binding domain-containing protein OS=Botryotinia fuckeliana (strain B05.10) OX=332648 GN=BCIN_01g02200 PE=3 SV=1	BCIN_01g02200	1	0.0248935	65.395	LGLAK(1)SIHHAR	3	-0.15247_x000D_
Cellular Component	GO:0022626	5	cytosolic ribosome	6.1273e-64	A0A384JGS5	158	K	60S ribosomal protein L20 OS=Botryotinia fuckeliana (strain B05.10) OX=332648 GN=BCIN_05g01600 PE=3 SV=1	BCIN_05g01600	1	0.000367068	174.42	ISK(1)SMTANLFASK	2	0.99793_x000D_
Cellular Component	GO:0022626	5	cytosolic ribosome	6.1273e-64	A0A384JGS5	168	K	60S ribosomal protein L20 OS=Botryotinia fuckeliana (strain B05.10) OX=332648 GN=BCIN_05g01600 PE=3 SV=1	BCIN_05g01600	1	0.00121588	111.06	SMTANLFASK(1)R	2	0.18539_x000D_
Cellular Component	GO:0022626	5	cytosolic ribosome	6.1273e-64	A0A384JXL0	126	K	60S ribosomal protein L6 OS=Botryotinia fuckeliana (strain B05.10) OX=332648 GN=BCIN_11g05900 PE=3 SV=1	BCIN_11g05900	1	0.0047318	161.17	IEELSNPK(1)YFAR	2	-2.7743_x000D_
Cellular Component	GO:0022626	5	cytosolic ribosome	6.1273e-64	A0A384K3N7	22	K	Uncharacterized protein OS=Botryotinia fuckeliana (strain B05.10) OX=332648 GN=BCIN_14g04100 PE=4 SV=1	BCIN_14g04100	1	0.00320798	129.7	FVIDCK(1)QPANDK	2	-0.030317_x000D_
Cellular Component	GO:0022626	5	cytosolic ribosome	6.1273e-64	A0A384K3N7	101	K	Uncharacterized protein OS=Botryotinia fuckeliana (strain B05.10) OX=332648 GN=BCIN_14g04100 PE=4 SV=1	BCIN_14g04100	1	0.0190165	104.52	VVSTSK(1)GVYELR	2	-0.72424_x000D_
Cellular Component	GO:0022626	5	cytosolic ribosome	6.1273e-64	A0A384JJN2	22	K	40S ribosomal protein S27 OS=Botryotinia fuckeliana (strain B05.10) OX=332648 GN=BCIN_06g02890 PE=3 SV=1	BCIN_06g02890	1	0.0237541	110.81	LK(1)QLVPAPR	2	-0.37581_x000D_
Cellular Component	GO:0022626	5	cytosolic ribosome	6.1273e-64	A0A384K438	9	K	S10_plectin domain-containing protein OS=Botryotinia fuckeliana (strain B05.10) OX=332648 GN=BCIN_14g04590 PE=4 SV=1	BCIN_14g04590	1	0.0331771	49.35	K(1)LIHEYLFR	3	0.85921_x000D_
Cellular Component	GO:0022626	5	cytosolic ribosome	6.1273e-64	A0A384JD57	85	K	Uncharacterized protein OS=Botryotinia fuckeliana (strain B05.10) OX=332648 GN=BCIN_03g06970 PE=3 SV=1	BCIN_03g06970	1	0.0140403	47.915	CK(1)ELGITALHVK	3	-0.8642_x000D_
Cellular Component	GO:0022626	5	cytosolic ribosome	6.1273e-64	A0A384K801	46	K	Ribosomal_L28e domain-containing protein OS=Botryotinia fuckeliana (strain B05.10) OX=332648 GN=BCIN_16g04810 PE=4 SV=1	BCIN_16g04810	1	0.011291	138.1	K(1)YAGFVNDK	2	-0.33348_x000D_
Cellular Component	GO:0022626	5	cytosolic ribosome	6.1273e-64	A0A384K801	129	K	Ribosomal_L28e domain-containing protein OS=Botryotinia fuckeliana (strain B05.10) OX=332648 GN=BCIN_16g04810 PE=4 SV=1	BCIN_16g04810	1	0.00563604	169.93	SSAILESQTPK(1)K	2	0.020343_x000D_
Cellular Component	GO:0022626	5	cytosolic ribosome	6.1273e-64	A0A384K801	23	K	Ribosomal_L28e domain-containing protein OS=Botryotinia fuckeliana (strain B05.10) OX=332648 GN=BCIN_16g04810 PE=4 SV=1	BCIN_16g04810	1	0.00931331	139.97	SQNAFLVK(1)R	2	0.067318_x000D_
Cellular Component	GO:0022626	5	cytosolic ribosome	6.1273e-64	A0A384K801	100	K	Ribosomal_L28e domain-containing protein OS=Botryotinia fuckeliana (strain B05.10) OX=332648 GN=BCIN_16g04810 PE=4 SV=1	BCIN_16g04810	1	0.000850431	109.6	TFAGVAK(1)TVAQGGYR	2	0.61178_x000D_
Cellular Component	GO:0022626	5	cytosolic ribosome	6.1273e-64	A0A384JBE3	130	K	Ribosomal protein OS=Botryotinia fuckeliana (strain B05.10) OX=332648 GN=BCIN_03g01820 PE=3 SV=1	BCIN_03g01820	1	0.011945	91.867	LLGPGLSK(1)AGK	2	-0.32838_x000D_
Cellular Component	GO:0022626	5	cytosolic ribosome	6.1273e-64	A0A384JBE3	133	K	Ribosomal protein OS=Botryotinia fuckeliana (strain B05.10) OX=332648 GN=BCIN_03g01820 PE=3 SV=1	BCIN_03g01820	1	0.0111067	63.337	AGK(1)FPTPVSHNEDLSGK	3	0.21631_x000D_
Cellular Component	GO:0022626	5	cytosolic ribosome	6.1273e-64	A0A384JI26	31	K	Uncharacterized protein OS=Botryotinia fuckeliana (strain B05.10) OX=332648 GN=BCIN_05g06130 PE=4 SV=1	BCIN_05g06130	1	0.00540528	81.594	EYTIHLHK(1)R	3	-0.71822_x000D_
Cellular Component	GO:0022626	5	cytosolic ribosome	6.1273e-64	A0A384JU36	150	K	Uncharacterized protein OS=Botryotinia fuckeliana (strain B05.10) OX=332648 GN=BCIN_10g01260 PE=3 SV=1	BCIN_10g01260	1	0.00176999	84.759	LSHEVGWK(1)YQDVVAR	3	0.20123_x000D_
Cellular Component	GO:0022626	5	cytosolic ribosome	6.1273e-64	A0A384JU36	54	K	Uncharacterized protein OS=Botryotinia fuckeliana (strain B05.10) OX=332648 GN=BCIN_10g01260 PE=3 SV=1	BCIN_10g01260	1	0.0154511	82.279	LK(1)YHAYLR	3	-1.296_x000D_
Cellular Component	GO:0022626	5	cytosolic ribosome	6.1273e-64	A0A384J9H1	56	K	Ribos_L4_asso_C domain-containing protein OS=Botryotinia fuckeliana (strain B05.10) OX=332648 GN=BCIN_02g04220 PE=4 SV=1	BCIN_02g04220	1	0.000926367	76.889	QPYAVSEK(1)AGHQTSAESWGTGR	3	-1.2666_x000D_
Cellular Component	GO:0022626	5	cytosolic ribosome	6.1273e-64	A0A384J9H1	351	K	Ribos_L4_asso_C domain-containing protein OS=Botryotinia fuckeliana (strain B05.10) OX=332648 GN=BCIN_02g04220 PE=4 SV=1	BCIN_02g04220	1	0.000913889	98.253	IGTK(1)GLDAGKPER	3	-0.21994_x000D_
Cellular Component	GO:0022626	5	cytosolic ribosome	6.1273e-64	A0A384J9H1	220	K	Ribos_L4_asso_C domain-containing protein OS=Botryotinia fuckeliana (strain B05.10) OX=332648 GN=BCIN_02g04220 PE=4 SV=1	BCIN_02g04220	1	0.0157318	83.769	GPLVVYDGNADGK(1)ELVR	2	-2.3348_x000D_
Cellular Component	GO:0022626	5	cytosolic ribosome	6.1273e-64	A0A384K0T1	13	K	Uncharacterized protein OS=Botryotinia fuckeliana (strain B05.10) OX=332648 GN=BCIN_13g00830 PE=3 SV=1	BCIN_13g00830	1	0.0152985	113.62	VGVTGK(1)YGTR	2	0.26259_x000D_
Cellular Component	GO:0022626	5	cytosolic ribosome	6.1273e-64	A0A384K3C6	56	K	Ribosomal protein L15 OS=Botryotinia fuckeliana (strain B05.10) OX=332648 GN=BCIN_14g04790 PE=3 SV=1	BCIN_14g04790	1	0.0412072	100.45	AK(1)QGYVIYR	2	-0.17603_x000D_
Cellular Component	GO:0022626	5	cytosolic ribosome	6.1273e-64	A0A384JEF1	8	K	Ribosomal protein L19 OS=Botryotinia fuckeliana (strain B05.10) OX=332648 GN=BCIN_04g00540 PE=3 SV=1	BCIN_04g00540	1	0.0156505	98.523	VNLTTQK(1)R	2	-1.119_x000D_
Cellular Component	GO:0022626	5	cytosolic ribosome	6.1273e-64	A0A384JEF1	19	K	Ribosomal protein L19 OS=Botryotinia fuckeliana (strain B05.10) OX=332648 GN=BCIN_04g00540 PE=3 SV=1	BCIN_04g00540	1	0.0143842	83.998	LAASVVGCGK(1)R	2	-0.48661_x000D_
Cellular Component	GO:0022626	5	cytosolic ribosome	6.1273e-64	A0A384JEF1	117	K	Ribosomal protein L19 OS=Botryotinia fuckeliana (strain B05.10) OX=332648 GN=BCIN_04g00540 PE=3 SV=1	BCIN_04g00540	1	5.39e-05	112.3	IDK(1)HLYHELYHLSK	4	0.10258_x000D_
Cellular Component	GO:0022626	5	cytosolic ribosome	6.1273e-64	A0A384K6Z7	25	K	Bclsg1 OS=Botryotinia fuckeliana (strain B05.10) OX=332648 GN=Bclsg1 PE=4 SV=1	Bclsg1	1	0.00693389	52.265	NAVGLGNSLMNDRFGK(1)GK(1)GADR	2	3.4434_x000D_
Cellular Component	GO:0022626	5	cytosolic ribosome	6.1273e-64	A0A384K6Z7	23	K	Bclsg1 OS=Botryotinia fuckeliana (strain B05.10) OX=332648 GN=Bclsg1 PE=4 SV=1	Bclsg1	1	0.00693389	52.265	NAVGLGNSLMNDRFGK(1)GK(1)GADR	2	3.4434_x000D_
Cellular Component	GO:0022626	5	cytosolic ribosome	6.1273e-64	A0A384JYI9	49	K	Uncharacterized protein OS=Botryotinia fuckeliana (strain B05.10) OX=332648 GN=BCIN_11g05920 PE=4 SV=1	BCIN_11g05920	1	0.000455243	94.728	DLSHLAVNFSQPK(1)K	3	0.12798_x000D_
Cellular Component	GO:0022626	5	cytosolic ribosome	6.1273e-64	A0A384JUY8	74	K	Uncharacterized protein OS=Botryotinia fuckeliana (strain B05.10) OX=332648 GN=BCIN_10g04290 PE=3 SV=1	BCIN_10g04290	1	0.00470585	140.16	AAQGK(1)QFGVTR	2	1.5249_x000D_
Cellular Component	GO:0022626	5	cytosolic ribosome	6.1273e-64	A0A384JUY8	46	K	Uncharacterized protein OS=Botryotinia fuckeliana (strain B05.10) OX=332648 GN=BCIN_10g04290 PE=3 SV=1	BCIN_10g04290	1	0.0138833	70.54	AVK(1)FLENVQEHK	3	-0.72486_x000D_
Cellular Component	GO:0022626	5	cytosolic ribosome	6.1273e-64	A0A384JUY8	55	K	Uncharacterized protein OS=Botryotinia fuckeliana (strain B05.10) OX=332648 GN=BCIN_10g04290 PE=3 SV=1	BCIN_10g04290	1	0.00256686	80.534	FLENVQEHK(1)EAVAMR	3	0.2696_x000D_
Cellular Component	GO:0022626	5	cytosolic ribosome	6.1273e-64	A0A384JV25	119	K	40S ribosomal protein S7 OS=Botryotinia fuckeliana (strain B05.10) OX=332648 GN=BCIN_10g04610 PE=3 SV=1	BCIN_10g04610	1	0.0400596	168.74	TSLTQK(1)R	2	0.16795_x000D_
Cellular Component	GO:0022626	5	cytosolic ribosome	6.1273e-64	A0A384J759	17	K	60S ribosomal protein L36 OS=Botryotinia fuckeliana (strain B05.10) OX=332648 GN=BCIN_01g09350 PE=3 SV=1	BCIN_01g09350	1	0.00568284	121.73	TGLAVGLNK(1)GHK	2	-0.073016_x000D_
Cellular Component	GO:0022626	5	cytosolic ribosome	6.1273e-64	A0A384J9U0	55	K	Bcrpl28 OS=Botryotinia fuckeliana (strain B05.10) OX=332648 GN=Bcrpl28 PE=3 SV=1	Bcrpl28	1	0.0054578	81.017	YHPGYFGK(1)VGMR	3	0.0033009_x000D_
Cellular Component	GO:0022626	5	cytosolic ribosome	6.1273e-64	A0A384K179	77	K	KOW domain-containing protein OS=Botryotinia fuckeliana (strain B05.10) OX=332648 GN=BCIN_13g03600 PE=3 SV=1	BCIN_13g03600	1	0.0335157	63.624	LK(1)YVVHVER	3	-0.3836_x000D_
Cellular Component	GO:0022626	5	cytosolic ribosome	6.1273e-64	A0A384K179	89	K	KOW domain-containing protein OS=Botryotinia fuckeliana (strain B05.10) OX=332648 GN=BCIN_13g03600 PE=3 SV=1	BCIN_13g03600	1	0.00295854	73.464	EK(1)SSGQSVPLGIHPSK	3	0.092251_x000D_
Cellular Component	GO:0031298	3	replication fork protection complex	0.0354478	A0A384JA13	122	K	Histone H2B OS=Botryotinia fuckeliana (strain B05.10) OX=332648 GN=BCIN_02g06790 PE=3 SV=1	BCIN_02g06790	1	0.0115799	62.765	LILPGELAK(1)HAVSEGTK	3	-0.48197_x000D_
Cellular Component	GO:0031298	3	replication fork protection complex	0.0354478	A0A384JA13	48	K	Histone H2B OS=Botryotinia fuckeliana (strain B05.10) OX=332648 GN=BCIN_02g06790 PE=3 SV=1	BCIN_02g06790	1	0.0173281	123.86	K(1)ETYSSYIYK	2	1.2911_x000D_
Cellular Component	GO:0031298	3	replication fork protection complex	0.0354478	A0A384JA13	15	K	Histone H2B OS=Botryotinia fuckeliana (strain B05.10) OX=332648 GN=BCIN_02g06790 PE=3 SV=1	BCIN_02g06790	1	0.000812539	140.24	APAAAK(1)APASASK	2	-0.12308_x000D_
Cellular Component	GO:0031298	3	replication fork protection complex	0.0354478	A0A384K1U9	123	K	Histone H3 OS=Botryotinia fuckeliana (strain B05.10) OX=332648 GN=BCIN_13g04410 PE=3 SV=1	BCIN_13g04410	1	0.0191052	104.43	VTIQSK(1)DIQLAR	2	0.27025_x000D_
Cellular Component	GO:0031298	3	replication fork protection complex	0.0354478	A0A384JAQ7	23	K	Histone H2A OS=Botryotinia fuckeliana (strain B05.10) OX=332648 GN=BCIN_02g06800 PE=3 SV=1	BCIN_02g06800	1	0.0361892	90.149	SSK(1)AGLAFPVGR	2	0.65523_x000D_
Cellular Component	GO:0031298	3	replication fork protection complex	0.0354478	A0A384JAQ7	5	K	Histone H2A OS=Botryotinia fuckeliana (strain B05.10) OX=332648 GN=BCIN_02g06800 PE=3 SV=1	BCIN_02g06800	1	0.017565	50.04	TGGK(1)SAGGK	2	-0.44114_x000D_
Cellular Component	GO:0031012	2	extracellular matrix	0.000138538	A0A384J4W3	4	K	Bcipp1 OS=Botryotinia fuckeliana (strain B05.10) OX=332648 GN=Bcipp1 PE=4 SV=1	Bcipp1	1	0.0248752	40.268	ASK(1)YTVR	2	0.24355_x000D_
Cellular Component	GO:0031012	2	extracellular matrix	0.000138538	A0A384JXH5	191	K	Adenosylhomocysteinase OS=Botryotinia fuckeliana (strain B05.10) OX=332648 GN=Bcsah1 PE=3 SV=1	Bcsah1	1	0.00623303	133.13	SK(1)FDNLYGCR	2	-0.97359_x000D_
Cellular Component	GO:0031012	2	extracellular matrix	0.000138538	A0A384JXH5	7	K	Adenosylhomocysteinase OS=Botryotinia fuckeliana (strain B05.10) OX=332648 GN=Bcsah1 PE=3 SV=1	Bcsah1	1	0.0146586	52.716	SAPASK(1)FK	2	-0.18571_x000D_
Cellular Component	GO:0031012	2	extracellular matrix	0.000138538	A0A384JXH5	47	K	Adenosylhomocysteinase OS=Botryotinia fuckeliana (strain B05.10) OX=332648 GN=Bcsah1 PE=3 SV=1	Bcsah1	1	0.00771133	156.94	YAADQPLK(1)GAR	2	1.0145_x000D_
Cellular Component	GO:0031012	2	extracellular matrix	0.000138538	A0A384J5V2	126	K	Bcenol1 OS=Botryotinia fuckeliana (strain B05.10) OX=332648 GN=Bcenol1 PE=3 SV=1	Bcenol1	1	9.01e-08	109.85	AGAAEK(1)GIPLYAHVSDLAGTK	3	0.27523_x000D_
Cellular Component	GO:0031012	2	extracellular matrix	0.000138538	A0A384JGC8	40	K	Bcmet6 OS=Botryotinia fuckeliana (strain B05.10) OX=332648 GN=Bcmet6 PE=3 SV=1	Bcmet6	1	0.00366304	174.77	ISQADLLAEAK(1)R	2	0.091502_x000D_
Cellular Component	GO:0031012	2	extracellular matrix	0.000138538	A0A384JGC8	222	K	Bcmet6 OS=Botryotinia fuckeliana (strain B05.10) OX=332648 GN=Bcmet6 PE=3 SV=1	Bcmet6	1	0.00514791	137.89	TK(1)AAFKPTYEK	2	-0.9947_x000D_
Cellular Component	GO:0031012	2	extracellular matrix	0.000138538	A0A384JCX1	75	K	Uncharacterized protein OS=Botryotinia fuckeliana (strain B05.10) OX=332648 GN=BCIN_03g06600 PE=3 SV=1	BCIN_03g06600	1	0.0116387	105.46	K(1)FADSEVQADMK	2	0.31995_x000D_
Cellular Component	GO:0031012	2	extracellular matrix	0.000138538	A0A384JCX1	185	K	Uncharacterized protein OS=Botryotinia fuckeliana (strain B05.10) OX=332648 GN=BCIN_03g06600 PE=3 SV=1	BCIN_03g06600	1	1.51e-05	105.9	IINEPTAAAIAYGLDK(1)K	3	1.5073_x000D_
Cellular Component	GO:0031012	2	extracellular matrix	0.000138538	A0A384JCX1	561	K	Uncharacterized protein OS=Botryotinia fuckeliana (strain B05.10) OX=332648 GN=BCIN_03g06600 PE=3 SV=1	BCIN_03g06600	1	7.03e-08	118.72	SSLSEADHELSK(1)SIQDPAAK	3	0.62269_x000D_
Cellular Component	GO:0031012	2	extracellular matrix	0.000138538	A0A384JCX1	506	K	Uncharacterized protein OS=Botryotinia fuckeliana (strain B05.10) OX=332648 GN=BCIN_03g06600 PE=3 SV=1	BCIN_03g06600	1	0.00367065	160.75	IVITNDK(1)GR	2	-1.6177_x000D_
Cellular Component	GO:0031012	2	extracellular matrix	0.000138538	A0A384JCX1	244	K	Uncharacterized protein OS=Botryotinia fuckeliana (strain B05.10) OX=332648 GN=BCIN_03g06600 PE=3 SV=1	BCIN_03g06600	1	0.000212937	149.49	LVNHFVNEFK(1)R	3	0.26033_x000D_
Cellular Component	GO:0031012	2	extracellular matrix	0.000138538	A0A384JCX1	544	K	Uncharacterized protein OS=Botryotinia fuckeliana (strain B05.10) OX=332648 GN=BCIN_03g06600 PE=3 SV=1	BCIN_03g06600	1	0.00611954	166.07	NALEGK(1)AYQIR	2	-3.0379_x000D_
Cellular Component	GO:0031012	2	extracellular matrix	0.000138538	A0A384JCX1	86	K	Uncharacterized protein OS=Botryotinia fuckeliana (strain B05.10) OX=332648 GN=BCIN_03g06600 PE=3 SV=1	BCIN_03g06600	1	3.82e-05	106.19	FADSEVQADMK(1)HFPFK	3	0.22542_x000D_
Cellular Component	GO:0031012	2	extracellular matrix	0.000138538	A0A384JCX1	355	K	Uncharacterized protein OS=Botryotinia fuckeliana (strain B05.10) OX=332648 GN=BCIN_03g06600 PE=3 SV=1	BCIN_03g06600	1	0.00107228	162.38	LITDYFNGK(1)EPNK	2	1.1604_x000D_
Cellular Component	GO:0015934	4	large ribosomal subunit	2.0534e-38	A0A384JSB5	32	K	Uncharacterized protein OS=Botryotinia fuckeliana (strain B05.10) OX=332648 GN=BCIN_09g02490 PE=3 SV=1	BCIN_09g02490	1	0.0400046	91.867	AGK(1)ASLFAQGK	2	0.54273_x000D_
Cellular Component	GO:0015934	4	large ribosomal subunit	2.0534e-38	A0A384JSB5	80	K	Uncharacterized protein OS=Botryotinia fuckeliana (strain B05.10) OX=332648 GN=BCIN_09g02490 PE=3 SV=1	BCIN_09g02490	1	0.00560855	107.01	TK(1)AQLALK	2	0.39289_x000D_
Cellular Component	GO:0015934	4	large ribosomal subunit	2.0534e-38	A0A384K2W2	365	K	Bcrpl3 OS=Botryotinia fuckeliana (strain B05.10) OX=332648 GN=Bcrpl3 PE=3 SV=1	Bcrpl3	1	0.00107549	79.568	WIDTSSK(1)FGHGAYQTAEEK	3	1.3388_x000D_
Cellular Component	GO:0015934	4	large ribosomal subunit	2.0534e-38	A0A384K2W2	385	K	Bcrpl3 OS=Botryotinia fuckeliana (strain B05.10) OX=332648 GN=Bcrpl3 PE=3 SV=1	Bcrpl3	1	0.0389399	115.71	HQFLGTLK(1)K	2	-0.38371_x000D_
Cellular Component	GO:0015934	4	large ribosomal subunit	2.0534e-38	A0A384K2W2	358	K	Bcrpl3 OS=Botryotinia fuckeliana (strain B05.10) OX=332648 GN=Bcrpl3 PE=3 SV=1	Bcrpl3	1	0.0120846	76.143	VELK(1)WIDTSSK	2	-1.79_x000D_
Cellular Component	GO:0015934	4	large ribosomal subunit	2.0534e-38	A0A384K2W2	377	K	Bcrpl3 OS=Botryotinia fuckeliana (strain B05.10) OX=332648 GN=Bcrpl3 PE=3 SV=1	Bcrpl3	1	1.04e-05	100.02	FGHGAYQTAEEK(1)HQFLGTLK	4	-0.0033347_x000D_
Cellular Component	GO:0015934	4	large ribosomal subunit	2.0534e-38	A0A384JTU5	101	K	Bcrpl10 OS=Botryotinia fuckeliana (strain B05.10) OX=332648 GN=Bcrpl10 PE=4 SV=1	Bcrpl10	1	0.00229007	116.55	INK(1)MLSCAGADR	2	-1.1277_x000D_
Cellular Component	GO:0015934	4	large ribosomal subunit	2.0534e-38	A0A384J798	52	K	Uncharacterized protein OS=Botryotinia fuckeliana (strain B05.10) OX=332648 GN=BCIN_01g09620 PE=3 SV=1	BCIN_01g09620	1	3.58e-21	257.76	VLEQLSGQTPVYSK(1)AR	2	0.10543_x000D_
Cellular Component	GO:0015934	4	large ribosomal subunit	2.0534e-38	A0A384K3A6	8	K	Bcrpl5 OS=Botryotinia fuckeliana (strain B05.10) OX=332648 GN=Bcrpl5 PE=3 SV=1	Bcrpl5	1	0.0335082	98.249	LVK(1)NSAYYSR	2	1.0375_x000D_
Cellular Component	GO:0015934	4	large ribosomal subunit	2.0534e-38	A0A384K3A6	165	K	Bcrpl5 OS=Botryotinia fuckeliana (strain B05.10) OX=332648 GN=Bcrpl5 PE=3 SV=1	Bcrpl5	1	0.0010578	77.221	IFGAMK(1)GASDGGILVPHSENR	3	1.8106_x000D_
Cellular Component	GO:0015934	4	large ribosomal subunit	2.0534e-38	A0A384JGS5	158	K	60S ribosomal protein L20 OS=Botryotinia fuckeliana (strain B05.10) OX=332648 GN=BCIN_05g01600 PE=3 SV=1	BCIN_05g01600	1	0.000367068	174.42	ISK(1)SMTANLFASK	2	0.99793_x000D_
Cellular Component	GO:0015934	4	large ribosomal subunit	2.0534e-38	A0A384JGS5	168	K	60S ribosomal protein L20 OS=Botryotinia fuckeliana (strain B05.10) OX=332648 GN=BCIN_05g01600 PE=3 SV=1	BCIN_05g01600	1	0.00121588	111.06	SMTANLFASK(1)R	2	0.18539_x000D_
Cellular Component	GO:0015934	4	large ribosomal subunit	2.0534e-38	A0A384JXL0	126	K	60S ribosomal protein L6 OS=Botryotinia fuckeliana (strain B05.10) OX=332648 GN=BCIN_11g05900 PE=3 SV=1	BCIN_11g05900	1	0.0047318	161.17	IEELSNPK(1)YFAR	2	-2.7743_x000D_
Cellular Component	GO:0015934	4	large ribosomal subunit	2.0534e-38	A0A384K3N7	22	K	Uncharacterized protein OS=Botryotinia fuckeliana (strain B05.10) OX=332648 GN=BCIN_14g04100 PE=4 SV=1	BCIN_14g04100	1	0.00320798	129.7	FVIDCK(1)QPANDK	2	-0.030317_x000D_
Cellular Component	GO:0015934	4	large ribosomal subunit	2.0534e-38	A0A384K3N7	101	K	Uncharacterized protein OS=Botryotinia fuckeliana (strain B05.10) OX=332648 GN=BCIN_14g04100 PE=4 SV=1	BCIN_14g04100	1	0.0190165	104.52	VVSTSK(1)GVYELR	2	-0.72424_x000D_
Cellular Component	GO:0015934	4	large ribosomal subunit	2.0534e-38	A0A384J4J9	60	K	Uncharacterized protein OS=Botryotinia fuckeliana (strain B05.10) OX=332648 GN=BCIN_01g02210 PE=4 SV=1	BCIN_01g02210	1	0.0298824	58.079	VYHGK(1)TGVVYNVTK	3	-0.13751_x000D_
Cellular Component	GO:0015934	4	large ribosomal subunit	2.0534e-38	A0A384J4J9	129	K	Uncharacterized protein OS=Botryotinia fuckeliana (strain B05.10) OX=332648 GN=BCIN_01g02210 PE=4 SV=1	BCIN_01g02210	1	0.00073523	88.681	TDGTHVHLK(1)R	3	-0.18851_x000D_
Cellular Component	GO:0015934	4	large ribosomal subunit	2.0534e-38	A0A384JBE3	130	K	Ribosomal protein OS=Botryotinia fuckeliana (strain B05.10) OX=332648 GN=BCIN_03g01820 PE=3 SV=1	BCIN_03g01820	1	0.011945	91.867	LLGPGLSK(1)AGK	2	-0.32838_x000D_
Cellular Component	GO:0015934	4	large ribosomal subunit	2.0534e-38	A0A384JBE3	133	K	Ribosomal protein OS=Botryotinia fuckeliana (strain B05.10) OX=332648 GN=BCIN_03g01820 PE=3 SV=1	BCIN_03g01820	1	0.0111067	63.337	AGK(1)FPTPVSHNEDLSGK	3	0.21631_x000D_
Cellular Component	GO:0015934	4	large ribosomal subunit	2.0534e-38	A0A384K801	46	K	Ribosomal_L28e domain-containing protein OS=Botryotinia fuckeliana (strain B05.10) OX=332648 GN=BCIN_16g04810 PE=4 SV=1	BCIN_16g04810	1	0.011291	138.1	K(1)YAGFVNDK	2	-0.33348_x000D_
Cellular Component	GO:0015934	4	large ribosomal subunit	2.0534e-38	A0A384K801	129	K	Ribosomal_L28e domain-containing protein OS=Botryotinia fuckeliana (strain B05.10) OX=332648 GN=BCIN_16g04810 PE=4 SV=1	BCIN_16g04810	1	0.00563604	169.93	SSAILESQTPK(1)K	2	0.020343_x000D_
Cellular Component	GO:0015934	4	large ribosomal subunit	2.0534e-38	A0A384K801	23	K	Ribosomal_L28e domain-containing protein OS=Botryotinia fuckeliana (strain B05.10) OX=332648 GN=BCIN_16g04810 PE=4 SV=1	BCIN_16g04810	1	0.00931331	139.97	SQNAFLVK(1)R	2	0.067318_x000D_
Cellular Component	GO:0015934	4	large ribosomal subunit	2.0534e-38	A0A384K801	100	K	Ribosomal_L28e domain-containing protein OS=Botryotinia fuckeliana (strain B05.10) OX=332648 GN=BCIN_16g04810 PE=4 SV=1	BCIN_16g04810	1	0.000850431	109.6	TFAGVAK(1)TVAQGGYR	2	0.61178_x000D_
Cellular Component	GO:0015934	4	large ribosomal subunit	2.0534e-38	A0A384JI26	31	K	Uncharacterized protein OS=Botryotinia fuckeliana (strain B05.10) OX=332648 GN=BCIN_05g06130 PE=4 SV=1	BCIN_05g06130	1	0.00540528	81.594	EYTIHLHK(1)R	3	-0.71822_x000D_
Cellular Component	GO:0015934	4	large ribosomal subunit	2.0534e-38	A0A384JU36	150	K	Uncharacterized protein OS=Botryotinia fuckeliana (strain B05.10) OX=332648 GN=BCIN_10g01260 PE=3 SV=1	BCIN_10g01260	1	0.00176999	84.759	LSHEVGWK(1)YQDVVAR	3	0.20123_x000D_
Cellular Component	GO:0015934	4	large ribosomal subunit	2.0534e-38	A0A384JU36	54	K	Uncharacterized protein OS=Botryotinia fuckeliana (strain B05.10) OX=332648 GN=BCIN_10g01260 PE=3 SV=1	BCIN_10g01260	1	0.0154511	82.279	LK(1)YHAYLR	3	-1.296_x000D_
Cellular Component	GO:0015934	4	large ribosomal subunit	2.0534e-38	A0A384J9H1	56	K	Ribos_L4_asso_C domain-containing protein OS=Botryotinia fuckeliana (strain B05.10) OX=332648 GN=BCIN_02g04220 PE=4 SV=1	BCIN_02g04220	1	0.000926367	76.889	QPYAVSEK(1)AGHQTSAESWGTGR	3	-1.2666_x000D_
Cellular Component	GO:0015934	4	large ribosomal subunit	2.0534e-38	A0A384J9H1	351	K	Ribos_L4_asso_C domain-containing protein OS=Botryotinia fuckeliana (strain B05.10) OX=332648 GN=BCIN_02g04220 PE=4 SV=1	BCIN_02g04220	1	0.000913889	98.253	IGTK(1)GLDAGKPER	3	-0.21994_x000D_
Cellular Component	GO:0015934	4	large ribosomal subunit	2.0534e-38	A0A384J9H1	220	K	Ribos_L4_asso_C domain-containing protein OS=Botryotinia fuckeliana (strain B05.10) OX=332648 GN=BCIN_02g04220 PE=4 SV=1	BCIN_02g04220	1	0.0157318	83.769	GPLVVYDGNADGK(1)ELVR	2	-2.3348_x000D_
Cellular Component	GO:0015934	4	large ribosomal subunit	2.0534e-38	A0A384K0T1	13	K	Uncharacterized protein OS=Botryotinia fuckeliana (strain B05.10) OX=332648 GN=BCIN_13g00830 PE=3 SV=1	BCIN_13g00830	1	0.0152985	113.62	VGVTGK(1)YGTR	2	0.26259_x000D_
Cellular Component	GO:0015934	4	large ribosomal subunit	2.0534e-38	A0A384K3C6	56	K	Ribosomal protein L15 OS=Botryotinia fuckeliana (strain B05.10) OX=332648 GN=BCIN_14g04790 PE=3 SV=1	BCIN_14g04790	1	0.0412072	100.45	AK(1)QGYVIYR	2	-0.17603_x000D_
Cellular Component	GO:0015934	4	large ribosomal subunit	2.0534e-38	A0A384JEF1	8	K	Ribosomal protein L19 OS=Botryotinia fuckeliana (strain B05.10) OX=332648 GN=BCIN_04g00540 PE=3 SV=1	BCIN_04g00540	1	0.0156505	98.523	VNLTTQK(1)R	2	-1.119_x000D_
Cellular Component	GO:0015934	4	large ribosomal subunit	2.0534e-38	A0A384JEF1	19	K	Ribosomal protein L19 OS=Botryotinia fuckeliana (strain B05.10) OX=332648 GN=BCIN_04g00540 PE=3 SV=1	BCIN_04g00540	1	0.0143842	83.998	LAASVVGCGK(1)R	2	-0.48661_x000D_
Cellular Component	GO:0015934	4	large ribosomal subunit	2.0534e-38	A0A384JEF1	117	K	Ribosomal protein L19 OS=Botryotinia fuckeliana (strain B05.10) OX=332648 GN=BCIN_04g00540 PE=3 SV=1	BCIN_04g00540	1	5.39e-05	112.3	IDK(1)HLYHELYHLSK	4	0.10258_x000D_
Cellular Component	GO:0015934	4	large ribosomal subunit	2.0534e-38	A0A384K6Z7	25	K	Bclsg1 OS=Botryotinia fuckeliana (strain B05.10) OX=332648 GN=Bclsg1 PE=4 SV=1	Bclsg1	1	0.00693389	52.265	NAVGLGNSLMNDRFGK(1)GK(1)GADR	2	3.4434_x000D_
Cellular Component	GO:0015934	4	large ribosomal subunit	2.0534e-38	A0A384K6Z7	23	K	Bclsg1 OS=Botryotinia fuckeliana (strain B05.10) OX=332648 GN=Bclsg1 PE=4 SV=1	Bclsg1	1	0.00693389	52.265	NAVGLGNSLMNDRFGK(1)GK(1)GADR	2	3.4434_x000D_
Cellular Component	GO:0015934	4	large ribosomal subunit	2.0534e-38	A0A384JYI9	49	K	Uncharacterized protein OS=Botryotinia fuckeliana (strain B05.10) OX=332648 GN=BCIN_11g05920 PE=4 SV=1	BCIN_11g05920	1	0.000455243	94.728	DLSHLAVNFSQPK(1)K	3	0.12798_x000D_
Cellular Component	GO:0015934	4	large ribosomal subunit	2.0534e-38	A0A384JSF0	106	K	KOW domain-containing protein OS=Botryotinia fuckeliana (strain B05.10) OX=332648 GN=BCIN_09g03550 PE=4 SV=1	BCIN_09g03550	1	0.0209327	74.173	LWQQSPWAQK(1)R	2	0.33642_x000D_
Cellular Component	GO:0015934	4	large ribosomal subunit	2.0534e-38	A0A384JUY8	74	K	Uncharacterized protein OS=Botryotinia fuckeliana (strain B05.10) OX=332648 GN=BCIN_10g04290 PE=3 SV=1	BCIN_10g04290	1	0.00470585	140.16	AAQGK(1)QFGVTR	2	1.5249_x000D_
Cellular Component	GO:0015934	4	large ribosomal subunit	2.0534e-38	A0A384JUY8	46	K	Uncharacterized protein OS=Botryotinia fuckeliana (strain B05.10) OX=332648 GN=BCIN_10g04290 PE=3 SV=1	BCIN_10g04290	1	0.0138833	70.54	AVK(1)FLENVQEHK	3	-0.72486_x000D_
Cellular Component	GO:0015934	4	large ribosomal subunit	2.0534e-38	A0A384JUY8	55	K	Uncharacterized protein OS=Botryotinia fuckeliana (strain B05.10) OX=332648 GN=BCIN_10g04290 PE=3 SV=1	BCIN_10g04290	1	0.00256686	80.534	FLENVQEHK(1)EAVAMR	3	0.2696_x000D_
Cellular Component	GO:0015934	4	large ribosomal subunit	2.0534e-38	A0A384JBQ4	221	K	Ribosomal_L2_C domain-containing protein OS=Botryotinia fuckeliana (strain B05.10) OX=332648 GN=BCIN_03g02530 PE=4 SV=1	BCIN_03g02530	1	1.78e-05	89.565	GVAMNPVDHPHGGGNHQHIGK(1)ASTISR	5	0.32423_x000D_
Cellular Component	GO:0015934	4	large ribosomal subunit	2.0534e-38	A0A384JBQ4	145	K	Ribosomal_L2_C domain-containing protein OS=Botryotinia fuckeliana (strain B05.10) OX=332648 GN=BCIN_03g02530 PE=4 SV=1	BCIN_03g02530	1	4.19e-11	127.5	TSGNYVTVIGHNPDEGK(1)TR	3	0.48761_x000D_
Cellular Component	GO:0015934	4	large ribosomal subunit	2.0534e-38	A0A384JBQ4	181	K	Ribosomal_L2_C domain-containing protein OS=Botryotinia fuckeliana (strain B05.10) OX=332648 GN=BCIN_03g02530 PE=4 SV=1	BCIN_03g02530	0.999969	0.0140458	58.132	TDKPLLK(1)ASR	3	0.20143_x000D_
Cellular Component	GO:0015934	4	large ribosomal subunit	2.0534e-38	A0A384JBQ4	234	K	Ribosomal_L2_C domain-containing protein OS=Botryotinia fuckeliana (strain B05.10) OX=332648 GN=BCIN_03g02530 PE=4 SV=1	BCIN_03g02530	1	9.92e-08	219.72	YAAQGQK(1)AGLIAAR	2	1.1616_x000D_
Cellular Component	GO:0015934	4	large ribosomal subunit	2.0534e-38	A0A384JBQ4	24	K	Ribosomal_L2_C domain-containing protein OS=Botryotinia fuckeliana (strain B05.10) OX=332648 GN=BCIN_03g02530 PE=4 SV=1	BCIN_03g02530	1	0.0216953	113.5	LNK(1)APAQFR	2	-0.77828_x000D_
Cellular Component	GO:0015934	4	large ribosomal subunit	2.0534e-38	A0A384J759	17	K	60S ribosomal protein L36 OS=Botryotinia fuckeliana (strain B05.10) OX=332648 GN=BCIN_01g09350 PE=3 SV=1	BCIN_01g09350	1	0.00568284	121.73	TGLAVGLNK(1)GHK	2	-0.073016_x000D_
Cellular Component	GO:0015934	4	large ribosomal subunit	2.0534e-38	A0A384JD74	23	K	Bcrpl25 OS=Botryotinia fuckeliana (strain B05.10) OX=332648 GN=Bcrpl25 PE=3 SV=1	Bcrpl25	1	0.0207713	106.68	ANAAAK(1)ATLK	2	-0.47709_x000D_
Cellular Component	GO:0015934	4	large ribosomal subunit	2.0534e-38	A0A384J9U0	55	K	Bcrpl28 OS=Botryotinia fuckeliana (strain B05.10) OX=332648 GN=Bcrpl28 PE=3 SV=1	Bcrpl28	1	0.0054578	81.017	YHPGYFGK(1)VGMR	3	0.0033009_x000D_
Cellular Component	GO:0015934	4	large ribosomal subunit	2.0534e-38	A0A384JD98	252	K	Ribosomal_L7Ae domain-containing protein OS=Botryotinia fuckeliana (strain B05.10) OX=332648 GN=BCIN_03g06530 PE=4 SV=1	BCIN_03g06530	1	0.0415144	78.149	K(1)ALESAIK	2	-0.1837_x000D_
Cellular Component	GO:0015934	4	large ribosomal subunit	2.0534e-38	A0A384JD98	18	K	Ribosomal_L7Ae domain-containing protein OS=Botryotinia fuckeliana (strain B05.10) OX=332648 GN=BCIN_03g06530 PE=4 SV=1	BCIN_03g06530	1	0.000556483	118.9	AAPAPFPQSK(1)AGAGK	2	-0.3509_x000D_
Cellular Component	GO:0015934	4	large ribosomal subunit	2.0534e-38	A0A384JD98	100	K	Ribosomal_L7Ae domain-containing protein OS=Botryotinia fuckeliana (strain B05.10) OX=332648 GN=BCIN_03g06530 PE=4 SV=1	BCIN_03g06530	0.997615	0.00321605	79.466	LLNK(0.998)YRPETK(0.002)PEK	3	0.73577_x000D_
Cellular Component	GO:0015934	4	large ribosomal subunit	2.0534e-38	A0A384JU32	137	K	Uncharacterized protein OS=Botryotinia fuckeliana (strain B05.10) OX=332648 GN=BCIN_09g06480 PE=4 SV=1	BCIN_09g06480	1	0.00585812	125.75	TNVSTQSK(1)VSK	2	0.29828_x000D_
Cellular Component	GO:0015934	4	large ribosomal subunit	2.0534e-38	A0A384K179	77	K	KOW domain-containing protein OS=Botryotinia fuckeliana (strain B05.10) OX=332648 GN=BCIN_13g03600 PE=3 SV=1	BCIN_13g03600	1	0.0335157	63.624	LK(1)YVVHVER	3	-0.3836_x000D_
Cellular Component	GO:0015934	4	large ribosomal subunit	2.0534e-38	A0A384K179	89	K	KOW domain-containing protein OS=Botryotinia fuckeliana (strain B05.10) OX=332648 GN=BCIN_13g03600 PE=3 SV=1	BCIN_13g03600	1	0.00295854	73.464	EK(1)SSGQSVPLGIHPSK	3	0.092251_x000D_
Cellular Component	GO:0045267	3	proton-transporting ATP synthase, catalytic core	0.000788675	A0A384K3Z3	232	K	ATP synthase subunit alpha OS=Botryotinia fuckeliana (strain B05.10) OX=332648 GN=Bcatp1 PE=3 SV=1	Bcatp1	1	0.010074	56.916	TAVALDAMLNQK(1)R	2	1.9462_x000D_
Cellular Component	GO:0045267	3	proton-transporting ATP synthase, catalytic core	0.000788675	A0A384K4A0	182	K	ATP synthase subunit beta OS=Botryotinia fuckeliana (strain B05.10) OX=332648 GN=Bcatp2 PE=3 SV=1	Bcatp2	1	0.010161	98.943	GGK(1)IGLFGGAGVGK	2	-0.56947_x000D_
Cellular Component	GO:0071013	3	catalytic step 2 spliceosome	0.322582	A0A384JQ49	579	K	Bcprp8 OS=Botryotinia fuckeliana (strain B05.10) OX=332648 GN=Bcprp8 PE=4 SV=1	Bcprp8	1	0.0290815	64.803	EILK(1)MTK	2	-0.41627_x000D_
Cellular Component	GO:0071013	3	catalytic step 2 spliceosome	0.322582	A0A384JZW8	1075	K	Bcprp2 OS=Botryotinia fuckeliana (strain B05.10) OX=332648 GN=Bcprp2 PE=4 SV=1	Bcprp2	1	0.0213315	47.559	DQLLK(1)IMERYK	3	1.5373_x000D_
Cellular Component	GO:0005844	4	polysome	0.0554123	A0A384JSE7	81	K	Bcegd2 OS=Botryotinia fuckeliana (strain B05.10) OX=332648 GN=Bcegd2 PE=4 SV=1	Bcegd2	1	5.91e-06	107.98	RPK(1)NILFVINQPEVYK	3	1.1374_x000D_
Cellular Component	GO:0005844	4	polysome	0.0554123	A0A384JCX1	75	K	Uncharacterized protein OS=Botryotinia fuckeliana (strain B05.10) OX=332648 GN=BCIN_03g06600 PE=3 SV=1	BCIN_03g06600	1	0.0116387	105.46	K(1)FADSEVQADMK	2	0.31995_x000D_
Cellular Component	GO:0005844	4	polysome	0.0554123	A0A384JCX1	185	K	Uncharacterized protein OS=Botryotinia fuckeliana (strain B05.10) OX=332648 GN=BCIN_03g06600 PE=3 SV=1	BCIN_03g06600	1	1.51e-05	105.9	IINEPTAAAIAYGLDK(1)K	3	1.5073_x000D_
Cellular Component	GO:0005844	4	polysome	0.0554123	A0A384JCX1	561	K	Uncharacterized protein OS=Botryotinia fuckeliana (strain B05.10) OX=332648 GN=BCIN_03g06600 PE=3 SV=1	BCIN_03g06600	1	7.03e-08	118.72	SSLSEADHELSK(1)SIQDPAAK	3	0.62269_x000D_
Cellular Component	GO:0005844	4	polysome	0.0554123	A0A384JCX1	506	K	Uncharacterized protein OS=Botryotinia fuckeliana (strain B05.10) OX=332648 GN=BCIN_03g06600 PE=3 SV=1	BCIN_03g06600	1	0.00367065	160.75	IVITNDK(1)GR	2	-1.6177_x000D_
Cellular Component	GO:0005844	4	polysome	0.0554123	A0A384JCX1	244	K	Uncharacterized protein OS=Botryotinia fuckeliana (strain B05.10) OX=332648 GN=BCIN_03g06600 PE=3 SV=1	BCIN_03g06600	1	0.000212937	149.49	LVNHFVNEFK(1)R	3	0.26033_x000D_
Cellular Component	GO:0005844	4	polysome	0.0554123	A0A384JCX1	544	K	Uncharacterized protein OS=Botryotinia fuckeliana (strain B05.10) OX=332648 GN=BCIN_03g06600 PE=3 SV=1	BCIN_03g06600	1	0.00611954	166.07	NALEGK(1)AYQIR	2	-3.0379_x000D_
Cellular Component	GO:0005844	4	polysome	0.0554123	A0A384JCX1	86	K	Uncharacterized protein OS=Botryotinia fuckeliana (strain B05.10) OX=332648 GN=BCIN_03g06600 PE=3 SV=1	BCIN_03g06600	1	3.82e-05	106.19	FADSEVQADMK(1)HFPFK	3	0.22542_x000D_
Cellular Component	GO:0005844	4	polysome	0.0554123	A0A384JCX1	355	K	Uncharacterized protein OS=Botryotinia fuckeliana (strain B05.10) OX=332648 GN=BCIN_03g06600 PE=3 SV=1	BCIN_03g06600	1	0.00107228	162.38	LITDYFNGK(1)EPNK	2	1.1604_x000D_
Cellular Component	GO:0005844	4	polysome	0.0554123	A0A384JG51	246	K	Uncharacterized protein OS=Botryotinia fuckeliana (strain B05.10) OX=332648 GN=BCIN_05g00180 PE=3 SV=1	BCIN_05g00180	1	3.65e-18	145.94	ATAGDTHLGGQDFDTNLLDHFK(1)K	4	-0.27444_x000D_
Cellular Component	GO:0045261	3	proton-transporting ATP synthase complex, catalytic core F(1)	0.00455894	A0A384K3Z3	232	K	ATP synthase subunit alpha OS=Botryotinia fuckeliana (strain B05.10) OX=332648 GN=Bcatp1 PE=3 SV=1	Bcatp1	1	0.010074	56.916	TAVALDAMLNQK(1)R	2	1.9462_x000D_
Cellular Component	GO:0045261	3	proton-transporting ATP synthase complex, catalytic core F(1)	0.00455894	A0A384K4A0	182	K	ATP synthase subunit beta OS=Botryotinia fuckeliana (strain B05.10) OX=332648 GN=Bcatp2 PE=3 SV=1	Bcatp2	1	0.010161	98.943	GGK(1)IGLFGGAGVGK	2	-0.56947_x000D_
Cellular Component	GO:0009277	4	fungal-type cell wall	1.81684e-05	A0A384J4W3	4	K	Bcipp1 OS=Botryotinia fuckeliana (strain B05.10) OX=332648 GN=Bcipp1 PE=4 SV=1	Bcipp1	1	0.0248752	40.268	ASK(1)YTVR	2	0.24355_x000D_
Cellular Component	GO:0009277	4	fungal-type cell wall	1.81684e-05	A0A384J5V2	126	K	Bcenol1 OS=Botryotinia fuckeliana (strain B05.10) OX=332648 GN=Bcenol1 PE=3 SV=1	Bcenol1	1	9.01e-08	109.85	AGAAEK(1)GIPLYAHVSDLAGTK	3	0.27523_x000D_
Cellular Component	GO:0009277	4	fungal-type cell wall	1.81684e-05	A0A384JLV2	571	K	Tr-type G domain-containing protein OS=Botryotinia fuckeliana (strain B05.10) OX=332648 GN=BCIN_07g01540 PE=4 SV=1	BCIN_07g01540	1	0.012161	96.103	ETVTGK(1)SSMTALSK	2	0.47603_x000D_
Cellular Component	GO:0009277	4	fungal-type cell wall	1.81684e-05	A0A384JLV2	50	K	Tr-type G domain-containing protein OS=Botryotinia fuckeliana (strain B05.10) OX=332648 GN=BCIN_07g01540 PE=4 SV=1	BCIN_07g01540	1	0.0220773	92.611	AGIISAAK(1)AGDAR	2	0.3244_x000D_
Cellular Component	GO:0009277	4	fungal-type cell wall	1.81684e-05	A0A384JLV2	579	K	Tr-type G domain-containing protein OS=Botryotinia fuckeliana (strain B05.10) OX=332648 GN=BCIN_07g01540 PE=4 SV=1	BCIN_07g01540	1	0.00726755	119.53	SSMTALSK(1)SPNK	2	0.38906_x000D_
Cellular Component	GO:0009277	4	fungal-type cell wall	1.81684e-05	A0A384JLV2	15	K	Tr-type G domain-containing protein OS=Botryotinia fuckeliana (strain B05.10) OX=332648 GN=BCIN_07g01540 PE=4 SV=1	BCIN_07g01540	1	0.00662644	131.5	QLMDK(1)ATNVR	2	-0.85433_x000D_
Cellular Component	GO:0009277	4	fungal-type cell wall	1.81684e-05	A0A384JCX3	109	K	40S ribosomal protein S1 OS=Botryotinia fuckeliana (strain B05.10) OX=332648 GN=RPS1 PE=3 SV=1	RPS1	1	1.48e-06	126	NCLTNFHGLDFTSDK(1)LR	3	0.71942_x000D_
Cellular Component	GO:0009277	4	fungal-type cell wall	1.81684e-05	A0A384J564	217	K	UTP--glucose-1-phosphate uridylyltransferase OS=Botryotinia fuckeliana (strain B05.10) OX=332648 GN=Bcugp1 PE=3 SV=1	Bcugp1	1	0.0122321	118.4	ILK(1)DSLLPAPK	2	0.88551_x000D_
Cellular Component	GO:0009277	4	fungal-type cell wall	1.81684e-05	A0A384JWQ9	163	K	Fructose-bisphosphate aldolase OS=Botryotinia fuckeliana (strain B05.10) OX=332648 GN=Bcfba1 PE=3 SV=1	Bcfba1	1	0.009059	158.12	TTAAYLK(1)R	2	0.045237_x000D_
Cellular Component	GO:0009277	4	fungal-type cell wall	1.81684e-05	A0A384JWQ9	244	K	Fructose-bisphosphate aldolase OS=Botryotinia fuckeliana (strain B05.10) OX=332648 GN=Bcfba1 PE=3 SV=1	Bcfba1	1	0.000118525	105.14	LRPELLGK(1)HQAHVK	4	0.35637_x000D_
Cellular Component	GO:0009277	4	fungal-type cell wall	1.81684e-05	A0A384JWQ9	114	K	Fructose-bisphosphate aldolase OS=Botryotinia fuckeliana (strain B05.10) OX=332648 GN=Bcfba1 PE=3 SV=1	Bcfba1	1	0.0116078	58.49	ALAPAYGIPVVLHTDHCAK(1)K	4	0.28808_x000D_
Cellular Component	GO:0009277	4	fungal-type cell wall	1.81684e-05	A0A384JGC8	40	K	Bcmet6 OS=Botryotinia fuckeliana (strain B05.10) OX=332648 GN=Bcmet6 PE=3 SV=1	Bcmet6	1	0.00366304	174.77	ISQADLLAEAK(1)R	2	0.091502_x000D_
Cellular Component	GO:0009277	4	fungal-type cell wall	1.81684e-05	A0A384JGC8	222	K	Bcmet6 OS=Botryotinia fuckeliana (strain B05.10) OX=332648 GN=Bcmet6 PE=3 SV=1	Bcmet6	1	0.00514791	137.89	TK(1)AAFKPTYEK	2	-0.9947_x000D_
Cellular Component	GO:0009277	4	fungal-type cell wall	1.81684e-05	A0A384K4A5	215	K	Glyceraldehyde-3-phosphate dehydrogenase OS=Botryotinia fuckeliana (strain B05.10) OX=332648 GN=BCIN_15g02120 PE=3 SV=1	BCIN_15g02120	1	3.62e-11	151.74	TAAQNIIPSSTGAAK(1)AVGK	2	0.47145_x000D_
Cellular Component	GO:0009277	4	fungal-type cell wall	1.81684e-05	A0A384K4A5	251	K	Glyceraldehyde-3-phosphate dehydrogenase OS=Botryotinia fuckeliana (strain B05.10) OX=332648 GN=BCIN_15g02120 PE=3 SV=1	BCIN_15g02120	1	0.0106127	120.09	IEK(1)GASYDEIK	2	-0.014936_x000D_
Cellular Component	GO:0009277	4	fungal-type cell wall	1.81684e-05	A0A384K4A5	219	K	Glyceraldehyde-3-phosphate dehydrogenase OS=Botryotinia fuckeliana (strain B05.10) OX=332648 GN=BCIN_15g02120 PE=3 SV=1	BCIN_15g02120	1	0.0275911	98.033	AVGK(1)VIPVLNGK	2	0.3139_x000D_
Cellular Component	GO:0009277	4	fungal-type cell wall	1.81684e-05	A0A384K4A5	5	K	Glyceraldehyde-3-phosphate dehydrogenase OS=Botryotinia fuckeliana (strain B05.10) OX=332648 GN=BCIN_15g02120 PE=3 SV=1	BCIN_15g02120	1	0.00444124	151.15	APTK(1)VGINGFGR	2	0.97703_x000D_
Cellular Component	GO:0009277	4	fungal-type cell wall	1.81684e-05	A0A384JCX1	75	K	Uncharacterized protein OS=Botryotinia fuckeliana (strain B05.10) OX=332648 GN=BCIN_03g06600 PE=3 SV=1	BCIN_03g06600	1	0.0116387	105.46	K(1)FADSEVQADMK	2	0.31995_x000D_
Cellular Component	GO:0009277	4	fungal-type cell wall	1.81684e-05	A0A384JCX1	185	K	Uncharacterized protein OS=Botryotinia fuckeliana (strain B05.10) OX=332648 GN=BCIN_03g06600 PE=3 SV=1	BCIN_03g06600	1	1.51e-05	105.9	IINEPTAAAIAYGLDK(1)K	3	1.5073_x000D_
Cellular Component	GO:0009277	4	fungal-type cell wall	1.81684e-05	A0A384JCX1	561	K	Uncharacterized protein OS=Botryotinia fuckeliana (strain B05.10) OX=332648 GN=BCIN_03g06600 PE=3 SV=1	BCIN_03g06600	1	7.03e-08	118.72	SSLSEADHELSK(1)SIQDPAAK	3	0.62269_x000D_
Cellular Component	GO:0009277	4	fungal-type cell wall	1.81684e-05	A0A384JCX1	506	K	Uncharacterized protein OS=Botryotinia fuckeliana (strain B05.10) OX=332648 GN=BCIN_03g06600 PE=3 SV=1	BCIN_03g06600	1	0.00367065	160.75	IVITNDK(1)GR	2	-1.6177_x000D_
Cellular Component	GO:0009277	4	fungal-type cell wall	1.81684e-05	A0A384JCX1	244	K	Uncharacterized protein OS=Botryotinia fuckeliana (strain B05.10) OX=332648 GN=BCIN_03g06600 PE=3 SV=1	BCIN_03g06600	1	0.000212937	149.49	LVNHFVNEFK(1)R	3	0.26033_x000D_
Cellular Component	GO:0009277	4	fungal-type cell wall	1.81684e-05	A0A384JCX1	544	K	Uncharacterized protein OS=Botryotinia fuckeliana (strain B05.10) OX=332648 GN=BCIN_03g06600 PE=3 SV=1	BCIN_03g06600	1	0.00611954	166.07	NALEGK(1)AYQIR	2	-3.0379_x000D_
Cellular Component	GO:0009277	4	fungal-type cell wall	1.81684e-05	A0A384JCX1	86	K	Uncharacterized protein OS=Botryotinia fuckeliana (strain B05.10) OX=332648 GN=BCIN_03g06600 PE=3 SV=1	BCIN_03g06600	1	3.82e-05	106.19	FADSEVQADMK(1)HFPFK	3	0.22542_x000D_
Cellular Component	GO:0009277	4	fungal-type cell wall	1.81684e-05	A0A384JCX1	355	K	Uncharacterized protein OS=Botryotinia fuckeliana (strain B05.10) OX=332648 GN=BCIN_03g06600 PE=3 SV=1	BCIN_03g06600	1	0.00107228	162.38	LITDYFNGK(1)EPNK	2	1.1604_x000D_
Cellular Component	GO:0009277	4	fungal-type cell wall	1.81684e-05	A0A384JTW8	548	K	HATPase_c domain-containing protein OS=Botryotinia fuckeliana (strain B05.10) OX=332648 GN=BCIN_10g00300 PE=3 SV=1	BCIN_10g00300	1	0.0372565	58.37	ALK(1)NVLGENVEK	2	0.53226_x000D_
Cellular Component	GO:0009277	4	fungal-type cell wall	1.81684e-05	A0A384JTW8	328	K	HATPase_c domain-containing protein OS=Botryotinia fuckeliana (strain B05.10) OX=332648 GN=BCIN_10g00300 PE=3 SV=1	BCIN_10g00300	1	0.0129311	131.44	APFDLFETK(1)K	2	-0.010461_x000D_
Cellular Component	GO:0009277	4	fungal-type cell wall	1.81684e-05	A0A384JTW8	178	K	HATPase_c domain-containing protein OS=Botryotinia fuckeliana (strain B05.10) OX=332648 GN=BCIN_10g00300 PE=3 SV=1	BCIN_10g00300	1	6.87e-10	178.14	IILHLK(1)DEQMDYLNESK	3	-0.065953_x000D_
Cellular Component	GO:0009277	4	fungal-type cell wall	1.81684e-05	A0A384JTW8	196	K	HATPase_c domain-containing protein OS=Botryotinia fuckeliana (strain B05.10) OX=332648 GN=BCIN_10g00300 PE=3 SV=1	BCIN_10g00300	1	0.000542856	85.636	K(1)HSEFISYPIYLHVSK	3	-1.4193_x000D_
Cellular Component	GO:0009277	4	fungal-type cell wall	1.81684e-05	A0A384JTW8	616	K	HATPase_c domain-containing protein OS=Botryotinia fuckeliana (strain B05.10) OX=332648 GN=BCIN_10g00300 PE=3 SV=1	BCIN_10g00300	1	0.0332915	117.89	SPIIK(1)ELK	2	0.27285_x000D_
Cellular Component	GO:0009277	4	fungal-type cell wall	1.81684e-05	A0A384JTW8	485	K	HATPase_c domain-containing protein OS=Botryotinia fuckeliana (strain B05.10) OX=332648 GN=BCIN_10g00300 PE=3 SV=1	BCIN_10g00300	1	0.0364041	96.331	SPFLDSLK(1)AK	2	1.7455_x000D_
Cellular Component	GO:0009277	4	fungal-type cell wall	1.81684e-05	A0A384JTH0	170	K	Elongation factor 1-alpha OS=Botryotinia fuckeliana (strain B05.10) OX=332648 GN=Bcef1a PE=3 SV=1	Bcef1a	1	0.012696	102.4	YQEIIK(1)ETSNFIK	2	-0.27598_x000D_
Cellular Component	GO:0009277	4	fungal-type cell wall	1.81684e-05	A0A384JTH0	329	K	Elongation factor 1-alpha OS=Botryotinia fuckeliana (strain B05.10) OX=332648 GN=Bcef1a PE=3 SV=1	Bcef1a	1	0.0200102	94.767	GNVAGDSK(1)QDPPK	2	-0.75737_x000D_
Cellular Component	GO:0009277	4	fungal-type cell wall	1.81684e-05	A0A384JTH0	438	K	Elongation factor 1-alpha OS=Botryotinia fuckeliana (strain B05.10) OX=332648 GN=Bcef1a PE=3 SV=1	Bcef1a	1	0.00300924	119.39	QTVAVGVIK(1)SVEK	2	0.14696_x000D_
Cellular Component	GO:0009277	4	fungal-type cell wall	1.81684e-05	A0A384JTH0	377	K	Elongation factor 1-alpha OS=Botryotinia fuckeliana (strain B05.10) OX=332648 GN=Bcef1a PE=3 SV=1	Bcef1a	1	0.00830217	202.05	FSELLQK(1)IDR	2	0.14164_x000D_
Cellular Component	GO:0022625	5	cytosolic large ribosomal subunit	6.68562e-32	A0A384JSB5	32	K	Uncharacterized protein OS=Botryotinia fuckeliana (strain B05.10) OX=332648 GN=BCIN_09g02490 PE=3 SV=1	BCIN_09g02490	1	0.0400046	91.867	AGK(1)ASLFAQGK	2	0.54273_x000D_
Cellular Component	GO:0022625	5	cytosolic large ribosomal subunit	6.68562e-32	A0A384JSB5	80	K	Uncharacterized protein OS=Botryotinia fuckeliana (strain B05.10) OX=332648 GN=BCIN_09g02490 PE=3 SV=1	BCIN_09g02490	1	0.00560855	107.01	TK(1)AQLALK	2	0.39289_x000D_
Cellular Component	GO:0022625	5	cytosolic large ribosomal subunit	6.68562e-32	A0A384K2W2	365	K	Bcrpl3 OS=Botryotinia fuckeliana (strain B05.10) OX=332648 GN=Bcrpl3 PE=3 SV=1	Bcrpl3	1	0.00107549	79.568	WIDTSSK(1)FGHGAYQTAEEK	3	1.3388_x000D_
Cellular Component	GO:0022625	5	cytosolic large ribosomal subunit	6.68562e-32	A0A384K2W2	385	K	Bcrpl3 OS=Botryotinia fuckeliana (strain B05.10) OX=332648 GN=Bcrpl3 PE=3 SV=1	Bcrpl3	1	0.0389399	115.71	HQFLGTLK(1)K	2	-0.38371_x000D_
Cellular Component	GO:0022625	5	cytosolic large ribosomal subunit	6.68562e-32	A0A384K2W2	358	K	Bcrpl3 OS=Botryotinia fuckeliana (strain B05.10) OX=332648 GN=Bcrpl3 PE=3 SV=1	Bcrpl3	1	0.0120846	76.143	VELK(1)WIDTSSK	2	-1.79_x000D_
Cellular Component	GO:0022625	5	cytosolic large ribosomal subunit	6.68562e-32	A0A384K2W2	377	K	Bcrpl3 OS=Botryotinia fuckeliana (strain B05.10) OX=332648 GN=Bcrpl3 PE=3 SV=1	Bcrpl3	1	1.04e-05	100.02	FGHGAYQTAEEK(1)HQFLGTLK	4	-0.0033347_x000D_
Cellular Component	GO:0022625	5	cytosolic large ribosomal subunit	6.68562e-32	A0A384JTU5	101	K	Bcrpl10 OS=Botryotinia fuckeliana (strain B05.10) OX=332648 GN=Bcrpl10 PE=4 SV=1	Bcrpl10	1	0.00229007	116.55	INK(1)MLSCAGADR	2	-1.1277_x000D_
Cellular Component	GO:0022625	5	cytosolic large ribosomal subunit	6.68562e-32	A0A384J798	52	K	Uncharacterized protein OS=Botryotinia fuckeliana (strain B05.10) OX=332648 GN=BCIN_01g09620 PE=3 SV=1	BCIN_01g09620	1	3.58e-21	257.76	VLEQLSGQTPVYSK(1)AR	2	0.10543_x000D_
Cellular Component	GO:0022625	5	cytosolic large ribosomal subunit	6.68562e-32	A0A384K3A6	8	K	Bcrpl5 OS=Botryotinia fuckeliana (strain B05.10) OX=332648 GN=Bcrpl5 PE=3 SV=1	Bcrpl5	1	0.0335082	98.249	LVK(1)NSAYYSR	2	1.0375_x000D_
Cellular Component	GO:0022625	5	cytosolic large ribosomal subunit	6.68562e-32	A0A384K3A6	165	K	Bcrpl5 OS=Botryotinia fuckeliana (strain B05.10) OX=332648 GN=Bcrpl5 PE=3 SV=1	Bcrpl5	1	0.0010578	77.221	IFGAMK(1)GASDGGILVPHSENR	3	1.8106_x000D_
Cellular Component	GO:0022625	5	cytosolic large ribosomal subunit	6.68562e-32	A0A384JGS5	158	K	60S ribosomal protein L20 OS=Botryotinia fuckeliana (strain B05.10) OX=332648 GN=BCIN_05g01600 PE=3 SV=1	BCIN_05g01600	1	0.000367068	174.42	ISK(1)SMTANLFASK	2	0.99793_x000D_
Cellular Component	GO:0022625	5	cytosolic large ribosomal subunit	6.68562e-32	A0A384JGS5	168	K	60S ribosomal protein L20 OS=Botryotinia fuckeliana (strain B05.10) OX=332648 GN=BCIN_05g01600 PE=3 SV=1	BCIN_05g01600	1	0.00121588	111.06	SMTANLFASK(1)R	2	0.18539_x000D_
Cellular Component	GO:0022625	5	cytosolic large ribosomal subunit	6.68562e-32	A0A384JXL0	126	K	60S ribosomal protein L6 OS=Botryotinia fuckeliana (strain B05.10) OX=332648 GN=BCIN_11g05900 PE=3 SV=1	BCIN_11g05900	1	0.0047318	161.17	IEELSNPK(1)YFAR	2	-2.7743_x000D_
Cellular Component	GO:0022625	5	cytosolic large ribosomal subunit	6.68562e-32	A0A384K3N7	22	K	Uncharacterized protein OS=Botryotinia fuckeliana (strain B05.10) OX=332648 GN=BCIN_14g04100 PE=4 SV=1	BCIN_14g04100	1	0.00320798	129.7	FVIDCK(1)QPANDK	2	-0.030317_x000D_
Cellular Component	GO:0022625	5	cytosolic large ribosomal subunit	6.68562e-32	A0A384K3N7	101	K	Uncharacterized protein OS=Botryotinia fuckeliana (strain B05.10) OX=332648 GN=BCIN_14g04100 PE=4 SV=1	BCIN_14g04100	1	0.0190165	104.52	VVSTSK(1)GVYELR	2	-0.72424_x000D_
Cellular Component	GO:0022625	5	cytosolic large ribosomal subunit	6.68562e-32	A0A384J4J9	60	K	Uncharacterized protein OS=Botryotinia fuckeliana (strain B05.10) OX=332648 GN=BCIN_01g02210 PE=4 SV=1	BCIN_01g02210	1	0.0298824	58.079	VYHGK(1)TGVVYNVTK	3	-0.13751_x000D_
Cellular Component	GO:0022625	5	cytosolic large ribosomal subunit	6.68562e-32	A0A384J4J9	129	K	Uncharacterized protein OS=Botryotinia fuckeliana (strain B05.10) OX=332648 GN=BCIN_01g02210 PE=4 SV=1	BCIN_01g02210	1	0.00073523	88.681	TDGTHVHLK(1)R	3	-0.18851_x000D_
Cellular Component	GO:0022625	5	cytosolic large ribosomal subunit	6.68562e-32	A0A384JBE3	130	K	Ribosomal protein OS=Botryotinia fuckeliana (strain B05.10) OX=332648 GN=BCIN_03g01820 PE=3 SV=1	BCIN_03g01820	1	0.011945	91.867	LLGPGLSK(1)AGK	2	-0.32838_x000D_
Cellular Component	GO:0022625	5	cytosolic large ribosomal subunit	6.68562e-32	A0A384JBE3	133	K	Ribosomal protein OS=Botryotinia fuckeliana (strain B05.10) OX=332648 GN=BCIN_03g01820 PE=3 SV=1	BCIN_03g01820	1	0.0111067	63.337	AGK(1)FPTPVSHNEDLSGK	3	0.21631_x000D_
Cellular Component	GO:0022625	5	cytosolic large ribosomal subunit	6.68562e-32	A0A384K801	46	K	Ribosomal_L28e domain-containing protein OS=Botryotinia fuckeliana (strain B05.10) OX=332648 GN=BCIN_16g04810 PE=4 SV=1	BCIN_16g04810	1	0.011291	138.1	K(1)YAGFVNDK	2	-0.33348_x000D_
Cellular Component	GO:0022625	5	cytosolic large ribosomal subunit	6.68562e-32	A0A384K801	129	K	Ribosomal_L28e domain-containing protein OS=Botryotinia fuckeliana (strain B05.10) OX=332648 GN=BCIN_16g04810 PE=4 SV=1	BCIN_16g04810	1	0.00563604	169.93	SSAILESQTPK(1)K	2	0.020343_x000D_
Cellular Component	GO:0022625	5	cytosolic large ribosomal subunit	6.68562e-32	A0A384K801	23	K	Ribosomal_L28e domain-containing protein OS=Botryotinia fuckeliana (strain B05.10) OX=332648 GN=BCIN_16g04810 PE=4 SV=1	BCIN_16g04810	1	0.00931331	139.97	SQNAFLVK(1)R	2	0.067318_x000D_
Cellular Component	GO:0022625	5	cytosolic large ribosomal subunit	6.68562e-32	A0A384K801	100	K	Ribosomal_L28e domain-containing protein OS=Botryotinia fuckeliana (strain B05.10) OX=332648 GN=BCIN_16g04810 PE=4 SV=1	BCIN_16g04810	1	0.000850431	109.6	TFAGVAK(1)TVAQGGYR	2	0.61178_x000D_
Cellular Component	GO:0022625	5	cytosolic large ribosomal subunit	6.68562e-32	A0A384JI26	31	K	Uncharacterized protein OS=Botryotinia fuckeliana (strain B05.10) OX=332648 GN=BCIN_05g06130 PE=4 SV=1	BCIN_05g06130	1	0.00540528	81.594	EYTIHLHK(1)R	3	-0.71822_x000D_
Cellular Component	GO:0022625	5	cytosolic large ribosomal subunit	6.68562e-32	A0A384JU36	150	K	Uncharacterized protein OS=Botryotinia fuckeliana (strain B05.10) OX=332648 GN=BCIN_10g01260 PE=3 SV=1	BCIN_10g01260	1	0.00176999	84.759	LSHEVGWK(1)YQDVVAR	3	0.20123_x000D_
Cellular Component	GO:0022625	5	cytosolic large ribosomal subunit	6.68562e-32	A0A384JU36	54	K	Uncharacterized protein OS=Botryotinia fuckeliana (strain B05.10) OX=332648 GN=BCIN_10g01260 PE=3 SV=1	BCIN_10g01260	1	0.0154511	82.279	LK(1)YHAYLR	3	-1.296_x000D_
Cellular Component	GO:0022625	5	cytosolic large ribosomal subunit	6.68562e-32	A0A384J9H1	56	K	Ribos_L4_asso_C domain-containing protein OS=Botryotinia fuckeliana (strain B05.10) OX=332648 GN=BCIN_02g04220 PE=4 SV=1	BCIN_02g04220	1	0.000926367	76.889	QPYAVSEK(1)AGHQTSAESWGTGR	3	-1.2666_x000D_
Cellular Component	GO:0022625	5	cytosolic large ribosomal subunit	6.68562e-32	A0A384J9H1	351	K	Ribos_L4_asso_C domain-containing protein OS=Botryotinia fuckeliana (strain B05.10) OX=332648 GN=BCIN_02g04220 PE=4 SV=1	BCIN_02g04220	1	0.000913889	98.253	IGTK(1)GLDAGKPER	3	-0.21994_x000D_
Cellular Component	GO:0022625	5	cytosolic large ribosomal subunit	6.68562e-32	A0A384J9H1	220	K	Ribos_L4_asso_C domain-containing protein OS=Botryotinia fuckeliana (strain B05.10) OX=332648 GN=BCIN_02g04220 PE=4 SV=1	BCIN_02g04220	1	0.0157318	83.769	GPLVVYDGNADGK(1)ELVR	2	-2.3348_x000D_
Cellular Component	GO:0022625	5	cytosolic large ribosomal subunit	6.68562e-32	A0A384K0T1	13	K	Uncharacterized protein OS=Botryotinia fuckeliana (strain B05.10) OX=332648 GN=BCIN_13g00830 PE=3 SV=1	BCIN_13g00830	1	0.0152985	113.62	VGVTGK(1)YGTR	2	0.26259_x000D_
Cellular Component	GO:0022625	5	cytosolic large ribosomal subunit	6.68562e-32	A0A384K3C6	56	K	Ribosomal protein L15 OS=Botryotinia fuckeliana (strain B05.10) OX=332648 GN=BCIN_14g04790 PE=3 SV=1	BCIN_14g04790	1	0.0412072	100.45	AK(1)QGYVIYR	2	-0.17603_x000D_
Cellular Component	GO:0022625	5	cytosolic large ribosomal subunit	6.68562e-32	A0A384JEF1	8	K	Ribosomal protein L19 OS=Botryotinia fuckeliana (strain B05.10) OX=332648 GN=BCIN_04g00540 PE=3 SV=1	BCIN_04g00540	1	0.0156505	98.523	VNLTTQK(1)R	2	-1.119_x000D_
Cellular Component	GO:0022625	5	cytosolic large ribosomal subunit	6.68562e-32	A0A384JEF1	19	K	Ribosomal protein L19 OS=Botryotinia fuckeliana (strain B05.10) OX=332648 GN=BCIN_04g00540 PE=3 SV=1	BCIN_04g00540	1	0.0143842	83.998	LAASVVGCGK(1)R	2	-0.48661_x000D_
Cellular Component	GO:0022625	5	cytosolic large ribosomal subunit	6.68562e-32	A0A384JEF1	117	K	Ribosomal protein L19 OS=Botryotinia fuckeliana (strain B05.10) OX=332648 GN=BCIN_04g00540 PE=3 SV=1	BCIN_04g00540	1	5.39e-05	112.3	IDK(1)HLYHELYHLSK	4	0.10258_x000D_
Cellular Component	GO:0022625	5	cytosolic large ribosomal subunit	6.68562e-32	A0A384K6Z7	25	K	Bclsg1 OS=Botryotinia fuckeliana (strain B05.10) OX=332648 GN=Bclsg1 PE=4 SV=1	Bclsg1	1	0.00693389	52.265	NAVGLGNSLMNDRFGK(1)GK(1)GADR	2	3.4434_x000D_
Cellular Component	GO:0022625	5	cytosolic large ribosomal subunit	6.68562e-32	A0A384K6Z7	23	K	Bclsg1 OS=Botryotinia fuckeliana (strain B05.10) OX=332648 GN=Bclsg1 PE=4 SV=1	Bclsg1	1	0.00693389	52.265	NAVGLGNSLMNDRFGK(1)GK(1)GADR	2	3.4434_x000D_
Cellular Component	GO:0022625	5	cytosolic large ribosomal subunit	6.68562e-32	A0A384JYI9	49	K	Uncharacterized protein OS=Botryotinia fuckeliana (strain B05.10) OX=332648 GN=BCIN_11g05920 PE=4 SV=1	BCIN_11g05920	1	0.000455243	94.728	DLSHLAVNFSQPK(1)K	3	0.12798_x000D_
Cellular Component	GO:0022625	5	cytosolic large ribosomal subunit	6.68562e-32	A0A384JSF0	106	K	KOW domain-containing protein OS=Botryotinia fuckeliana (strain B05.10) OX=332648 GN=BCIN_09g03550 PE=4 SV=1	BCIN_09g03550	1	0.0209327	74.173	LWQQSPWAQK(1)R	2	0.33642_x000D_
Cellular Component	GO:0022625	5	cytosolic large ribosomal subunit	6.68562e-32	A0A384JUY8	74	K	Uncharacterized protein OS=Botryotinia fuckeliana (strain B05.10) OX=332648 GN=BCIN_10g04290 PE=3 SV=1	BCIN_10g04290	1	0.00470585	140.16	AAQGK(1)QFGVTR	2	1.5249_x000D_
Cellular Component	GO:0022625	5	cytosolic large ribosomal subunit	6.68562e-32	A0A384JUY8	46	K	Uncharacterized protein OS=Botryotinia fuckeliana (strain B05.10) OX=332648 GN=BCIN_10g04290 PE=3 SV=1	BCIN_10g04290	1	0.0138833	70.54	AVK(1)FLENVQEHK	3	-0.72486_x000D_
Cellular Component	GO:0022625	5	cytosolic large ribosomal subunit	6.68562e-32	A0A384JUY8	55	K	Uncharacterized protein OS=Botryotinia fuckeliana (strain B05.10) OX=332648 GN=BCIN_10g04290 PE=3 SV=1	BCIN_10g04290	1	0.00256686	80.534	FLENVQEHK(1)EAVAMR	3	0.2696_x000D_
Cellular Component	GO:0022625	5	cytosolic large ribosomal subunit	6.68562e-32	A0A384JBQ4	221	K	Ribosomal_L2_C domain-containing protein OS=Botryotinia fuckeliana (strain B05.10) OX=332648 GN=BCIN_03g02530 PE=4 SV=1	BCIN_03g02530	1	1.78e-05	89.565	GVAMNPVDHPHGGGNHQHIGK(1)ASTISR	5	0.32423_x000D_
Cellular Component	GO:0022625	5	cytosolic large ribosomal subunit	6.68562e-32	A0A384JBQ4	145	K	Ribosomal_L2_C domain-containing protein OS=Botryotinia fuckeliana (strain B05.10) OX=332648 GN=BCIN_03g02530 PE=4 SV=1	BCIN_03g02530	1	4.19e-11	127.5	TSGNYVTVIGHNPDEGK(1)TR	3	0.48761_x000D_
Cellular Component	GO:0022625	5	cytosolic large ribosomal subunit	6.68562e-32	A0A384JBQ4	181	K	Ribosomal_L2_C domain-containing protein OS=Botryotinia fuckeliana (strain B05.10) OX=332648 GN=BCIN_03g02530 PE=4 SV=1	BCIN_03g02530	0.999969	0.0140458	58.132	TDKPLLK(1)ASR	3	0.20143_x000D_
Cellular Component	GO:0022625	5	cytosolic large ribosomal subunit	6.68562e-32	A0A384JBQ4	234	K	Ribosomal_L2_C domain-containing protein OS=Botryotinia fuckeliana (strain B05.10) OX=332648 GN=BCIN_03g02530 PE=4 SV=1	BCIN_03g02530	1	9.92e-08	219.72	YAAQGQK(1)AGLIAAR	2	1.1616_x000D_
Cellular Component	GO:0022625	5	cytosolic large ribosomal subunit	6.68562e-32	A0A384JBQ4	24	K	Ribosomal_L2_C domain-containing protein OS=Botryotinia fuckeliana (strain B05.10) OX=332648 GN=BCIN_03g02530 PE=4 SV=1	BCIN_03g02530	1	0.0216953	113.5	LNK(1)APAQFR	2	-0.77828_x000D_
Cellular Component	GO:0022625	5	cytosolic large ribosomal subunit	6.68562e-32	A0A384J759	17	K	60S ribosomal protein L36 OS=Botryotinia fuckeliana (strain B05.10) OX=332648 GN=BCIN_01g09350 PE=3 SV=1	BCIN_01g09350	1	0.00568284	121.73	TGLAVGLNK(1)GHK	2	-0.073016_x000D_
Cellular Component	GO:0022625	5	cytosolic large ribosomal subunit	6.68562e-32	A0A384JD74	23	K	Bcrpl25 OS=Botryotinia fuckeliana (strain B05.10) OX=332648 GN=Bcrpl25 PE=3 SV=1	Bcrpl25	1	0.0207713	106.68	ANAAAK(1)ATLK	2	-0.47709_x000D_
Cellular Component	GO:0022625	5	cytosolic large ribosomal subunit	6.68562e-32	A0A384J9U0	55	K	Bcrpl28 OS=Botryotinia fuckeliana (strain B05.10) OX=332648 GN=Bcrpl28 PE=3 SV=1	Bcrpl28	1	0.0054578	81.017	YHPGYFGK(1)VGMR	3	0.0033009_x000D_
Cellular Component	GO:0022625	5	cytosolic large ribosomal subunit	6.68562e-32	A0A384JD98	252	K	Ribosomal_L7Ae domain-containing protein OS=Botryotinia fuckeliana (strain B05.10) OX=332648 GN=BCIN_03g06530 PE=4 SV=1	BCIN_03g06530	1	0.0415144	78.149	K(1)ALESAIK	2	-0.1837_x000D_
Cellular Component	GO:0022625	5	cytosolic large ribosomal subunit	6.68562e-32	A0A384JD98	18	K	Ribosomal_L7Ae domain-containing protein OS=Botryotinia fuckeliana (strain B05.10) OX=332648 GN=BCIN_03g06530 PE=4 SV=1	BCIN_03g06530	1	0.000556483	118.9	AAPAPFPQSK(1)AGAGK	2	-0.3509_x000D_
Cellular Component	GO:0022625	5	cytosolic large ribosomal subunit	6.68562e-32	A0A384JD98	100	K	Ribosomal_L7Ae domain-containing protein OS=Botryotinia fuckeliana (strain B05.10) OX=332648 GN=BCIN_03g06530 PE=4 SV=1	BCIN_03g06530	0.997615	0.00321605	79.466	LLNK(0.998)YRPETK(0.002)PEK	3	0.73577_x000D_
Cellular Component	GO:0022625	5	cytosolic large ribosomal subunit	6.68562e-32	A0A384JU32	137	K	Uncharacterized protein OS=Botryotinia fuckeliana (strain B05.10) OX=332648 GN=BCIN_09g06480 PE=4 SV=1	BCIN_09g06480	1	0.00585812	125.75	TNVSTQSK(1)VSK	2	0.29828_x000D_
Cellular Component	GO:0022625	5	cytosolic large ribosomal subunit	6.68562e-32	A0A384K179	77	K	KOW domain-containing protein OS=Botryotinia fuckeliana (strain B05.10) OX=332648 GN=BCIN_13g03600 PE=3 SV=1	BCIN_13g03600	1	0.0335157	63.624	LK(1)YVVHVER	3	-0.3836_x000D_
Cellular Component	GO:0022625	5	cytosolic large ribosomal subunit	6.68562e-32	A0A384K179	89	K	KOW domain-containing protein OS=Botryotinia fuckeliana (strain B05.10) OX=332648 GN=BCIN_13g03600 PE=3 SV=1	BCIN_13g03600	1	0.00295854	73.464	EK(1)SSGQSVPLGIHPSK	3	0.092251_x000D_
Cellular Component	GO:0005777	5	peroxisome	0.292716	A0A384K7X5	163	K	Uncharacterized protein OS=Botryotinia fuckeliana (strain B05.10) OX=332648 GN=BCIN_16g03900 PE=4 SV=1	BCIN_16g03900	1	0.032777	42.336	LGISK(1)ANEALIMSK(1)R	2	1.5928_x000D_
Cellular Component	GO:0005777	5	peroxisome	0.292716	A0A384K7X5	172	K	Uncharacterized protein OS=Botryotinia fuckeliana (strain B05.10) OX=332648 GN=BCIN_16g03900 PE=4 SV=1	BCIN_16g03900	1	0.032777	42.336	LGISK(1)ANEALIMSK(1)R	2	1.5928_x000D_
Cellular Component	GO:0005777	5	peroxisome	0.292716	A0A384J8S2	401	K	Citrate synthase OS=Botryotinia fuckeliana (strain B05.10) OX=332648 GN=BCIN_02g02750 PE=3 SV=1	BCIN_02g02750	1	0.0416965	55.841	IAPGVLTEHGK(1)TK	3	0.75505_x000D_
Cellular Component	GO:0005777	5	peroxisome	0.292716	A0A384JP30	132	K	Bchex OS=Botryotinia fuckeliana (strain B05.10) OX=332648 GN=Bchex PE=4 SV=1	Bchex	1	0.0190533	76.064	LK(1)EAFEGGR	2	-0.93879_x000D_
Cellular Component	GO:0005777	5	peroxisome	0.292716	A0A384JP30	17	K	Bchex OS=Botryotinia fuckeliana (strain B05.10) OX=332648 GN=Bchex PE=4 SV=1	Bchex	1	0.00895095	45.332	GYYDDEAGAPAVAAPK(1)QPANTVTIPCHHIR	4	-1.2262_x000D_
Cellular Component	GO:0022627	5	cytosolic small ribosomal subunit	1.1072e-27	A0A384JVY6	25	K	Uncharacterized protein OS=Botryotinia fuckeliana (strain B05.10) OX=332648 GN=BCIN_10g04300 PE=3 SV=1	BCIN_10g04300	1	0.00423714	182.65	LLNTNVEGK(1)QK	2	-0.16027_x000D_
Cellular Component	GO:0022627	5	cytosolic small ribosomal subunit	1.1072e-27	A0A384JJ19	41	K	Ribosomal_S17_N domain-containing protein OS=Botryotinia fuckeliana (strain B05.10) OX=332648 GN=BCIN_06g00380 PE=3 SV=1	BCIN_06g00380	1	0.0378735	95.358	WYK(1)DVGLGFR	2	-0.00069463_x000D_
Cellular Component	GO:0022627	5	cytosolic small ribosomal subunit	1.1072e-27	A0A384JJ19	110	K	Ribosomal_S17_N domain-containing protein OS=Botryotinia fuckeliana (strain B05.10) OX=332648 GN=BCIN_06g00380 PE=3 SV=1	BCIN_06g00380	1	0.000181689	120.53	HK(1)NLAAHVSPAFR	3	0.36448_x000D_
Cellular Component	GO:0022627	5	cytosolic small ribosomal subunit	1.1072e-27	A0A384J798	52	K	Uncharacterized protein OS=Botryotinia fuckeliana (strain B05.10) OX=332648 GN=BCIN_01g09620 PE=3 SV=1	BCIN_01g09620	1	3.58e-21	257.76	VLEQLSGQTPVYSK(1)AR	2	0.10543_x000D_
Cellular Component	GO:0022627	5	cytosolic small ribosomal subunit	1.1072e-27	A0A384JCX3	109	K	40S ribosomal protein S1 OS=Botryotinia fuckeliana (strain B05.10) OX=332648 GN=RPS1 PE=3 SV=1	RPS1	1	1.48e-06	126	NCLTNFHGLDFTSDK(1)LR	3	0.71942_x000D_
Cellular Component	GO:0022627	5	cytosolic small ribosomal subunit	1.1072e-27	A0A384J4J0	8	K	S4 RNA-binding domain-containing protein OS=Botryotinia fuckeliana (strain B05.10) OX=332648 GN=BCIN_01g02200 PE=3 SV=1	BCIN_01g02200	1	0.0367207	68.915	SYSK(1)TYK	2	0.5611_x000D_
Cellular Component	GO:0022627	5	cytosolic small ribosomal subunit	1.1072e-27	A0A384J4J0	49	K	S4 RNA-binding domain-containing protein OS=Botryotinia fuckeliana (strain B05.10) OX=332648 GN=BCIN_01g02200 PE=3 SV=1	BCIN_01g02200	1	0.0134878	124.23	VQLTLSK(1)IR	2	0.66759_x000D_
Cellular Component	GO:0022627	5	cytosolic small ribosomal subunit	1.1072e-27	A0A384J4J0	118	K	S4 RNA-binding domain-containing protein OS=Botryotinia fuckeliana (strain B05.10) OX=332648 GN=BCIN_01g02200 PE=3 SV=1	BCIN_01g02200	1	0.0248935	65.395	LGLAK(1)SIHHAR	3	-0.15247_x000D_
Cellular Component	GO:0022627	5	cytosolic small ribosomal subunit	1.1072e-27	A0A384JJN2	22	K	40S ribosomal protein S27 OS=Botryotinia fuckeliana (strain B05.10) OX=332648 GN=BCIN_06g02890 PE=3 SV=1	BCIN_06g02890	1	0.0237541	110.81	LK(1)QLVPAPR	2	-0.37581_x000D_
Cellular Component	GO:0022627	5	cytosolic small ribosomal subunit	1.1072e-27	A0A384K438	9	K	S10_plectin domain-containing protein OS=Botryotinia fuckeliana (strain B05.10) OX=332648 GN=BCIN_14g04590 PE=4 SV=1	BCIN_14g04590	1	0.0331771	49.35	K(1)LIHEYLFR	3	0.85921_x000D_
Cellular Component	GO:0022627	5	cytosolic small ribosomal subunit	1.1072e-27	A0A384JD57	85	K	Uncharacterized protein OS=Botryotinia fuckeliana (strain B05.10) OX=332648 GN=BCIN_03g06970 PE=3 SV=1	BCIN_03g06970	1	0.0140403	47.915	CK(1)ELGITALHVK	3	-0.8642_x000D_
Cellular Component	GO:0022627	5	cytosolic small ribosomal subunit	1.1072e-27	A0A384J9L6	6	K	Bcrps31 OS=Botryotinia fuckeliana (strain B05.10) OX=332648 GN=Bcrps31 PE=4 SV=1	Bcrps31	1	0.0350696	96.342	MQIFVK(1)TLTGK	2	-0.60375_x000D_
Cellular Component	GO:0022627	5	cytosolic small ribosomal subunit	1.1072e-27	A0A384J9L6	99	K	Bcrps31 OS=Botryotinia fuckeliana (strain B05.10) OX=332648 GN=Bcrps31 PE=4 SV=1	Bcrps31	0.999991	0.0289933	50.607	TK(1)LAVLKYYK	2	-3.0362_x000D_
Cellular Component	GO:0022627	5	cytosolic small ribosomal subunit	1.1072e-27	A0A384J9L6	63	K	Bcrps31 OS=Botryotinia fuckeliana (strain B05.10) OX=332648 GN=Bcrps31 PE=4 SV=1	Bcrps31	1	8.45e-09	156.22	TLSDYNIQK(1)ESTLHLVLR	3	0.84007_x000D_
Cellular Component	GO:0022627	5	cytosolic small ribosomal subunit	1.1072e-27	A0A384J9L6	48	K	Bcrps31 OS=Botryotinia fuckeliana (strain B05.10) OX=332648 GN=Bcrps31 PE=4 SV=1	Bcrps31	1	0.00845321	107.24	LIFAGK(1)QLEDGR	2	0.39736_x000D_
Cellular Component	GO:0022627	5	cytosolic small ribosomal subunit	1.1072e-27	A0A384JD22	12	K	Uncharacterized protein OS=Botryotinia fuckeliana (strain B05.10) OX=332648 GN=BCIN_03g06990 PE=3 SV=1	BCIN_03g06990	1	0.000261101	140.45	ASNQSVQCFGK(1)K	2	-1.841_x000D_
Cellular Component	GO:0022627	5	cytosolic small ribosomal subunit	1.1072e-27	A0A384JBD4	200	K	Bcrps5 OS=Botryotinia fuckeliana (strain B05.10) OX=332648 GN=Bcrps5 PE=3 SV=1	Bcrps5	1	0.0412038	106.42	GSSNSYAIK(1)K	2	-0.17918_x000D_
Cellular Component	GO:0022627	5	cytosolic small ribosomal subunit	1.1072e-27	A0A384J453	128	K	S5 DRBM domain-containing protein OS=Botryotinia fuckeliana (strain B05.10) OX=332648 GN=BCIN_01g00980 PE=3 SV=1	BCIN_01g00980	1	0.0190376	107.83	TSK(1)EVATAIR	2	0.89003_x000D_
Cellular Component	GO:0022627	5	cytosolic small ribosomal subunit	1.1072e-27	A0A384J453	194	K	S5 DRBM domain-containing protein OS=Botryotinia fuckeliana (strain B05.10) OX=332648 GN=BCIN_01g00980 PE=3 SV=1	BCIN_01g00980	1	0.00596669	134.51	GTGLVASPAVK(1)R	2	-0.77582_x000D_
Cellular Component	GO:0022627	5	cytosolic small ribosomal subunit	1.1072e-27	A0A384J453	49	K	S5 DRBM domain-containing protein OS=Botryotinia fuckeliana (strain B05.10) OX=332648 GN=BCIN_01g00980 PE=3 SV=1	BCIN_01g00980	1	0.0122531	118.5	EWQPVTK(1)LGR	2	-1.2419_x000D_
Cellular Component	GO:0022627	5	cytosolic small ribosomal subunit	1.1072e-27	A0A384JY93	59	K	Uncharacterized protein OS=Botryotinia fuckeliana (strain B05.10) OX=332648 GN=BCIN_12g01300 PE=3 SV=1	BCIN_12g01300	1	0.00972329	121.73	IAGYTTHLMK(1)R	2	0.13131_x000D_
Cellular Component	GO:0022627	5	cytosolic small ribosomal subunit	1.1072e-27	A0A384JY93	32	K	Uncharacterized protein OS=Botryotinia fuckeliana (strain B05.10) OX=332648 GN=BCIN_12g01300 PE=3 SV=1	BCIN_12g01300	1	0.0233999	81.338	LTLDFETNK(1)R	2	-2.4599_x000D_
Cellular Component	GO:0022627	5	cytosolic small ribosomal subunit	1.1072e-27	A0A384JVB5	80	K	Bcrps3 OS=Botryotinia fuckeliana (strain B05.10) OX=332648 GN=Bcrps3 PE=3 SV=1	Bcrps3	1	0.00706627	147.08	ELTSLIQK(1)R	2	-0.038329_x000D_
Cellular Component	GO:0022627	5	cytosolic small ribosomal subunit	1.1072e-27	A0A384JVB5	12	K	Bcrps3 OS=Botryotinia fuckeliana (strain B05.10) OX=332648 GN=Bcrps3 PE=3 SV=1	Bcrps3	1	0.035167	63.073	ASSVPGAAISK(1)R	2	-0.31641_x000D_
Cellular Component	GO:0022627	5	cytosolic small ribosomal subunit	1.1072e-27	A0A384JFZ5	50	K	Uncharacterized protein OS=Botryotinia fuckeliana (strain B05.10) OX=332648 GN=BCIN_04g05440 PE=3 SV=1	BCIN_04g05440	1	0.0127685	85.457	SSPFGGSSHAK(1)GIVLEK	3	0.69846_x000D_
Cellular Component	GO:0022627	5	cytosolic small ribosomal subunit	1.1072e-27	A0A384JFZ5	56	K	Uncharacterized protein OS=Botryotinia fuckeliana (strain B05.10) OX=332648 GN=BCIN_04g05440 PE=3 SV=1	BCIN_04g05440	1	0.0271815	96.342	GIVLEK(1)VGVEAK	2	0.55435_x000D_
Cellular Component	GO:0022627	5	cytosolic small ribosomal subunit	1.1072e-27	A0A384JV25	119	K	40S ribosomal protein S7 OS=Botryotinia fuckeliana (strain B05.10) OX=332648 GN=BCIN_10g04610 PE=3 SV=1	BCIN_10g04610	1	0.0400596	168.74	TSLTQK(1)R	2	0.16795_x000D_
Cellular Component	GO:0022627	5	cytosolic small ribosomal subunit	1.1072e-27	A0A384JNZ0	27	K	Uncharacterized protein OS=Botryotinia fuckeliana (strain B05.10) OX=332648 GN=BCIN_08g00760 PE=4 SV=1	BCIN_08g00760	1	0.0135266	73.067	VCTHK(1)AGLIR	3	-0.17452_x000D_
Cellular Component	GO:0022627	5	cytosolic small ribosomal subunit	1.1072e-27	A0A384JNZ0	54	K	Uncharacterized protein OS=Botryotinia fuckeliana (strain B05.10) OX=332648 GN=BCIN_08g00760 PE=4 SV=1	BCIN_08g00760	1	0.00741304	84.213	AADIGFVK(1)HR	2	0.58277_x000D_
Cellular Component	GO:0030312	2	external encapsulating structure	2.03791e-05	A0A384J4W3	4	K	Bcipp1 OS=Botryotinia fuckeliana (strain B05.10) OX=332648 GN=Bcipp1 PE=4 SV=1	Bcipp1	1	0.0248752	40.268	ASK(1)YTVR	2	0.24355_x000D_
Cellular Component	GO:0030312	2	external encapsulating structure	2.03791e-05	A0A384J5V2	126	K	Bcenol1 OS=Botryotinia fuckeliana (strain B05.10) OX=332648 GN=Bcenol1 PE=3 SV=1	Bcenol1	1	9.01e-08	109.85	AGAAEK(1)GIPLYAHVSDLAGTK	3	0.27523_x000D_
Cellular Component	GO:0030312	2	external encapsulating structure	2.03791e-05	A0A384JLV2	571	K	Tr-type G domain-containing protein OS=Botryotinia fuckeliana (strain B05.10) OX=332648 GN=BCIN_07g01540 PE=4 SV=1	BCIN_07g01540	1	0.012161	96.103	ETVTGK(1)SSMTALSK	2	0.47603_x000D_
Cellular Component	GO:0030312	2	external encapsulating structure	2.03791e-05	A0A384JLV2	50	K	Tr-type G domain-containing protein OS=Botryotinia fuckeliana (strain B05.10) OX=332648 GN=BCIN_07g01540 PE=4 SV=1	BCIN_07g01540	1	0.0220773	92.611	AGIISAAK(1)AGDAR	2	0.3244_x000D_
Cellular Component	GO:0030312	2	external encapsulating structure	2.03791e-05	A0A384JLV2	579	K	Tr-type G domain-containing protein OS=Botryotinia fuckeliana (strain B05.10) OX=332648 GN=BCIN_07g01540 PE=4 SV=1	BCIN_07g01540	1	0.00726755	119.53	SSMTALSK(1)SPNK	2	0.38906_x000D_
Cellular Component	GO:0030312	2	external encapsulating structure	2.03791e-05	A0A384JLV2	15	K	Tr-type G domain-containing protein OS=Botryotinia fuckeliana (strain B05.10) OX=332648 GN=BCIN_07g01540 PE=4 SV=1	BCIN_07g01540	1	0.00662644	131.5	QLMDK(1)ATNVR	2	-0.85433_x000D_
Cellular Component	GO:0030312	2	external encapsulating structure	2.03791e-05	A0A384JCX3	109	K	40S ribosomal protein S1 OS=Botryotinia fuckeliana (strain B05.10) OX=332648 GN=RPS1 PE=3 SV=1	RPS1	1	1.48e-06	126	NCLTNFHGLDFTSDK(1)LR	3	0.71942_x000D_
Cellular Component	GO:0030312	2	external encapsulating structure	2.03791e-05	A0A384J564	217	K	UTP--glucose-1-phosphate uridylyltransferase OS=Botryotinia fuckeliana (strain B05.10) OX=332648 GN=Bcugp1 PE=3 SV=1	Bcugp1	1	0.0122321	118.4	ILK(1)DSLLPAPK	2	0.88551_x000D_
Cellular Component	GO:0030312	2	external encapsulating structure	2.03791e-05	A0A384JWQ9	163	K	Fructose-bisphosphate aldolase OS=Botryotinia fuckeliana (strain B05.10) OX=332648 GN=Bcfba1 PE=3 SV=1	Bcfba1	1	0.009059	158.12	TTAAYLK(1)R	2	0.045237_x000D_
Cellular Component	GO:0030312	2	external encapsulating structure	2.03791e-05	A0A384JWQ9	244	K	Fructose-bisphosphate aldolase OS=Botryotinia fuckeliana (strain B05.10) OX=332648 GN=Bcfba1 PE=3 SV=1	Bcfba1	1	0.000118525	105.14	LRPELLGK(1)HQAHVK	4	0.35637_x000D_
Cellular Component	GO:0030312	2	external encapsulating structure	2.03791e-05	A0A384JWQ9	114	K	Fructose-bisphosphate aldolase OS=Botryotinia fuckeliana (strain B05.10) OX=332648 GN=Bcfba1 PE=3 SV=1	Bcfba1	1	0.0116078	58.49	ALAPAYGIPVVLHTDHCAK(1)K	4	0.28808_x000D_
Cellular Component	GO:0030312	2	external encapsulating structure	2.03791e-05	A0A384JGC8	40	K	Bcmet6 OS=Botryotinia fuckeliana (strain B05.10) OX=332648 GN=Bcmet6 PE=3 SV=1	Bcmet6	1	0.00366304	174.77	ISQADLLAEAK(1)R	2	0.091502_x000D_
Cellular Component	GO:0030312	2	external encapsulating structure	2.03791e-05	A0A384JGC8	222	K	Bcmet6 OS=Botryotinia fuckeliana (strain B05.10) OX=332648 GN=Bcmet6 PE=3 SV=1	Bcmet6	1	0.00514791	137.89	TK(1)AAFKPTYEK	2	-0.9947_x000D_
Cellular Component	GO:0030312	2	external encapsulating structure	2.03791e-05	A0A384K4A5	215	K	Glyceraldehyde-3-phosphate dehydrogenase OS=Botryotinia fuckeliana (strain B05.10) OX=332648 GN=BCIN_15g02120 PE=3 SV=1	BCIN_15g02120	1	3.62e-11	151.74	TAAQNIIPSSTGAAK(1)AVGK	2	0.47145_x000D_
Cellular Component	GO:0030312	2	external encapsulating structure	2.03791e-05	A0A384K4A5	251	K	Glyceraldehyde-3-phosphate dehydrogenase OS=Botryotinia fuckeliana (strain B05.10) OX=332648 GN=BCIN_15g02120 PE=3 SV=1	BCIN_15g02120	1	0.0106127	120.09	IEK(1)GASYDEIK	2	-0.014936_x000D_
Cellular Component	GO:0030312	2	external encapsulating structure	2.03791e-05	A0A384K4A5	219	K	Glyceraldehyde-3-phosphate dehydrogenase OS=Botryotinia fuckeliana (strain B05.10) OX=332648 GN=BCIN_15g02120 PE=3 SV=1	BCIN_15g02120	1	0.0275911	98.033	AVGK(1)VIPVLNGK	2	0.3139_x000D_
Cellular Component	GO:0030312	2	external encapsulating structure	2.03791e-05	A0A384K4A5	5	K	Glyceraldehyde-3-phosphate dehydrogenase OS=Botryotinia fuckeliana (strain B05.10) OX=332648 GN=BCIN_15g02120 PE=3 SV=1	BCIN_15g02120	1	0.00444124	151.15	APTK(1)VGINGFGR	2	0.97703_x000D_
Cellular Component	GO:0030312	2	external encapsulating structure	2.03791e-05	A0A384JCX1	75	K	Uncharacterized protein OS=Botryotinia fuckeliana (strain B05.10) OX=332648 GN=BCIN_03g06600 PE=3 SV=1	BCIN_03g06600	1	0.0116387	105.46	K(1)FADSEVQADMK	2	0.31995_x000D_
Cellular Component	GO:0030312	2	external encapsulating structure	2.03791e-05	A0A384JCX1	185	K	Uncharacterized protein OS=Botryotinia fuckeliana (strain B05.10) OX=332648 GN=BCIN_03g06600 PE=3 SV=1	BCIN_03g06600	1	1.51e-05	105.9	IINEPTAAAIAYGLDK(1)K	3	1.5073_x000D_
Cellular Component	GO:0030312	2	external encapsulating structure	2.03791e-05	A0A384JCX1	561	K	Uncharacterized protein OS=Botryotinia fuckeliana (strain B05.10) OX=332648 GN=BCIN_03g06600 PE=3 SV=1	BCIN_03g06600	1	7.03e-08	118.72	SSLSEADHELSK(1)SIQDPAAK	3	0.62269_x000D_
Cellular Component	GO:0030312	2	external encapsulating structure	2.03791e-05	A0A384JCX1	506	K	Uncharacterized protein OS=Botryotinia fuckeliana (strain B05.10) OX=332648 GN=BCIN_03g06600 PE=3 SV=1	BCIN_03g06600	1	0.00367065	160.75	IVITNDK(1)GR	2	-1.6177_x000D_
Cellular Component	GO:0030312	2	external encapsulating structure	2.03791e-05	A0A384JCX1	244	K	Uncharacterized protein OS=Botryotinia fuckeliana (strain B05.10) OX=332648 GN=BCIN_03g06600 PE=3 SV=1	BCIN_03g06600	1	0.000212937	149.49	LVNHFVNEFK(1)R	3	0.26033_x000D_
Cellular Component	GO:0030312	2	external encapsulating structure	2.03791e-05	A0A384JCX1	544	K	Uncharacterized protein OS=Botryotinia fuckeliana (strain B05.10) OX=332648 GN=BCIN_03g06600 PE=3 SV=1	BCIN_03g06600	1	0.00611954	166.07	NALEGK(1)AYQIR	2	-3.0379_x000D_
Cellular Component	GO:0030312	2	external encapsulating structure	2.03791e-05	A0A384JCX1	86	K	Uncharacterized protein OS=Botryotinia fuckeliana (strain B05.10) OX=332648 GN=BCIN_03g06600 PE=3 SV=1	BCIN_03g06600	1	3.82e-05	106.19	FADSEVQADMK(1)HFPFK	3	0.22542_x000D_
Cellular Component	GO:0030312	2	external encapsulating structure	2.03791e-05	A0A384JCX1	355	K	Uncharacterized protein OS=Botryotinia fuckeliana (strain B05.10) OX=332648 GN=BCIN_03g06600 PE=3 SV=1	BCIN_03g06600	1	0.00107228	162.38	LITDYFNGK(1)EPNK	2	1.1604_x000D_
Cellular Component	GO:0030312	2	external encapsulating structure	2.03791e-05	A0A384JTW8	548	K	HATPase_c domain-containing protein OS=Botryotinia fuckeliana (strain B05.10) OX=332648 GN=BCIN_10g00300 PE=3 SV=1	BCIN_10g00300	1	0.0372565	58.37	ALK(1)NVLGENVEK	2	0.53226_x000D_
Cellular Component	GO:0030312	2	external encapsulating structure	2.03791e-05	A0A384JTW8	328	K	HATPase_c domain-containing protein OS=Botryotinia fuckeliana (strain B05.10) OX=332648 GN=BCIN_10g00300 PE=3 SV=1	BCIN_10g00300	1	0.0129311	131.44	APFDLFETK(1)K	2	-0.010461_x000D_
Cellular Component	GO:0030312	2	external encapsulating structure	2.03791e-05	A0A384JTW8	178	K	HATPase_c domain-containing protein OS=Botryotinia fuckeliana (strain B05.10) OX=332648 GN=BCIN_10g00300 PE=3 SV=1	BCIN_10g00300	1	6.87e-10	178.14	IILHLK(1)DEQMDYLNESK	3	-0.065953_x000D_
Cellular Component	GO:0030312	2	external encapsulating structure	2.03791e-05	A0A384JTW8	196	K	HATPase_c domain-containing protein OS=Botryotinia fuckeliana (strain B05.10) OX=332648 GN=BCIN_10g00300 PE=3 SV=1	BCIN_10g00300	1	0.000542856	85.636	K(1)HSEFISYPIYLHVSK	3	-1.4193_x000D_
Cellular Component	GO:0030312	2	external encapsulating structure	2.03791e-05	A0A384JTW8	616	K	HATPase_c domain-containing protein OS=Botryotinia fuckeliana (strain B05.10) OX=332648 GN=BCIN_10g00300 PE=3 SV=1	BCIN_10g00300	1	0.0332915	117.89	SPIIK(1)ELK	2	0.27285_x000D_
Cellular Component	GO:0030312	2	external encapsulating structure	2.03791e-05	A0A384JTW8	485	K	HATPase_c domain-containing protein OS=Botryotinia fuckeliana (strain B05.10) OX=332648 GN=BCIN_10g00300 PE=3 SV=1	BCIN_10g00300	1	0.0364041	96.331	SPFLDSLK(1)AK	2	1.7455_x000D_
Cellular Component	GO:0030312	2	external encapsulating structure	2.03791e-05	A0A384JTH0	170	K	Elongation factor 1-alpha OS=Botryotinia fuckeliana (strain B05.10) OX=332648 GN=Bcef1a PE=3 SV=1	Bcef1a	1	0.012696	102.4	YQEIIK(1)ETSNFIK	2	-0.27598_x000D_
Cellular Component	GO:0030312	2	external encapsulating structure	2.03791e-05	A0A384JTH0	329	K	Elongation factor 1-alpha OS=Botryotinia fuckeliana (strain B05.10) OX=332648 GN=Bcef1a PE=3 SV=1	Bcef1a	1	0.0200102	94.767	GNVAGDSK(1)QDPPK	2	-0.75737_x000D_
Cellular Component	GO:0030312	2	external encapsulating structure	2.03791e-05	A0A384JTH0	438	K	Elongation factor 1-alpha OS=Botryotinia fuckeliana (strain B05.10) OX=332648 GN=Bcef1a PE=3 SV=1	Bcef1a	1	0.00300924	119.39	QTVAVGVIK(1)SVEK	2	0.14696_x000D_
Cellular Component	GO:0030312	2	external encapsulating structure	2.03791e-05	A0A384JTH0	377	K	Elongation factor 1-alpha OS=Botryotinia fuckeliana (strain B05.10) OX=332648 GN=Bcef1a PE=3 SV=1	Bcef1a	1	0.00830217	202.05	FSELLQK(1)IDR	2	0.14164_x000D_
Cellular Component	GO:0031934	6	mating-type region heterochromatin	0.117031	A0A384K1U9	123	K	Histone H3 OS=Botryotinia fuckeliana (strain B05.10) OX=332648 GN=BCIN_13g04410 PE=3 SV=1	BCIN_13g04410	1	0.0191052	104.43	VTIQSK(1)DIQLAR	2	0.27025_x000D_
Cellular Component	GO:0031934	6	mating-type region heterochromatin	0.117031	A0A384JAQ7	23	K	Histone H2A OS=Botryotinia fuckeliana (strain B05.10) OX=332648 GN=BCIN_02g06800 PE=3 SV=1	BCIN_02g06800	1	0.0361892	90.149	SSK(1)AGLAFPVGR	2	0.65523_x000D_
Cellular Component	GO:0031934	6	mating-type region heterochromatin	0.117031	A0A384JAQ7	5	K	Histone H2A OS=Botryotinia fuckeliana (strain B05.10) OX=332648 GN=BCIN_02g06800 PE=3 SV=1	BCIN_02g06800	1	0.017565	50.04	TGGK(1)SAGGK	2	-0.44114_x000D_
Cellular Component	GO:0005681	4	spliceosomal complex	0.0440997	A0A384JSK1	50	K	Bcsub2 OS=Botryotinia fuckeliana (strain B05.10) OX=332648 GN=Bcsub2 PE=4 SV=1	Bcsub2	1	0.00274527	77.078	K(1)GSYVGIHSTGFR	3	0.86305_x000D_
Cellular Component	GO:0005681	4	spliceosomal complex	0.0440997	A0A384JQ49	579	K	Bcprp8 OS=Botryotinia fuckeliana (strain B05.10) OX=332648 GN=Bcprp8 PE=4 SV=1	Bcprp8	1	0.0290815	64.803	EILK(1)MTK	2	-0.41627_x000D_
Cellular Component	GO:0005681	4	spliceosomal complex	0.0440997	A0A384J8M3	271	K	WW domain-containing protein OS=Botryotinia fuckeliana (strain B05.10) OX=332648 GN=BCIN_02g01510 PE=4 SV=1	BCIN_02g01510	1	0.0380801	69.825	SLK(1)EERSGK(1)K	2	2.5991_x000D_
Cellular Component	GO:0005681	4	spliceosomal complex	0.0440997	A0A384J8M3	277	K	WW domain-containing protein OS=Botryotinia fuckeliana (strain B05.10) OX=332648 GN=BCIN_02g01510 PE=4 SV=1	BCIN_02g01510	1	0.0380801	69.825	SLK(1)EERSGK(1)K	2	2.5991_x000D_
Cellular Component	GO:0005681	4	spliceosomal complex	0.0440997	A0A384JD53	227	K	Polyadenylate-binding protein OS=Botryotinia fuckeliana (strain B05.10) OX=332648 GN=BCIN_03g04810 PE=3 SV=1	BCIN_03g04810	1	0.00126226	96.331	VFVGHHIPK(1)K	3	0.47345_x000D_
Cellular Component	GO:0005681	4	spliceosomal complex	0.0440997	A0A384JCX1	75	K	Uncharacterized protein OS=Botryotinia fuckeliana (strain B05.10) OX=332648 GN=BCIN_03g06600 PE=3 SV=1	BCIN_03g06600	1	0.0116387	105.46	K(1)FADSEVQADMK	2	0.31995_x000D_
Cellular Component	GO:0005681	4	spliceosomal complex	0.0440997	A0A384JCX1	185	K	Uncharacterized protein OS=Botryotinia fuckeliana (strain B05.10) OX=332648 GN=BCIN_03g06600 PE=3 SV=1	BCIN_03g06600	1	1.51e-05	105.9	IINEPTAAAIAYGLDK(1)K	3	1.5073_x000D_
Cellular Component	GO:0005681	4	spliceosomal complex	0.0440997	A0A384JCX1	561	K	Uncharacterized protein OS=Botryotinia fuckeliana (strain B05.10) OX=332648 GN=BCIN_03g06600 PE=3 SV=1	BCIN_03g06600	1	7.03e-08	118.72	SSLSEADHELSK(1)SIQDPAAK	3	0.62269_x000D_
Cellular Component	GO:0005681	4	spliceosomal complex	0.0440997	A0A384JCX1	506	K	Uncharacterized protein OS=Botryotinia fuckeliana (strain B05.10) OX=332648 GN=BCIN_03g06600 PE=3 SV=1	BCIN_03g06600	1	0.00367065	160.75	IVITNDK(1)GR	2	-1.6177_x000D_
Cellular Component	GO:0005681	4	spliceosomal complex	0.0440997	A0A384JCX1	244	K	Uncharacterized protein OS=Botryotinia fuckeliana (strain B05.10) OX=332648 GN=BCIN_03g06600 PE=3 SV=1	BCIN_03g06600	1	0.000212937	149.49	LVNHFVNEFK(1)R	3	0.26033_x000D_
Cellular Component	GO:0005681	4	spliceosomal complex	0.0440997	A0A384JCX1	544	K	Uncharacterized protein OS=Botryotinia fuckeliana (strain B05.10) OX=332648 GN=BCIN_03g06600 PE=3 SV=1	BCIN_03g06600	1	0.00611954	166.07	NALEGK(1)AYQIR	2	-3.0379_x000D_
Cellular Component	GO:0005681	4	spliceosomal complex	0.0440997	A0A384JCX1	86	K	Uncharacterized protein OS=Botryotinia fuckeliana (strain B05.10) OX=332648 GN=BCIN_03g06600 PE=3 SV=1	BCIN_03g06600	1	3.82e-05	106.19	FADSEVQADMK(1)HFPFK	3	0.22542_x000D_
Cellular Component	GO:0005681	4	spliceosomal complex	0.0440997	A0A384JCX1	355	K	Uncharacterized protein OS=Botryotinia fuckeliana (strain B05.10) OX=332648 GN=BCIN_03g06600 PE=3 SV=1	BCIN_03g06600	1	0.00107228	162.38	LITDYFNGK(1)EPNK	2	1.1604_x000D_
Cellular Component	GO:0005681	4	spliceosomal complex	0.0440997	A0A384JZW8	1075	K	Bcprp2 OS=Botryotinia fuckeliana (strain B05.10) OX=332648 GN=Bcprp2 PE=4 SV=1	Bcprp2	1	0.0213315	47.559	DQLLK(1)IMERYK	3	1.5373_x000D_
Cellular Component	GO:0005681	4	spliceosomal complex	0.0440997	A0A384JE56	198	K	Uncharacterized protein OS=Botryotinia fuckeliana (strain B05.10) OX=332648 GN=BCIN_03g09260 PE=4 SV=1	BCIN_03g09260	0.999979	0.0173392	50.95	QKEVETK(1)LLQSR	3	0.53426_x000D_
Cellular Component	GO:0045259	3	proton-transporting ATP synthase complex	0.0063381	A0A384JSS2	78	K	Bcatp5 OS=Botryotinia fuckeliana (strain B05.10) OX=332648 GN=Bcatp5 PE=3 SV=1	Bcatp5	1	0.000641795	100.45	SLQSLHNVFQK(1)DAK	3	3.7092_x000D_
Cellular Component	GO:0045259	3	proton-transporting ATP synthase complex	0.0063381	A0A384K3Z3	232	K	ATP synthase subunit alpha OS=Botryotinia fuckeliana (strain B05.10) OX=332648 GN=Bcatp1 PE=3 SV=1	Bcatp1	1	0.010074	56.916	TAVALDAMLNQK(1)R	2	1.9462_x000D_
Cellular Component	GO:0045259	3	proton-transporting ATP synthase complex	0.0063381	A0A384K4A0	182	K	ATP synthase subunit beta OS=Botryotinia fuckeliana (strain B05.10) OX=332648 GN=Bcatp2 PE=3 SV=1	Bcatp2	1	0.010161	98.943	GGK(1)IGLFGGAGVGK	2	-0.56947_x000D_
Cellular Component	GO:0005753	4	mitochondrial proton-transporting ATP synthase complex	0.0063381	A0A384JSS2	78	K	Bcatp5 OS=Botryotinia fuckeliana (strain B05.10) OX=332648 GN=Bcatp5 PE=3 SV=1	Bcatp5	1	0.000641795	100.45	SLQSLHNVFQK(1)DAK	3	3.7092_x000D_
Cellular Component	GO:0005753	4	mitochondrial proton-transporting ATP synthase complex	0.0063381	A0A384K3Z3	232	K	ATP synthase subunit alpha OS=Botryotinia fuckeliana (strain B05.10) OX=332648 GN=Bcatp1 PE=3 SV=1	Bcatp1	1	0.010074	56.916	TAVALDAMLNQK(1)R	2	1.9462_x000D_
Cellular Component	GO:0005753	4	mitochondrial proton-transporting ATP synthase complex	0.0063381	A0A384K4A0	182	K	ATP synthase subunit beta OS=Botryotinia fuckeliana (strain B05.10) OX=332648 GN=Bcatp2 PE=3 SV=1	Bcatp2	1	0.010161	98.943	GGK(1)IGLFGGAGVGK	2	-0.56947_x000D_
Cellular Component	GO:0036464	4	cytoplasmic ribonucleoprotein granule	0.11111	A0A384JDA3	630	K	MIF4G domain-containing protein OS=Botryotinia fuckeliana (strain B05.10) OX=332648 GN=BCIN_03g06810 PE=4 SV=1	BCIN_03g06810	1	0.0112382	58.071	AEADK(1)ANAAENDRK	3	-0.025677_x000D_
Cellular Component	GO:0036464	4	cytoplasmic ribonucleoprotein granule	0.11111	A0A384J564	217	K	UTP--glucose-1-phosphate uridylyltransferase OS=Botryotinia fuckeliana (strain B05.10) OX=332648 GN=Bcugp1 PE=3 SV=1	Bcugp1	1	0.0122321	118.4	ILK(1)DSLLPAPK	2	0.88551_x000D_
Cellular Component	GO:0036464	4	cytoplasmic ribonucleoprotein granule	0.11111	A0A384JUY7	80	K	Bctma19 OS=Botryotinia fuckeliana (strain B05.10) OX=332648 GN=Bctma19 PE=3 SV=1	Bctma19	1	0.0136852	135.83	LNSTSFDK(1)K	2	1.1883_x000D_
Cellular Component	GO:0036464	4	cytoplasmic ribonucleoprotein granule	0.11111	A0A384JUY7	113	K	Bctma19 OS=Botryotinia fuckeliana (strain B05.10) OX=332648 GN=Bctma19 PE=3 SV=1	Bctma19	1	0.00559192	135.79	FEK(1)GAAAYAK	2	0.50857_x000D_
Cellular Component	GO:0036464	4	cytoplasmic ribonucleoprotein granule	0.11111	A0A384J5P0	61	K	Uncharacterized protein OS=Botryotinia fuckeliana (strain B05.10) OX=332648 GN=BCIN_01g05590 PE=3 SV=1	BCIN_01g05590	1	0.000326617	87.319	AIMPVIK(1)GHDVIAQAQSGTGK	3	0.22495_x000D_
Cellular Component	GO:0036464	4	cytoplasmic ribonucleoprotein granule	0.11111	A0A384JD53	227	K	Polyadenylate-binding protein OS=Botryotinia fuckeliana (strain B05.10) OX=332648 GN=BCIN_03g04810 PE=3 SV=1	BCIN_03g04810	1	0.00126226	96.331	VFVGHHIPK(1)K	3	0.47345_x000D_
Cellular Component	GO:0036464	4	cytoplasmic ribonucleoprotein granule	0.11111	A0A384JG51	246	K	Uncharacterized protein OS=Botryotinia fuckeliana (strain B05.10) OX=332648 GN=BCIN_05g00180 PE=3 SV=1	BCIN_05g00180	1	3.65e-18	145.94	ATAGDTHLGGQDFDTNLLDHFK(1)K	4	-0.27444_x000D_
Cellular Component	GO:0030684	4	preribosome	4.8875e-06	A0A384K2W2	365	K	Bcrpl3 OS=Botryotinia fuckeliana (strain B05.10) OX=332648 GN=Bcrpl3 PE=3 SV=1	Bcrpl3	1	0.00107549	79.568	WIDTSSK(1)FGHGAYQTAEEK	3	1.3388_x000D_
Cellular Component	GO:0030684	4	preribosome	4.8875e-06	A0A384K2W2	385	K	Bcrpl3 OS=Botryotinia fuckeliana (strain B05.10) OX=332648 GN=Bcrpl3 PE=3 SV=1	Bcrpl3	1	0.0389399	115.71	HQFLGTLK(1)K	2	-0.38371_x000D_
Cellular Component	GO:0030684	4	preribosome	4.8875e-06	A0A384K2W2	358	K	Bcrpl3 OS=Botryotinia fuckeliana (strain B05.10) OX=332648 GN=Bcrpl3 PE=3 SV=1	Bcrpl3	1	0.0120846	76.143	VELK(1)WIDTSSK	2	-1.79_x000D_
Cellular Component	GO:0030684	4	preribosome	4.8875e-06	A0A384K2W2	377	K	Bcrpl3 OS=Botryotinia fuckeliana (strain B05.10) OX=332648 GN=Bcrpl3 PE=3 SV=1	Bcrpl3	1	1.04e-05	100.02	FGHGAYQTAEEK(1)HQFLGTLK	4	-0.0033347_x000D_
Cellular Component	GO:0030684	4	preribosome	4.8875e-06	A0A384JJ19	41	K	Ribosomal_S17_N domain-containing protein OS=Botryotinia fuckeliana (strain B05.10) OX=332648 GN=BCIN_06g00380 PE=3 SV=1	BCIN_06g00380	1	0.0378735	95.358	WYK(1)DVGLGFR	2	-0.00069463_x000D_
Cellular Component	GO:0030684	4	preribosome	4.8875e-06	A0A384JJ19	110	K	Ribosomal_S17_N domain-containing protein OS=Botryotinia fuckeliana (strain B05.10) OX=332648 GN=BCIN_06g00380 PE=3 SV=1	BCIN_06g00380	1	0.000181689	120.53	HK(1)NLAAHVSPAFR	3	0.36448_x000D_
Cellular Component	GO:0030684	4	preribosome	4.8875e-06	A0A384JCX3	109	K	40S ribosomal protein S1 OS=Botryotinia fuckeliana (strain B05.10) OX=332648 GN=RPS1 PE=3 SV=1	RPS1	1	1.48e-06	126	NCLTNFHGLDFTSDK(1)LR	3	0.71942_x000D_
Cellular Component	GO:0030684	4	preribosome	4.8875e-06	A0A384J4J0	8	K	S4 RNA-binding domain-containing protein OS=Botryotinia fuckeliana (strain B05.10) OX=332648 GN=BCIN_01g02200 PE=3 SV=1	BCIN_01g02200	1	0.0367207	68.915	SYSK(1)TYK	2	0.5611_x000D_
Cellular Component	GO:0030684	4	preribosome	4.8875e-06	A0A384J4J0	49	K	S4 RNA-binding domain-containing protein OS=Botryotinia fuckeliana (strain B05.10) OX=332648 GN=BCIN_01g02200 PE=3 SV=1	BCIN_01g02200	1	0.0134878	124.23	VQLTLSK(1)IR	2	0.66759_x000D_
Cellular Component	GO:0030684	4	preribosome	4.8875e-06	A0A384J4J0	118	K	S4 RNA-binding domain-containing protein OS=Botryotinia fuckeliana (strain B05.10) OX=332648 GN=BCIN_01g02200 PE=3 SV=1	BCIN_01g02200	1	0.0248935	65.395	LGLAK(1)SIHHAR	3	-0.15247_x000D_
Cellular Component	GO:0030684	4	preribosome	4.8875e-06	A0A384JD57	85	K	Uncharacterized protein OS=Botryotinia fuckeliana (strain B05.10) OX=332648 GN=BCIN_03g06970 PE=3 SV=1	BCIN_03g06970	1	0.0140403	47.915	CK(1)ELGITALHVK	3	-0.8642_x000D_
Cellular Component	GO:0030684	4	preribosome	4.8875e-06	A0A384JBE3	130	K	Ribosomal protein OS=Botryotinia fuckeliana (strain B05.10) OX=332648 GN=BCIN_03g01820 PE=3 SV=1	BCIN_03g01820	1	0.011945	91.867	LLGPGLSK(1)AGK	2	-0.32838_x000D_
Cellular Component	GO:0030684	4	preribosome	4.8875e-06	A0A384JBE3	133	K	Ribosomal protein OS=Botryotinia fuckeliana (strain B05.10) OX=332648 GN=BCIN_03g01820 PE=3 SV=1	BCIN_03g01820	1	0.0111067	63.337	AGK(1)FPTPVSHNEDLSGK	3	0.21631_x000D_
Cellular Component	GO:0030684	4	preribosome	4.8875e-06	A0A384JD22	12	K	Uncharacterized protein OS=Botryotinia fuckeliana (strain B05.10) OX=332648 GN=BCIN_03g06990 PE=3 SV=1	BCIN_03g06990	1	0.000261101	140.45	ASNQSVQCFGK(1)K	2	-1.841_x000D_
Cellular Component	GO:0030684	4	preribosome	4.8875e-06	A0A384JBD4	200	K	Bcrps5 OS=Botryotinia fuckeliana (strain B05.10) OX=332648 GN=Bcrps5 PE=3 SV=1	Bcrps5	1	0.0412038	106.42	GSSNSYAIK(1)K	2	-0.17918_x000D_
Cellular Component	GO:0030684	4	preribosome	4.8875e-06	A0A384J453	128	K	S5 DRBM domain-containing protein OS=Botryotinia fuckeliana (strain B05.10) OX=332648 GN=BCIN_01g00980 PE=3 SV=1	BCIN_01g00980	1	0.0190376	107.83	TSK(1)EVATAIR	2	0.89003_x000D_
Cellular Component	GO:0030684	4	preribosome	4.8875e-06	A0A384J453	194	K	S5 DRBM domain-containing protein OS=Botryotinia fuckeliana (strain B05.10) OX=332648 GN=BCIN_01g00980 PE=3 SV=1	BCIN_01g00980	1	0.00596669	134.51	GTGLVASPAVK(1)R	2	-0.77582_x000D_
Cellular Component	GO:0030684	4	preribosome	4.8875e-06	A0A384J453	49	K	S5 DRBM domain-containing protein OS=Botryotinia fuckeliana (strain B05.10) OX=332648 GN=BCIN_01g00980 PE=3 SV=1	BCIN_01g00980	1	0.0122531	118.5	EWQPVTK(1)LGR	2	-1.2419_x000D_
Cellular Component	GO:0030684	4	preribosome	4.8875e-06	A0A384JVB5	80	K	Bcrps3 OS=Botryotinia fuckeliana (strain B05.10) OX=332648 GN=Bcrps3 PE=3 SV=1	Bcrps3	1	0.00706627	147.08	ELTSLIQK(1)R	2	-0.038329_x000D_
Cellular Component	GO:0030684	4	preribosome	4.8875e-06	A0A384JVB5	12	K	Bcrps3 OS=Botryotinia fuckeliana (strain B05.10) OX=332648 GN=Bcrps3 PE=3 SV=1	Bcrps3	1	0.035167	63.073	ASSVPGAAISK(1)R	2	-0.31641_x000D_
Cellular Component	GO:0030684	4	preribosome	4.8875e-06	A0A384JEF1	8	K	Ribosomal protein L19 OS=Botryotinia fuckeliana (strain B05.10) OX=332648 GN=BCIN_04g00540 PE=3 SV=1	BCIN_04g00540	1	0.0156505	98.523	VNLTTQK(1)R	2	-1.119_x000D_
Cellular Component	GO:0030684	4	preribosome	4.8875e-06	A0A384JEF1	19	K	Ribosomal protein L19 OS=Botryotinia fuckeliana (strain B05.10) OX=332648 GN=BCIN_04g00540 PE=3 SV=1	BCIN_04g00540	1	0.0143842	83.998	LAASVVGCGK(1)R	2	-0.48661_x000D_
Cellular Component	GO:0030684	4	preribosome	4.8875e-06	A0A384JEF1	117	K	Ribosomal protein L19 OS=Botryotinia fuckeliana (strain B05.10) OX=332648 GN=BCIN_04g00540 PE=3 SV=1	BCIN_04g00540	1	5.39e-05	112.3	IDK(1)HLYHELYHLSK	4	0.10258_x000D_
Cellular Component	GO:0030684	4	preribosome	4.8875e-06	A0A384JSF0	106	K	KOW domain-containing protein OS=Botryotinia fuckeliana (strain B05.10) OX=332648 GN=BCIN_09g03550 PE=4 SV=1	BCIN_09g03550	1	0.0209327	74.173	LWQQSPWAQK(1)R	2	0.33642_x000D_
Cellular Component	GO:0030684	4	preribosome	4.8875e-06	A0A384JBQ4	221	K	Ribosomal_L2_C domain-containing protein OS=Botryotinia fuckeliana (strain B05.10) OX=332648 GN=BCIN_03g02530 PE=4 SV=1	BCIN_03g02530	1	1.78e-05	89.565	GVAMNPVDHPHGGGNHQHIGK(1)ASTISR	5	0.32423_x000D_
Cellular Component	GO:0030684	4	preribosome	4.8875e-06	A0A384JBQ4	145	K	Ribosomal_L2_C domain-containing protein OS=Botryotinia fuckeliana (strain B05.10) OX=332648 GN=BCIN_03g02530 PE=4 SV=1	BCIN_03g02530	1	4.19e-11	127.5	TSGNYVTVIGHNPDEGK(1)TR	3	0.48761_x000D_
Cellular Component	GO:0030684	4	preribosome	4.8875e-06	A0A384JBQ4	181	K	Ribosomal_L2_C domain-containing protein OS=Botryotinia fuckeliana (strain B05.10) OX=332648 GN=BCIN_03g02530 PE=4 SV=1	BCIN_03g02530	0.999969	0.0140458	58.132	TDKPLLK(1)ASR	3	0.20143_x000D_
Cellular Component	GO:0030684	4	preribosome	4.8875e-06	A0A384JBQ4	234	K	Ribosomal_L2_C domain-containing protein OS=Botryotinia fuckeliana (strain B05.10) OX=332648 GN=BCIN_03g02530 PE=4 SV=1	BCIN_03g02530	1	9.92e-08	219.72	YAAQGQK(1)AGLIAAR	2	1.1616_x000D_
Cellular Component	GO:0030684	4	preribosome	4.8875e-06	A0A384JBQ4	24	K	Ribosomal_L2_C domain-containing protein OS=Botryotinia fuckeliana (strain B05.10) OX=332648 GN=BCIN_03g02530 PE=4 SV=1	BCIN_03g02530	1	0.0216953	113.5	LNK(1)APAQFR	2	-0.77828_x000D_
Cellular Component	GO:0030684	4	preribosome	4.8875e-06	A0A384JUY8	74	K	Uncharacterized protein OS=Botryotinia fuckeliana (strain B05.10) OX=332648 GN=BCIN_10g04290 PE=3 SV=1	BCIN_10g04290	1	0.00470585	140.16	AAQGK(1)QFGVTR	2	1.5249_x000D_
Cellular Component	GO:0030684	4	preribosome	4.8875e-06	A0A384JUY8	46	K	Uncharacterized protein OS=Botryotinia fuckeliana (strain B05.10) OX=332648 GN=BCIN_10g04290 PE=3 SV=1	BCIN_10g04290	1	0.0138833	70.54	AVK(1)FLENVQEHK	3	-0.72486_x000D_
Cellular Component	GO:0030684	4	preribosome	4.8875e-06	A0A384JUY8	55	K	Uncharacterized protein OS=Botryotinia fuckeliana (strain B05.10) OX=332648 GN=BCIN_10g04290 PE=3 SV=1	BCIN_10g04290	1	0.00256686	80.534	FLENVQEHK(1)EAVAMR	3	0.2696_x000D_
Cellular Component	GO:0030684	4	preribosome	4.8875e-06	A0A384JV25	119	K	40S ribosomal protein S7 OS=Botryotinia fuckeliana (strain B05.10) OX=332648 GN=BCIN_10g04610 PE=3 SV=1	BCIN_10g04610	1	0.0400596	168.74	TSLTQK(1)R	2	0.16795_x000D_
Cellular Component	GO:0030684	4	preribosome	4.8875e-06	A0A384JD74	23	K	Bcrpl25 OS=Botryotinia fuckeliana (strain B05.10) OX=332648 GN=Bcrpl25 PE=3 SV=1	Bcrpl25	1	0.0207713	106.68	ANAAAK(1)ATLK	2	-0.47709_x000D_
Cellular Component	GO:0030684	4	preribosome	4.8875e-06	A0A384J9U0	55	K	Bcrpl28 OS=Botryotinia fuckeliana (strain B05.10) OX=332648 GN=Bcrpl28 PE=3 SV=1	Bcrpl28	1	0.0054578	81.017	YHPGYFGK(1)VGMR	3	0.0033009_x000D_
Cellular Component	GO:0072686	5	mitotic spindle	0.322582	A0A384JR28	17	K	Importin subunit alpha OS=Botryotinia fuckeliana (strain B05.10) OX=332648 GN=Bcsrp1 PE=3 SV=1	Bcsrp1	0.999901	0.0193451	65.395	AK(1)NTFKPEELR	3	-0.30391_x000D_
Cellular Component	GO:0072686	5	mitotic spindle	0.322582	A0A384JE56	198	K	Uncharacterized protein OS=Botryotinia fuckeliana (strain B05.10) OX=332648 GN=BCIN_03g09260 PE=4 SV=1	BCIN_03g09260	0.999979	0.0173392	50.95	QKEVETK(1)LLQSR	3	0.53426_x000D_
Cellular Component	GO:0044391	3	ribosomal subunit	4.2649e-47	A0A384JSB5	32	K	Uncharacterized protein OS=Botryotinia fuckeliana (strain B05.10) OX=332648 GN=BCIN_09g02490 PE=3 SV=1	BCIN_09g02490	1	0.0400046	91.867	AGK(1)ASLFAQGK	2	0.54273_x000D_
Cellular Component	GO:0044391	3	ribosomal subunit	4.2649e-47	A0A384JSB5	80	K	Uncharacterized protein OS=Botryotinia fuckeliana (strain B05.10) OX=332648 GN=BCIN_09g02490 PE=3 SV=1	BCIN_09g02490	1	0.00560855	107.01	TK(1)AQLALK	2	0.39289_x000D_
Cellular Component	GO:0044391	3	ribosomal subunit	4.2649e-47	A0A384K2W2	365	K	Bcrpl3 OS=Botryotinia fuckeliana (strain B05.10) OX=332648 GN=Bcrpl3 PE=3 SV=1	Bcrpl3	1	0.00107549	79.568	WIDTSSK(1)FGHGAYQTAEEK	3	1.3388_x000D_
Cellular Component	GO:0044391	3	ribosomal subunit	4.2649e-47	A0A384K2W2	385	K	Bcrpl3 OS=Botryotinia fuckeliana (strain B05.10) OX=332648 GN=Bcrpl3 PE=3 SV=1	Bcrpl3	1	0.0389399	115.71	HQFLGTLK(1)K	2	-0.38371_x000D_
Cellular Component	GO:0044391	3	ribosomal subunit	4.2649e-47	A0A384K2W2	358	K	Bcrpl3 OS=Botryotinia fuckeliana (strain B05.10) OX=332648 GN=Bcrpl3 PE=3 SV=1	Bcrpl3	1	0.0120846	76.143	VELK(1)WIDTSSK	2	-1.79_x000D_
Cellular Component	GO:0044391	3	ribosomal subunit	4.2649e-47	A0A384K2W2	377	K	Bcrpl3 OS=Botryotinia fuckeliana (strain B05.10) OX=332648 GN=Bcrpl3 PE=3 SV=1	Bcrpl3	1	1.04e-05	100.02	FGHGAYQTAEEK(1)HQFLGTLK	4	-0.0033347_x000D_
Cellular Component	GO:0044391	3	ribosomal subunit	4.2649e-47	A0A384JJ19	41	K	Ribosomal_S17_N domain-containing protein OS=Botryotinia fuckeliana (strain B05.10) OX=332648 GN=BCIN_06g00380 PE=3 SV=1	BCIN_06g00380	1	0.0378735	95.358	WYK(1)DVGLGFR	2	-0.00069463_x000D_
Cellular Component	GO:0044391	3	ribosomal subunit	4.2649e-47	A0A384JJ19	110	K	Ribosomal_S17_N domain-containing protein OS=Botryotinia fuckeliana (strain B05.10) OX=332648 GN=BCIN_06g00380 PE=3 SV=1	BCIN_06g00380	1	0.000181689	120.53	HK(1)NLAAHVSPAFR	3	0.36448_x000D_
Cellular Component	GO:0044391	3	ribosomal subunit	4.2649e-47	A0A384J798	52	K	Uncharacterized protein OS=Botryotinia fuckeliana (strain B05.10) OX=332648 GN=BCIN_01g09620 PE=3 SV=1	BCIN_01g09620	1	3.58e-21	257.76	VLEQLSGQTPVYSK(1)AR	2	0.10543_x000D_
Cellular Component	GO:0044391	3	ribosomal subunit	4.2649e-47	A0A384JCX3	109	K	40S ribosomal protein S1 OS=Botryotinia fuckeliana (strain B05.10) OX=332648 GN=RPS1 PE=3 SV=1	RPS1	1	1.48e-06	126	NCLTNFHGLDFTSDK(1)LR	3	0.71942_x000D_
Cellular Component	GO:0044391	3	ribosomal subunit	4.2649e-47	A0A384J4J9	60	K	Uncharacterized protein OS=Botryotinia fuckeliana (strain B05.10) OX=332648 GN=BCIN_01g02210 PE=4 SV=1	BCIN_01g02210	1	0.0298824	58.079	VYHGK(1)TGVVYNVTK	3	-0.13751_x000D_
Cellular Component	GO:0044391	3	ribosomal subunit	4.2649e-47	A0A384J4J9	129	K	Uncharacterized protein OS=Botryotinia fuckeliana (strain B05.10) OX=332648 GN=BCIN_01g02210 PE=4 SV=1	BCIN_01g02210	1	0.00073523	88.681	TDGTHVHLK(1)R	3	-0.18851_x000D_
Cellular Component	GO:0044391	3	ribosomal subunit	4.2649e-47	A0A384J9L6	6	K	Bcrps31 OS=Botryotinia fuckeliana (strain B05.10) OX=332648 GN=Bcrps31 PE=4 SV=1	Bcrps31	1	0.0350696	96.342	MQIFVK(1)TLTGK	2	-0.60375_x000D_
Cellular Component	GO:0044391	3	ribosomal subunit	4.2649e-47	A0A384J9L6	99	K	Bcrps31 OS=Botryotinia fuckeliana (strain B05.10) OX=332648 GN=Bcrps31 PE=4 SV=1	Bcrps31	0.999991	0.0289933	50.607	TK(1)LAVLKYYK	2	-3.0362_x000D_
Cellular Component	GO:0044391	3	ribosomal subunit	4.2649e-47	A0A384J9L6	63	K	Bcrps31 OS=Botryotinia fuckeliana (strain B05.10) OX=332648 GN=Bcrps31 PE=4 SV=1	Bcrps31	1	8.45e-09	156.22	TLSDYNIQK(1)ESTLHLVLR	3	0.84007_x000D_
Cellular Component	GO:0044391	3	ribosomal subunit	4.2649e-47	A0A384J9L6	48	K	Bcrps31 OS=Botryotinia fuckeliana (strain B05.10) OX=332648 GN=Bcrps31 PE=4 SV=1	Bcrps31	1	0.00845321	107.24	LIFAGK(1)QLEDGR	2	0.39736_x000D_
Cellular Component	GO:0044391	3	ribosomal subunit	4.2649e-47	A0A384JD22	12	K	Uncharacterized protein OS=Botryotinia fuckeliana (strain B05.10) OX=332648 GN=BCIN_03g06990 PE=3 SV=1	BCIN_03g06990	1	0.000261101	140.45	ASNQSVQCFGK(1)K	2	-1.841_x000D_
Cellular Component	GO:0044391	3	ribosomal subunit	4.2649e-47	A0A384JBD4	200	K	Bcrps5 OS=Botryotinia fuckeliana (strain B05.10) OX=332648 GN=Bcrps5 PE=3 SV=1	Bcrps5	1	0.0412038	106.42	GSSNSYAIK(1)K	2	-0.17918_x000D_
Cellular Component	GO:0044391	3	ribosomal subunit	4.2649e-47	A0A384J453	128	K	S5 DRBM domain-containing protein OS=Botryotinia fuckeliana (strain B05.10) OX=332648 GN=BCIN_01g00980 PE=3 SV=1	BCIN_01g00980	1	0.0190376	107.83	TSK(1)EVATAIR	2	0.89003_x000D_
Cellular Component	GO:0044391	3	ribosomal subunit	4.2649e-47	A0A384J453	194	K	S5 DRBM domain-containing protein OS=Botryotinia fuckeliana (strain B05.10) OX=332648 GN=BCIN_01g00980 PE=3 SV=1	BCIN_01g00980	1	0.00596669	134.51	GTGLVASPAVK(1)R	2	-0.77582_x000D_
Cellular Component	GO:0044391	3	ribosomal subunit	4.2649e-47	A0A384J453	49	K	S5 DRBM domain-containing protein OS=Botryotinia fuckeliana (strain B05.10) OX=332648 GN=BCIN_01g00980 PE=3 SV=1	BCIN_01g00980	1	0.0122531	118.5	EWQPVTK(1)LGR	2	-1.2419_x000D_
Cellular Component	GO:0044391	3	ribosomal subunit	4.2649e-47	A0A384JY93	59	K	Uncharacterized protein OS=Botryotinia fuckeliana (strain B05.10) OX=332648 GN=BCIN_12g01300 PE=3 SV=1	BCIN_12g01300	1	0.00972329	121.73	IAGYTTHLMK(1)R	2	0.13131_x000D_
Cellular Component	GO:0044391	3	ribosomal subunit	4.2649e-47	A0A384JY93	32	K	Uncharacterized protein OS=Botryotinia fuckeliana (strain B05.10) OX=332648 GN=BCIN_12g01300 PE=3 SV=1	BCIN_12g01300	1	0.0233999	81.338	LTLDFETNK(1)R	2	-2.4599_x000D_
Cellular Component	GO:0044391	3	ribosomal subunit	4.2649e-47	A0A384JFZ5	50	K	Uncharacterized protein OS=Botryotinia fuckeliana (strain B05.10) OX=332648 GN=BCIN_04g05440 PE=3 SV=1	BCIN_04g05440	1	0.0127685	85.457	SSPFGGSSHAK(1)GIVLEK	3	0.69846_x000D_
Cellular Component	GO:0044391	3	ribosomal subunit	4.2649e-47	A0A384JFZ5	56	K	Uncharacterized protein OS=Botryotinia fuckeliana (strain B05.10) OX=332648 GN=BCIN_04g05440 PE=3 SV=1	BCIN_04g05440	1	0.0271815	96.342	GIVLEK(1)VGVEAK	2	0.55435_x000D_
Cellular Component	GO:0044391	3	ribosomal subunit	4.2649e-47	A0A384JVB5	80	K	Bcrps3 OS=Botryotinia fuckeliana (strain B05.10) OX=332648 GN=Bcrps3 PE=3 SV=1	Bcrps3	1	0.00706627	147.08	ELTSLIQK(1)R	2	-0.038329_x000D_
Cellular Component	GO:0044391	3	ribosomal subunit	4.2649e-47	A0A384JVB5	12	K	Bcrps3 OS=Botryotinia fuckeliana (strain B05.10) OX=332648 GN=Bcrps3 PE=3 SV=1	Bcrps3	1	0.035167	63.073	ASSVPGAAISK(1)R	2	-0.31641_x000D_
Cellular Component	GO:0044391	3	ribosomal subunit	4.2649e-47	A0A384JSF0	106	K	KOW domain-containing protein OS=Botryotinia fuckeliana (strain B05.10) OX=332648 GN=BCIN_09g03550 PE=4 SV=1	BCIN_09g03550	1	0.0209327	74.173	LWQQSPWAQK(1)R	2	0.33642_x000D_
Cellular Component	GO:0044391	3	ribosomal subunit	4.2649e-47	A0A384JBQ4	221	K	Ribosomal_L2_C domain-containing protein OS=Botryotinia fuckeliana (strain B05.10) OX=332648 GN=BCIN_03g02530 PE=4 SV=1	BCIN_03g02530	1	1.78e-05	89.565	GVAMNPVDHPHGGGNHQHIGK(1)ASTISR	5	0.32423_x000D_
Cellular Component	GO:0044391	3	ribosomal subunit	4.2649e-47	A0A384JBQ4	145	K	Ribosomal_L2_C domain-containing protein OS=Botryotinia fuckeliana (strain B05.10) OX=332648 GN=BCIN_03g02530 PE=4 SV=1	BCIN_03g02530	1	4.19e-11	127.5	TSGNYVTVIGHNPDEGK(1)TR	3	0.48761_x000D_
Cellular Component	GO:0044391	3	ribosomal subunit	4.2649e-47	A0A384JBQ4	181	K	Ribosomal_L2_C domain-containing protein OS=Botryotinia fuckeliana (strain B05.10) OX=332648 GN=BCIN_03g02530 PE=4 SV=1	BCIN_03g02530	0.999969	0.0140458	58.132	TDKPLLK(1)ASR	3	0.20143_x000D_
Cellular Component	GO:0044391	3	ribosomal subunit	4.2649e-47	A0A384JBQ4	234	K	Ribosomal_L2_C domain-containing protein OS=Botryotinia fuckeliana (strain B05.10) OX=332648 GN=BCIN_03g02530 PE=4 SV=1	BCIN_03g02530	1	9.92e-08	219.72	YAAQGQK(1)AGLIAAR	2	1.1616_x000D_
Cellular Component	GO:0044391	3	ribosomal subunit	4.2649e-47	A0A384JBQ4	24	K	Ribosomal_L2_C domain-containing protein OS=Botryotinia fuckeliana (strain B05.10) OX=332648 GN=BCIN_03g02530 PE=4 SV=1	BCIN_03g02530	1	0.0216953	113.5	LNK(1)APAQFR	2	-0.77828_x000D_
Cellular Component	GO:0044391	3	ribosomal subunit	4.2649e-47	A0A384JNZ0	27	K	Uncharacterized protein OS=Botryotinia fuckeliana (strain B05.10) OX=332648 GN=BCIN_08g00760 PE=4 SV=1	BCIN_08g00760	1	0.0135266	73.067	VCTHK(1)AGLIR	3	-0.17452_x000D_
Cellular Component	GO:0044391	3	ribosomal subunit	4.2649e-47	A0A384JNZ0	54	K	Uncharacterized protein OS=Botryotinia fuckeliana (strain B05.10) OX=332648 GN=BCIN_08g00760 PE=4 SV=1	BCIN_08g00760	1	0.00741304	84.213	AADIGFVK(1)HR	2	0.58277_x000D_
Cellular Component	GO:0044391	3	ribosomal subunit	4.2649e-47	A0A384JD74	23	K	Bcrpl25 OS=Botryotinia fuckeliana (strain B05.10) OX=332648 GN=Bcrpl25 PE=3 SV=1	Bcrpl25	1	0.0207713	106.68	ANAAAK(1)ATLK	2	-0.47709_x000D_
Cellular Component	GO:0044391	3	ribosomal subunit	4.2649e-47	A0A384JD98	252	K	Ribosomal_L7Ae domain-containing protein OS=Botryotinia fuckeliana (strain B05.10) OX=332648 GN=BCIN_03g06530 PE=4 SV=1	BCIN_03g06530	1	0.0415144	78.149	K(1)ALESAIK	2	-0.1837_x000D_
Cellular Component	GO:0044391	3	ribosomal subunit	4.2649e-47	A0A384JD98	18	K	Ribosomal_L7Ae domain-containing protein OS=Botryotinia fuckeliana (strain B05.10) OX=332648 GN=BCIN_03g06530 PE=4 SV=1	BCIN_03g06530	1	0.000556483	118.9	AAPAPFPQSK(1)AGAGK	2	-0.3509_x000D_
Cellular Component	GO:0044391	3	ribosomal subunit	4.2649e-47	A0A384JD98	100	K	Ribosomal_L7Ae domain-containing protein OS=Botryotinia fuckeliana (strain B05.10) OX=332648 GN=BCIN_03g06530 PE=4 SV=1	BCIN_03g06530	0.997615	0.00321605	79.466	LLNK(0.998)YRPETK(0.002)PEK	3	0.73577_x000D_
Cellular Component	GO:0044391	3	ribosomal subunit	4.2649e-47	A0A384JU32	137	K	Uncharacterized protein OS=Botryotinia fuckeliana (strain B05.10) OX=332648 GN=BCIN_09g06480 PE=4 SV=1	BCIN_09g06480	1	0.00585812	125.75	TNVSTQSK(1)VSK	2	0.29828_x000D_
Cellular Component	GO:0044391	3	ribosomal subunit	4.2649e-47	A0A384JVY6	25	K	Uncharacterized protein OS=Botryotinia fuckeliana (strain B05.10) OX=332648 GN=BCIN_10g04300 PE=3 SV=1	BCIN_10g04300	1	0.00423714	182.65	LLNTNVEGK(1)QK	2	-0.16027_x000D_
Cellular Component	GO:0044391	3	ribosomal subunit	4.2649e-47	A0A384JTU5	101	K	Bcrpl10 OS=Botryotinia fuckeliana (strain B05.10) OX=332648 GN=Bcrpl10 PE=4 SV=1	Bcrpl10	1	0.00229007	116.55	INK(1)MLSCAGADR	2	-1.1277_x000D_
Cellular Component	GO:0044391	3	ribosomal subunit	4.2649e-47	A0A384K3A6	8	K	Bcrpl5 OS=Botryotinia fuckeliana (strain B05.10) OX=332648 GN=Bcrpl5 PE=3 SV=1	Bcrpl5	1	0.0335082	98.249	LVK(1)NSAYYSR	2	1.0375_x000D_
Cellular Component	GO:0044391	3	ribosomal subunit	4.2649e-47	A0A384K3A6	165	K	Bcrpl5 OS=Botryotinia fuckeliana (strain B05.10) OX=332648 GN=Bcrpl5 PE=3 SV=1	Bcrpl5	1	0.0010578	77.221	IFGAMK(1)GASDGGILVPHSENR	3	1.8106_x000D_
Cellular Component	GO:0044391	3	ribosomal subunit	4.2649e-47	A0A384J4J0	8	K	S4 RNA-binding domain-containing protein OS=Botryotinia fuckeliana (strain B05.10) OX=332648 GN=BCIN_01g02200 PE=3 SV=1	BCIN_01g02200	1	0.0367207	68.915	SYSK(1)TYK	2	0.5611_x000D_
Cellular Component	GO:0044391	3	ribosomal subunit	4.2649e-47	A0A384J4J0	49	K	S4 RNA-binding domain-containing protein OS=Botryotinia fuckeliana (strain B05.10) OX=332648 GN=BCIN_01g02200 PE=3 SV=1	BCIN_01g02200	1	0.0134878	124.23	VQLTLSK(1)IR	2	0.66759_x000D_
Cellular Component	GO:0044391	3	ribosomal subunit	4.2649e-47	A0A384J4J0	118	K	S4 RNA-binding domain-containing protein OS=Botryotinia fuckeliana (strain B05.10) OX=332648 GN=BCIN_01g02200 PE=3 SV=1	BCIN_01g02200	1	0.0248935	65.395	LGLAK(1)SIHHAR	3	-0.15247_x000D_
Cellular Component	GO:0044391	3	ribosomal subunit	4.2649e-47	A0A384JGS5	158	K	60S ribosomal protein L20 OS=Botryotinia fuckeliana (strain B05.10) OX=332648 GN=BCIN_05g01600 PE=3 SV=1	BCIN_05g01600	1	0.000367068	174.42	ISK(1)SMTANLFASK	2	0.99793_x000D_
Cellular Component	GO:0044391	3	ribosomal subunit	4.2649e-47	A0A384JGS5	168	K	60S ribosomal protein L20 OS=Botryotinia fuckeliana (strain B05.10) OX=332648 GN=BCIN_05g01600 PE=3 SV=1	BCIN_05g01600	1	0.00121588	111.06	SMTANLFASK(1)R	2	0.18539_x000D_
Cellular Component	GO:0044391	3	ribosomal subunit	4.2649e-47	A0A384JXL0	126	K	60S ribosomal protein L6 OS=Botryotinia fuckeliana (strain B05.10) OX=332648 GN=BCIN_11g05900 PE=3 SV=1	BCIN_11g05900	1	0.0047318	161.17	IEELSNPK(1)YFAR	2	-2.7743_x000D_
Cellular Component	GO:0044391	3	ribosomal subunit	4.2649e-47	A0A384K3N7	22	K	Uncharacterized protein OS=Botryotinia fuckeliana (strain B05.10) OX=332648 GN=BCIN_14g04100 PE=4 SV=1	BCIN_14g04100	1	0.00320798	129.7	FVIDCK(1)QPANDK	2	-0.030317_x000D_
Cellular Component	GO:0044391	3	ribosomal subunit	4.2649e-47	A0A384K3N7	101	K	Uncharacterized protein OS=Botryotinia fuckeliana (strain B05.10) OX=332648 GN=BCIN_14g04100 PE=4 SV=1	BCIN_14g04100	1	0.0190165	104.52	VVSTSK(1)GVYELR	2	-0.72424_x000D_
Cellular Component	GO:0044391	3	ribosomal subunit	4.2649e-47	A0A384JJN2	22	K	40S ribosomal protein S27 OS=Botryotinia fuckeliana (strain B05.10) OX=332648 GN=BCIN_06g02890 PE=3 SV=1	BCIN_06g02890	1	0.0237541	110.81	LK(1)QLVPAPR	2	-0.37581_x000D_
Cellular Component	GO:0044391	3	ribosomal subunit	4.2649e-47	A0A384K438	9	K	S10_plectin domain-containing protein OS=Botryotinia fuckeliana (strain B05.10) OX=332648 GN=BCIN_14g04590 PE=4 SV=1	BCIN_14g04590	1	0.0331771	49.35	K(1)LIHEYLFR	3	0.85921_x000D_
Cellular Component	GO:0044391	3	ribosomal subunit	4.2649e-47	A0A384JD57	85	K	Uncharacterized protein OS=Botryotinia fuckeliana (strain B05.10) OX=332648 GN=BCIN_03g06970 PE=3 SV=1	BCIN_03g06970	1	0.0140403	47.915	CK(1)ELGITALHVK	3	-0.8642_x000D_
Cellular Component	GO:0044391	3	ribosomal subunit	4.2649e-47	A0A384K801	46	K	Ribosomal_L28e domain-containing protein OS=Botryotinia fuckeliana (strain B05.10) OX=332648 GN=BCIN_16g04810 PE=4 SV=1	BCIN_16g04810	1	0.011291	138.1	K(1)YAGFVNDK	2	-0.33348_x000D_
Cellular Component	GO:0044391	3	ribosomal subunit	4.2649e-47	A0A384K801	129	K	Ribosomal_L28e domain-containing protein OS=Botryotinia fuckeliana (strain B05.10) OX=332648 GN=BCIN_16g04810 PE=4 SV=1	BCIN_16g04810	1	0.00563604	169.93	SSAILESQTPK(1)K	2	0.020343_x000D_
Cellular Component	GO:0044391	3	ribosomal subunit	4.2649e-47	A0A384K801	23	K	Ribosomal_L28e domain-containing protein OS=Botryotinia fuckeliana (strain B05.10) OX=332648 GN=BCIN_16g04810 PE=4 SV=1	BCIN_16g04810	1	0.00931331	139.97	SQNAFLVK(1)R	2	0.067318_x000D_
Cellular Component	GO:0044391	3	ribosomal subunit	4.2649e-47	A0A384K801	100	K	Ribosomal_L28e domain-containing protein OS=Botryotinia fuckeliana (strain B05.10) OX=332648 GN=BCIN_16g04810 PE=4 SV=1	BCIN_16g04810	1	0.000850431	109.6	TFAGVAK(1)TVAQGGYR	2	0.61178_x000D_
Cellular Component	GO:0044391	3	ribosomal subunit	4.2649e-47	A0A384JBE3	130	K	Ribosomal protein OS=Botryotinia fuckeliana (strain B05.10) OX=332648 GN=BCIN_03g01820 PE=3 SV=1	BCIN_03g01820	1	0.011945	91.867	LLGPGLSK(1)AGK	2	-0.32838_x000D_
Cellular Component	GO:0044391	3	ribosomal subunit	4.2649e-47	A0A384JBE3	133	K	Ribosomal protein OS=Botryotinia fuckeliana (strain B05.10) OX=332648 GN=BCIN_03g01820 PE=3 SV=1	BCIN_03g01820	1	0.0111067	63.337	AGK(1)FPTPVSHNEDLSGK	3	0.21631_x000D_
Cellular Component	GO:0044391	3	ribosomal subunit	4.2649e-47	A0A384JI26	31	K	Uncharacterized protein OS=Botryotinia fuckeliana (strain B05.10) OX=332648 GN=BCIN_05g06130 PE=4 SV=1	BCIN_05g06130	1	0.00540528	81.594	EYTIHLHK(1)R	3	-0.71822_x000D_
Cellular Component	GO:0044391	3	ribosomal subunit	4.2649e-47	A0A384JU36	150	K	Uncharacterized protein OS=Botryotinia fuckeliana (strain B05.10) OX=332648 GN=BCIN_10g01260 PE=3 SV=1	BCIN_10g01260	1	0.00176999	84.759	LSHEVGWK(1)YQDVVAR	3	0.20123_x000D_
Cellular Component	GO:0044391	3	ribosomal subunit	4.2649e-47	A0A384JU36	54	K	Uncharacterized protein OS=Botryotinia fuckeliana (strain B05.10) OX=332648 GN=BCIN_10g01260 PE=3 SV=1	BCIN_10g01260	1	0.0154511	82.279	LK(1)YHAYLR	3	-1.296_x000D_
Cellular Component	GO:0044391	3	ribosomal subunit	4.2649e-47	A0A384J9H1	56	K	Ribos_L4_asso_C domain-containing protein OS=Botryotinia fuckeliana (strain B05.10) OX=332648 GN=BCIN_02g04220 PE=4 SV=1	BCIN_02g04220	1	0.000926367	76.889	QPYAVSEK(1)AGHQTSAESWGTGR	3	-1.2666_x000D_
Cellular Component	GO:0044391	3	ribosomal subunit	4.2649e-47	A0A384J9H1	351	K	Ribos_L4_asso_C domain-containing protein OS=Botryotinia fuckeliana (strain B05.10) OX=332648 GN=BCIN_02g04220 PE=4 SV=1	BCIN_02g04220	1	0.000913889	98.253	IGTK(1)GLDAGKPER	3	-0.21994_x000D_
Cellular Component	GO:0044391	3	ribosomal subunit	4.2649e-47	A0A384J9H1	220	K	Ribos_L4_asso_C domain-containing protein OS=Botryotinia fuckeliana (strain B05.10) OX=332648 GN=BCIN_02g04220 PE=4 SV=1	BCIN_02g04220	1	0.0157318	83.769	GPLVVYDGNADGK(1)ELVR	2	-2.3348_x000D_
Cellular Component	GO:0044391	3	ribosomal subunit	4.2649e-47	A0A384K0T1	13	K	Uncharacterized protein OS=Botryotinia fuckeliana (strain B05.10) OX=332648 GN=BCIN_13g00830 PE=3 SV=1	BCIN_13g00830	1	0.0152985	113.62	VGVTGK(1)YGTR	2	0.26259_x000D_
Cellular Component	GO:0044391	3	ribosomal subunit	4.2649e-47	A0A384K3C6	56	K	Ribosomal protein L15 OS=Botryotinia fuckeliana (strain B05.10) OX=332648 GN=BCIN_14g04790 PE=3 SV=1	BCIN_14g04790	1	0.0412072	100.45	AK(1)QGYVIYR	2	-0.17603_x000D_
Cellular Component	GO:0044391	3	ribosomal subunit	4.2649e-47	A0A384JEF1	8	K	Ribosomal protein L19 OS=Botryotinia fuckeliana (strain B05.10) OX=332648 GN=BCIN_04g00540 PE=3 SV=1	BCIN_04g00540	1	0.0156505	98.523	VNLTTQK(1)R	2	-1.119_x000D_
Cellular Component	GO:0044391	3	ribosomal subunit	4.2649e-47	A0A384JEF1	19	K	Ribosomal protein L19 OS=Botryotinia fuckeliana (strain B05.10) OX=332648 GN=BCIN_04g00540 PE=3 SV=1	BCIN_04g00540	1	0.0143842	83.998	LAASVVGCGK(1)R	2	-0.48661_x000D_
Cellular Component	GO:0044391	3	ribosomal subunit	4.2649e-47	A0A384JEF1	117	K	Ribosomal protein L19 OS=Botryotinia fuckeliana (strain B05.10) OX=332648 GN=BCIN_04g00540 PE=3 SV=1	BCIN_04g00540	1	5.39e-05	112.3	IDK(1)HLYHELYHLSK	4	0.10258_x000D_
Cellular Component	GO:0044391	3	ribosomal subunit	4.2649e-47	A0A384K6Z7	25	K	Bclsg1 OS=Botryotinia fuckeliana (strain B05.10) OX=332648 GN=Bclsg1 PE=4 SV=1	Bclsg1	1	0.00693389	52.265	NAVGLGNSLMNDRFGK(1)GK(1)GADR	2	3.4434_x000D_
Cellular Component	GO:0044391	3	ribosomal subunit	4.2649e-47	A0A384K6Z7	23	K	Bclsg1 OS=Botryotinia fuckeliana (strain B05.10) OX=332648 GN=Bclsg1 PE=4 SV=1	Bclsg1	1	0.00693389	52.265	NAVGLGNSLMNDRFGK(1)GK(1)GADR	2	3.4434_x000D_
Cellular Component	GO:0044391	3	ribosomal subunit	4.2649e-47	A0A384JYI9	49	K	Uncharacterized protein OS=Botryotinia fuckeliana (strain B05.10) OX=332648 GN=BCIN_11g05920 PE=4 SV=1	BCIN_11g05920	1	0.000455243	94.728	DLSHLAVNFSQPK(1)K	3	0.12798_x000D_
Cellular Component	GO:0044391	3	ribosomal subunit	4.2649e-47	A0A384JUY8	74	K	Uncharacterized protein OS=Botryotinia fuckeliana (strain B05.10) OX=332648 GN=BCIN_10g04290 PE=3 SV=1	BCIN_10g04290	1	0.00470585	140.16	AAQGK(1)QFGVTR	2	1.5249_x000D_
Cellular Component	GO:0044391	3	ribosomal subunit	4.2649e-47	A0A384JUY8	46	K	Uncharacterized protein OS=Botryotinia fuckeliana (strain B05.10) OX=332648 GN=BCIN_10g04290 PE=3 SV=1	BCIN_10g04290	1	0.0138833	70.54	AVK(1)FLENVQEHK	3	-0.72486_x000D_
Cellular Component	GO:0044391	3	ribosomal subunit	4.2649e-47	A0A384JUY8	55	K	Uncharacterized protein OS=Botryotinia fuckeliana (strain B05.10) OX=332648 GN=BCIN_10g04290 PE=3 SV=1	BCIN_10g04290	1	0.00256686	80.534	FLENVQEHK(1)EAVAMR	3	0.2696_x000D_
Cellular Component	GO:0044391	3	ribosomal subunit	4.2649e-47	A0A384JV25	119	K	40S ribosomal protein S7 OS=Botryotinia fuckeliana (strain B05.10) OX=332648 GN=BCIN_10g04610 PE=3 SV=1	BCIN_10g04610	1	0.0400596	168.74	TSLTQK(1)R	2	0.16795_x000D_
Cellular Component	GO:0044391	3	ribosomal subunit	4.2649e-47	A0A384J759	17	K	60S ribosomal protein L36 OS=Botryotinia fuckeliana (strain B05.10) OX=332648 GN=BCIN_01g09350 PE=3 SV=1	BCIN_01g09350	1	0.00568284	121.73	TGLAVGLNK(1)GHK	2	-0.073016_x000D_
Cellular Component	GO:0044391	3	ribosomal subunit	4.2649e-47	A0A384J9U0	55	K	Bcrpl28 OS=Botryotinia fuckeliana (strain B05.10) OX=332648 GN=Bcrpl28 PE=3 SV=1	Bcrpl28	1	0.0054578	81.017	YHPGYFGK(1)VGMR	3	0.0033009_x000D_
Cellular Component	GO:0044391	3	ribosomal subunit	4.2649e-47	A0A384K179	77	K	KOW domain-containing protein OS=Botryotinia fuckeliana (strain B05.10) OX=332648 GN=BCIN_13g03600 PE=3 SV=1	BCIN_13g03600	1	0.0335157	63.624	LK(1)YVVHVER	3	-0.3836_x000D_
Cellular Component	GO:0044391	3	ribosomal subunit	4.2649e-47	A0A384K179	89	K	KOW domain-containing protein OS=Botryotinia fuckeliana (strain B05.10) OX=332648 GN=BCIN_13g03600 PE=3 SV=1	BCIN_13g03600	1	0.00295854	73.464	EK(1)SSGQSVPLGIHPSK	3	0.092251_x000D_
Cellular Component	GO:0030687	5	preribosome, large subunit precursor	0.00180953	A0A384K2W2	365	K	Bcrpl3 OS=Botryotinia fuckeliana (strain B05.10) OX=332648 GN=Bcrpl3 PE=3 SV=1	Bcrpl3	1	0.00107549	79.568	WIDTSSK(1)FGHGAYQTAEEK	3	1.3388_x000D_
Cellular Component	GO:0030687	5	preribosome, large subunit precursor	0.00180953	A0A384K2W2	385	K	Bcrpl3 OS=Botryotinia fuckeliana (strain B05.10) OX=332648 GN=Bcrpl3 PE=3 SV=1	Bcrpl3	1	0.0389399	115.71	HQFLGTLK(1)K	2	-0.38371_x000D_
Cellular Component	GO:0030687	5	preribosome, large subunit precursor	0.00180953	A0A384K2W2	358	K	Bcrpl3 OS=Botryotinia fuckeliana (strain B05.10) OX=332648 GN=Bcrpl3 PE=3 SV=1	Bcrpl3	1	0.0120846	76.143	VELK(1)WIDTSSK	2	-1.79_x000D_
Cellular Component	GO:0030687	5	preribosome, large subunit precursor	0.00180953	A0A384K2W2	377	K	Bcrpl3 OS=Botryotinia fuckeliana (strain B05.10) OX=332648 GN=Bcrpl3 PE=3 SV=1	Bcrpl3	1	1.04e-05	100.02	FGHGAYQTAEEK(1)HQFLGTLK	4	-0.0033347_x000D_
Cellular Component	GO:0030687	5	preribosome, large subunit precursor	0.00180953	A0A384JEF1	8	K	Ribosomal protein L19 OS=Botryotinia fuckeliana (strain B05.10) OX=332648 GN=BCIN_04g00540 PE=3 SV=1	BCIN_04g00540	1	0.0156505	98.523	VNLTTQK(1)R	2	-1.119_x000D_
Cellular Component	GO:0030687	5	preribosome, large subunit precursor	0.00180953	A0A384JEF1	19	K	Ribosomal protein L19 OS=Botryotinia fuckeliana (strain B05.10) OX=332648 GN=BCIN_04g00540 PE=3 SV=1	BCIN_04g00540	1	0.0143842	83.998	LAASVVGCGK(1)R	2	-0.48661_x000D_
Cellular Component	GO:0030687	5	preribosome, large subunit precursor	0.00180953	A0A384JEF1	117	K	Ribosomal protein L19 OS=Botryotinia fuckeliana (strain B05.10) OX=332648 GN=BCIN_04g00540 PE=3 SV=1	BCIN_04g00540	1	5.39e-05	112.3	IDK(1)HLYHELYHLSK	4	0.10258_x000D_
Cellular Component	GO:0030687	5	preribosome, large subunit precursor	0.00180953	A0A384JSF0	106	K	KOW domain-containing protein OS=Botryotinia fuckeliana (strain B05.10) OX=332648 GN=BCIN_09g03550 PE=4 SV=1	BCIN_09g03550	1	0.0209327	74.173	LWQQSPWAQK(1)R	2	0.33642_x000D_
Cellular Component	GO:0030687	5	preribosome, large subunit precursor	0.00180953	A0A384JBQ4	221	K	Ribosomal_L2_C domain-containing protein OS=Botryotinia fuckeliana (strain B05.10) OX=332648 GN=BCIN_03g02530 PE=4 SV=1	BCIN_03g02530	1	1.78e-05	89.565	GVAMNPVDHPHGGGNHQHIGK(1)ASTISR	5	0.32423_x000D_
Cellular Component	GO:0030687	5	preribosome, large subunit precursor	0.00180953	A0A384JBQ4	145	K	Ribosomal_L2_C domain-containing protein OS=Botryotinia fuckeliana (strain B05.10) OX=332648 GN=BCIN_03g02530 PE=4 SV=1	BCIN_03g02530	1	4.19e-11	127.5	TSGNYVTVIGHNPDEGK(1)TR	3	0.48761_x000D_
Cellular Component	GO:0030687	5	preribosome, large subunit precursor	0.00180953	A0A384JBQ4	181	K	Ribosomal_L2_C domain-containing protein OS=Botryotinia fuckeliana (strain B05.10) OX=332648 GN=BCIN_03g02530 PE=4 SV=1	BCIN_03g02530	0.999969	0.0140458	58.132	TDKPLLK(1)ASR	3	0.20143_x000D_
Cellular Component	GO:0030687	5	preribosome, large subunit precursor	0.00180953	A0A384JBQ4	234	K	Ribosomal_L2_C domain-containing protein OS=Botryotinia fuckeliana (strain B05.10) OX=332648 GN=BCIN_03g02530 PE=4 SV=1	BCIN_03g02530	1	9.92e-08	219.72	YAAQGQK(1)AGLIAAR	2	1.1616_x000D_
Cellular Component	GO:0030687	5	preribosome, large subunit precursor	0.00180953	A0A384JBQ4	24	K	Ribosomal_L2_C domain-containing protein OS=Botryotinia fuckeliana (strain B05.10) OX=332648 GN=BCIN_03g02530 PE=4 SV=1	BCIN_03g02530	1	0.0216953	113.5	LNK(1)APAQFR	2	-0.77828_x000D_
Cellular Component	GO:0030687	5	preribosome, large subunit precursor	0.00180953	A0A384JUY8	74	K	Uncharacterized protein OS=Botryotinia fuckeliana (strain B05.10) OX=332648 GN=BCIN_10g04290 PE=3 SV=1	BCIN_10g04290	1	0.00470585	140.16	AAQGK(1)QFGVTR	2	1.5249_x000D_
Cellular Component	GO:0030687	5	preribosome, large subunit precursor	0.00180953	A0A384JUY8	46	K	Uncharacterized protein OS=Botryotinia fuckeliana (strain B05.10) OX=332648 GN=BCIN_10g04290 PE=3 SV=1	BCIN_10g04290	1	0.0138833	70.54	AVK(1)FLENVQEHK	3	-0.72486_x000D_
Cellular Component	GO:0030687	5	preribosome, large subunit precursor	0.00180953	A0A384JUY8	55	K	Uncharacterized protein OS=Botryotinia fuckeliana (strain B05.10) OX=332648 GN=BCIN_10g04290 PE=3 SV=1	BCIN_10g04290	1	0.00256686	80.534	FLENVQEHK(1)EAVAMR	3	0.2696_x000D_
Cellular Component	GO:0030687	5	preribosome, large subunit precursor	0.00180953	A0A384JD74	23	K	Bcrpl25 OS=Botryotinia fuckeliana (strain B05.10) OX=332648 GN=Bcrpl25 PE=3 SV=1	Bcrpl25	1	0.0207713	106.68	ANAAAK(1)ATLK	2	-0.47709_x000D_
Cellular Component	GO:0030687	5	preribosome, large subunit precursor	0.00180953	A0A384J9U0	55	K	Bcrpl28 OS=Botryotinia fuckeliana (strain B05.10) OX=332648 GN=Bcrpl28 PE=3 SV=1	Bcrpl28	1	0.0054578	81.017	YHPGYFGK(1)VGMR	3	0.0033009_x000D_
Cellular Component	GO:0030687	5	preribosome, large subunit precursor	0.00180953	A0A384JBE3	130	K	Ribosomal protein OS=Botryotinia fuckeliana (strain B05.10) OX=332648 GN=BCIN_03g01820 PE=3 SV=1	BCIN_03g01820	1	0.011945	91.867	LLGPGLSK(1)AGK	2	-0.32838_x000D_
Cellular Component	GO:0030687	5	preribosome, large subunit precursor	0.00180953	A0A384JBE3	133	K	Ribosomal protein OS=Botryotinia fuckeliana (strain B05.10) OX=332648 GN=BCIN_03g01820 PE=3 SV=1	BCIN_03g01820	1	0.0111067	63.337	AGK(1)FPTPVSHNEDLSGK	3	0.21631_x000D_
Cellular Component	GO:0042579	4	microbody	0.292716	A0A384K7X5	163	K	Uncharacterized protein OS=Botryotinia fuckeliana (strain B05.10) OX=332648 GN=BCIN_16g03900 PE=4 SV=1	BCIN_16g03900	1	0.032777	42.336	LGISK(1)ANEALIMSK(1)R	2	1.5928_x000D_
Cellular Component	GO:0042579	4	microbody	0.292716	A0A384K7X5	172	K	Uncharacterized protein OS=Botryotinia fuckeliana (strain B05.10) OX=332648 GN=BCIN_16g03900 PE=4 SV=1	BCIN_16g03900	1	0.032777	42.336	LGISK(1)ANEALIMSK(1)R	2	1.5928_x000D_
Cellular Component	GO:0042579	4	microbody	0.292716	A0A384J8S2	401	K	Citrate synthase OS=Botryotinia fuckeliana (strain B05.10) OX=332648 GN=BCIN_02g02750 PE=3 SV=1	BCIN_02g02750	1	0.0416965	55.841	IAPGVLTEHGK(1)TK	3	0.75505_x000D_
Cellular Component	GO:0042579	4	microbody	0.292716	A0A384JP30	132	K	Bchex OS=Botryotinia fuckeliana (strain B05.10) OX=332648 GN=Bchex PE=4 SV=1	Bchex	1	0.0190533	76.064	LK(1)EAFEGGR	2	-0.93879_x000D_
Cellular Component	GO:0042579	4	microbody	0.292716	A0A384JP30	17	K	Bchex OS=Botryotinia fuckeliana (strain B05.10) OX=332648 GN=Bchex PE=4 SV=1	Bchex	1	0.00895095	45.332	GYYDDEAGAPAVAAPK(1)QPANTVTIPCHHIR	4	-1.2262_x000D_
Cellular Component	GO:0032993	2	protein-DNA complex	0.292716	A0A384JA13	122	K	Histone H2B OS=Botryotinia fuckeliana (strain B05.10) OX=332648 GN=BCIN_02g06790 PE=3 SV=1	BCIN_02g06790	1	0.0115799	62.765	LILPGELAK(1)HAVSEGTK	3	-0.48197_x000D_
Cellular Component	GO:0032993	2	protein-DNA complex	0.292716	A0A384JA13	48	K	Histone H2B OS=Botryotinia fuckeliana (strain B05.10) OX=332648 GN=BCIN_02g06790 PE=3 SV=1	BCIN_02g06790	1	0.0173281	123.86	K(1)ETYSSYIYK	2	1.2911_x000D_
Cellular Component	GO:0032993	2	protein-DNA complex	0.292716	A0A384JA13	15	K	Histone H2B OS=Botryotinia fuckeliana (strain B05.10) OX=332648 GN=BCIN_02g06790 PE=3 SV=1	BCIN_02g06790	1	0.000812539	140.24	APAAAK(1)APASASK	2	-0.12308_x000D_
Cellular Component	GO:0032993	2	protein-DNA complex	0.292716	A0A384K1U9	123	K	Histone H3 OS=Botryotinia fuckeliana (strain B05.10) OX=332648 GN=BCIN_13g04410 PE=3 SV=1	BCIN_13g04410	1	0.0191052	104.43	VTIQSK(1)DIQLAR	2	0.27025_x000D_
Cellular Component	GO:0032993	2	protein-DNA complex	0.292716	A0A384JAQ7	23	K	Histone H2A OS=Botryotinia fuckeliana (strain B05.10) OX=332648 GN=BCIN_02g06800 PE=3 SV=1	BCIN_02g06800	1	0.0361892	90.149	SSK(1)AGLAFPVGR	2	0.65523_x000D_
Cellular Component	GO:0032993	2	protein-DNA complex	0.292716	A0A384JAQ7	5	K	Histone H2A OS=Botryotinia fuckeliana (strain B05.10) OX=332648 GN=BCIN_02g06800 PE=3 SV=1	BCIN_02g06800	1	0.017565	50.04	TGGK(1)SAGGK	2	-0.44114_x000D_
Cellular Component	GO:0010494	5	cytoplasmic stress granule	0.0482194	A0A384JDA3	630	K	MIF4G domain-containing protein OS=Botryotinia fuckeliana (strain B05.10) OX=332648 GN=BCIN_03g06810 PE=4 SV=1	BCIN_03g06810	1	0.0112382	58.071	AEADK(1)ANAAENDRK	3	-0.025677_x000D_
Cellular Component	GO:0010494	5	cytoplasmic stress granule	0.0482194	A0A384J564	217	K	UTP--glucose-1-phosphate uridylyltransferase OS=Botryotinia fuckeliana (strain B05.10) OX=332648 GN=Bcugp1 PE=3 SV=1	Bcugp1	1	0.0122321	118.4	ILK(1)DSLLPAPK	2	0.88551_x000D_
Cellular Component	GO:0010494	5	cytoplasmic stress granule	0.0482194	A0A384JUY7	80	K	Bctma19 OS=Botryotinia fuckeliana (strain B05.10) OX=332648 GN=Bctma19 PE=3 SV=1	Bctma19	1	0.0136852	135.83	LNSTSFDK(1)K	2	1.1883_x000D_
Cellular Component	GO:0010494	5	cytoplasmic stress granule	0.0482194	A0A384JUY7	113	K	Bctma19 OS=Botryotinia fuckeliana (strain B05.10) OX=332648 GN=Bctma19 PE=3 SV=1	Bctma19	1	0.00559192	135.79	FEK(1)GAAAYAK	2	0.50857_x000D_
Cellular Component	GO:0010494	5	cytoplasmic stress granule	0.0482194	A0A384J5P0	61	K	Uncharacterized protein OS=Botryotinia fuckeliana (strain B05.10) OX=332648 GN=BCIN_01g05590 PE=3 SV=1	BCIN_01g05590	1	0.000326617	87.319	AIMPVIK(1)GHDVIAQAQSGTGK	3	0.22495_x000D_
Cellular Component	GO:0010494	5	cytoplasmic stress granule	0.0482194	A0A384JD53	227	K	Polyadenylate-binding protein OS=Botryotinia fuckeliana (strain B05.10) OX=332648 GN=BCIN_03g04810 PE=3 SV=1	BCIN_03g04810	1	0.00126226	96.331	VFVGHHIPK(1)K	3	0.47345_x000D_
Cellular Component	GO:0010494	5	cytoplasmic stress granule	0.0482194	A0A384JG51	246	K	Uncharacterized protein OS=Botryotinia fuckeliana (strain B05.10) OX=332648 GN=BCIN_05g00180 PE=3 SV=1	BCIN_05g00180	1	3.65e-18	145.94	ATAGDTHLGGQDFDTNLLDHFK(1)K	4	-0.27444_x000D_
Cellular Component	GO:0030446	5	hyphal cell wall	4.44518e-07	A0A384J4W3	4	K	Bcipp1 OS=Botryotinia fuckeliana (strain B05.10) OX=332648 GN=Bcipp1 PE=4 SV=1	Bcipp1	1	0.0248752	40.268	ASK(1)YTVR	2	0.24355_x000D_
Cellular Component	GO:0030446	5	hyphal cell wall	4.44518e-07	A0A384J5V2	126	K	Bcenol1 OS=Botryotinia fuckeliana (strain B05.10) OX=332648 GN=Bcenol1 PE=3 SV=1	Bcenol1	1	9.01e-08	109.85	AGAAEK(1)GIPLYAHVSDLAGTK	3	0.27523_x000D_
Cellular Component	GO:0030446	5	hyphal cell wall	4.44518e-07	A0A384JWQ9	163	K	Fructose-bisphosphate aldolase OS=Botryotinia fuckeliana (strain B05.10) OX=332648 GN=Bcfba1 PE=3 SV=1	Bcfba1	1	0.009059	158.12	TTAAYLK(1)R	2	0.045237_x000D_
Cellular Component	GO:0030446	5	hyphal cell wall	4.44518e-07	A0A384JWQ9	244	K	Fructose-bisphosphate aldolase OS=Botryotinia fuckeliana (strain B05.10) OX=332648 GN=Bcfba1 PE=3 SV=1	Bcfba1	1	0.000118525	105.14	LRPELLGK(1)HQAHVK	4	0.35637_x000D_
Cellular Component	GO:0030446	5	hyphal cell wall	4.44518e-07	A0A384JWQ9	114	K	Fructose-bisphosphate aldolase OS=Botryotinia fuckeliana (strain B05.10) OX=332648 GN=Bcfba1 PE=3 SV=1	Bcfba1	1	0.0116078	58.49	ALAPAYGIPVVLHTDHCAK(1)K	4	0.28808_x000D_
Cellular Component	GO:0030446	5	hyphal cell wall	4.44518e-07	A0A384JGC8	40	K	Bcmet6 OS=Botryotinia fuckeliana (strain B05.10) OX=332648 GN=Bcmet6 PE=3 SV=1	Bcmet6	1	0.00366304	174.77	ISQADLLAEAK(1)R	2	0.091502_x000D_
Cellular Component	GO:0030446	5	hyphal cell wall	4.44518e-07	A0A384JGC8	222	K	Bcmet6 OS=Botryotinia fuckeliana (strain B05.10) OX=332648 GN=Bcmet6 PE=3 SV=1	Bcmet6	1	0.00514791	137.89	TK(1)AAFKPTYEK	2	-0.9947_x000D_
Cellular Component	GO:0030446	5	hyphal cell wall	4.44518e-07	A0A384JCX1	75	K	Uncharacterized protein OS=Botryotinia fuckeliana (strain B05.10) OX=332648 GN=BCIN_03g06600 PE=3 SV=1	BCIN_03g06600	1	0.0116387	105.46	K(1)FADSEVQADMK	2	0.31995_x000D_
Cellular Component	GO:0030446	5	hyphal cell wall	4.44518e-07	A0A384JCX1	185	K	Uncharacterized protein OS=Botryotinia fuckeliana (strain B05.10) OX=332648 GN=BCIN_03g06600 PE=3 SV=1	BCIN_03g06600	1	1.51e-05	105.9	IINEPTAAAIAYGLDK(1)K	3	1.5073_x000D_
Cellular Component	GO:0030446	5	hyphal cell wall	4.44518e-07	A0A384JCX1	561	K	Uncharacterized protein OS=Botryotinia fuckeliana (strain B05.10) OX=332648 GN=BCIN_03g06600 PE=3 SV=1	BCIN_03g06600	1	7.03e-08	118.72	SSLSEADHELSK(1)SIQDPAAK	3	0.62269_x000D_
Cellular Component	GO:0030446	5	hyphal cell wall	4.44518e-07	A0A384JCX1	506	K	Uncharacterized protein OS=Botryotinia fuckeliana (strain B05.10) OX=332648 GN=BCIN_03g06600 PE=3 SV=1	BCIN_03g06600	1	0.00367065	160.75	IVITNDK(1)GR	2	-1.6177_x000D_
Cellular Component	GO:0030446	5	hyphal cell wall	4.44518e-07	A0A384JCX1	244	K	Uncharacterized protein OS=Botryotinia fuckeliana (strain B05.10) OX=332648 GN=BCIN_03g06600 PE=3 SV=1	BCIN_03g06600	1	0.000212937	149.49	LVNHFVNEFK(1)R	3	0.26033_x000D_
Cellular Component	GO:0030446	5	hyphal cell wall	4.44518e-07	A0A384JCX1	544	K	Uncharacterized protein OS=Botryotinia fuckeliana (strain B05.10) OX=332648 GN=BCIN_03g06600 PE=3 SV=1	BCIN_03g06600	1	0.00611954	166.07	NALEGK(1)AYQIR	2	-3.0379_x000D_
Cellular Component	GO:0030446	5	hyphal cell wall	4.44518e-07	A0A384JCX1	86	K	Uncharacterized protein OS=Botryotinia fuckeliana (strain B05.10) OX=332648 GN=BCIN_03g06600 PE=3 SV=1	BCIN_03g06600	1	3.82e-05	106.19	FADSEVQADMK(1)HFPFK	3	0.22542_x000D_
Cellular Component	GO:0030446	5	hyphal cell wall	4.44518e-07	A0A384JCX1	355	K	Uncharacterized protein OS=Botryotinia fuckeliana (strain B05.10) OX=332648 GN=BCIN_03g06600 PE=3 SV=1	BCIN_03g06600	1	0.00107228	162.38	LITDYFNGK(1)EPNK	2	1.1604_x000D_
Cellular Component	GO:0030446	5	hyphal cell wall	4.44518e-07	A0A384JTH0	170	K	Elongation factor 1-alpha OS=Botryotinia fuckeliana (strain B05.10) OX=332648 GN=Bcef1a PE=3 SV=1	Bcef1a	1	0.012696	102.4	YQEIIK(1)ETSNFIK	2	-0.27598_x000D_
Cellular Component	GO:0030446	5	hyphal cell wall	4.44518e-07	A0A384JTH0	329	K	Elongation factor 1-alpha OS=Botryotinia fuckeliana (strain B05.10) OX=332648 GN=Bcef1a PE=3 SV=1	Bcef1a	1	0.0200102	94.767	GNVAGDSK(1)QDPPK	2	-0.75737_x000D_
Cellular Component	GO:0030446	5	hyphal cell wall	4.44518e-07	A0A384JTH0	438	K	Elongation factor 1-alpha OS=Botryotinia fuckeliana (strain B05.10) OX=332648 GN=Bcef1a PE=3 SV=1	Bcef1a	1	0.00300924	119.39	QTVAVGVIK(1)SVEK	2	0.14696_x000D_
Cellular Component	GO:0030446	5	hyphal cell wall	4.44518e-07	A0A384JTH0	377	K	Elongation factor 1-alpha OS=Botryotinia fuckeliana (strain B05.10) OX=332648 GN=Bcef1a PE=3 SV=1	Bcef1a	1	0.00830217	202.05	FSELLQK(1)IDR	2	0.14164_x000D_
Cellular Component	GO:0030446	5	hyphal cell wall	4.44518e-07	A0A384JTW8	548	K	HATPase_c domain-containing protein OS=Botryotinia fuckeliana (strain B05.10) OX=332648 GN=BCIN_10g00300 PE=3 SV=1	BCIN_10g00300	1	0.0372565	58.37	ALK(1)NVLGENVEK	2	0.53226_x000D_
Cellular Component	GO:0030446	5	hyphal cell wall	4.44518e-07	A0A384JTW8	328	K	HATPase_c domain-containing protein OS=Botryotinia fuckeliana (strain B05.10) OX=332648 GN=BCIN_10g00300 PE=3 SV=1	BCIN_10g00300	1	0.0129311	131.44	APFDLFETK(1)K	2	-0.010461_x000D_
Cellular Component	GO:0030446	5	hyphal cell wall	4.44518e-07	A0A384JTW8	178	K	HATPase_c domain-containing protein OS=Botryotinia fuckeliana (strain B05.10) OX=332648 GN=BCIN_10g00300 PE=3 SV=1	BCIN_10g00300	1	6.87e-10	178.14	IILHLK(1)DEQMDYLNESK	3	-0.065953_x000D_
Cellular Component	GO:0030446	5	hyphal cell wall	4.44518e-07	A0A384JTW8	196	K	HATPase_c domain-containing protein OS=Botryotinia fuckeliana (strain B05.10) OX=332648 GN=BCIN_10g00300 PE=3 SV=1	BCIN_10g00300	1	0.000542856	85.636	K(1)HSEFISYPIYLHVSK	3	-1.4193_x000D_
Cellular Component	GO:0030446	5	hyphal cell wall	4.44518e-07	A0A384JTW8	616	K	HATPase_c domain-containing protein OS=Botryotinia fuckeliana (strain B05.10) OX=332648 GN=BCIN_10g00300 PE=3 SV=1	BCIN_10g00300	1	0.0332915	117.89	SPIIK(1)ELK	2	0.27285_x000D_
Cellular Component	GO:0030446	5	hyphal cell wall	4.44518e-07	A0A384JTW8	485	K	HATPase_c domain-containing protein OS=Botryotinia fuckeliana (strain B05.10) OX=332648 GN=BCIN_10g00300 PE=3 SV=1	BCIN_10g00300	1	0.0364041	96.331	SPFLDSLK(1)AK	2	1.7455_x000D_
Cellular Component	GO:0030446	5	hyphal cell wall	4.44518e-07	A0A384JCX3	109	K	40S ribosomal protein S1 OS=Botryotinia fuckeliana (strain B05.10) OX=332648 GN=RPS1 PE=3 SV=1	RPS1	1	1.48e-06	126	NCLTNFHGLDFTSDK(1)LR	3	0.71942_x000D_
Cellular Component	GO:0031618	7	nuclear pericentric heterochromatin	0.227712	A0A384K1U9	123	K	Histone H3 OS=Botryotinia fuckeliana (strain B05.10) OX=332648 GN=BCIN_13g04410 PE=3 SV=1	BCIN_13g04410	1	0.0191052	104.43	VTIQSK(1)DIQLAR	2	0.27025_x000D_
Cellular Component	GO:0031618	7	nuclear pericentric heterochromatin	0.227712	A0A384JAQ7	23	K	Histone H2A OS=Botryotinia fuckeliana (strain B05.10) OX=332648 GN=BCIN_02g06800 PE=3 SV=1	BCIN_02g06800	1	0.0361892	90.149	SSK(1)AGLAFPVGR	2	0.65523_x000D_
Cellular Component	GO:0031618	7	nuclear pericentric heterochromatin	0.227712	A0A384JAQ7	5	K	Histone H2A OS=Botryotinia fuckeliana (strain B05.10) OX=332648 GN=BCIN_02g06800 PE=3 SV=1	BCIN_02g06800	1	0.017565	50.04	TGGK(1)SAGGK	2	-0.44114_x000D_
Cellular Component	GO:0035770	4	ribonucleoprotein granule	0.11111	A0A384JDA3	630	K	MIF4G domain-containing protein OS=Botryotinia fuckeliana (strain B05.10) OX=332648 GN=BCIN_03g06810 PE=4 SV=1	BCIN_03g06810	1	0.0112382	58.071	AEADK(1)ANAAENDRK	3	-0.025677_x000D_
Cellular Component	GO:0035770	4	ribonucleoprotein granule	0.11111	A0A384J564	217	K	UTP--glucose-1-phosphate uridylyltransferase OS=Botryotinia fuckeliana (strain B05.10) OX=332648 GN=Bcugp1 PE=3 SV=1	Bcugp1	1	0.0122321	118.4	ILK(1)DSLLPAPK	2	0.88551_x000D_
Cellular Component	GO:0035770	4	ribonucleoprotein granule	0.11111	A0A384JUY7	80	K	Bctma19 OS=Botryotinia fuckeliana (strain B05.10) OX=332648 GN=Bctma19 PE=3 SV=1	Bctma19	1	0.0136852	135.83	LNSTSFDK(1)K	2	1.1883_x000D_
Cellular Component	GO:0035770	4	ribonucleoprotein granule	0.11111	A0A384JUY7	113	K	Bctma19 OS=Botryotinia fuckeliana (strain B05.10) OX=332648 GN=Bctma19 PE=3 SV=1	Bctma19	1	0.00559192	135.79	FEK(1)GAAAYAK	2	0.50857_x000D_
Cellular Component	GO:0035770	4	ribonucleoprotein granule	0.11111	A0A384J5P0	61	K	Uncharacterized protein OS=Botryotinia fuckeliana (strain B05.10) OX=332648 GN=BCIN_01g05590 PE=3 SV=1	BCIN_01g05590	1	0.000326617	87.319	AIMPVIK(1)GHDVIAQAQSGTGK	3	0.22495_x000D_
Cellular Component	GO:0035770	4	ribonucleoprotein granule	0.11111	A0A384JD53	227	K	Polyadenylate-binding protein OS=Botryotinia fuckeliana (strain B05.10) OX=332648 GN=BCIN_03g04810 PE=3 SV=1	BCIN_03g04810	1	0.00126226	96.331	VFVGHHIPK(1)K	3	0.47345_x000D_
Cellular Component	GO:0035770	4	ribonucleoprotein granule	0.11111	A0A384JG51	246	K	Uncharacterized protein OS=Botryotinia fuckeliana (strain B05.10) OX=332648 GN=BCIN_05g00180 PE=3 SV=1	BCIN_05g00180	1	3.65e-18	145.94	ATAGDTHLGGQDFDTNLLDHFK(1)K	4	-0.27444_x000D_
Cellular Component	GO:0000346	3	transcription export complex	0.0150934	A0A384JSK1	50	K	Bcsub2 OS=Botryotinia fuckeliana (strain B05.10) OX=332648 GN=Bcsub2 PE=4 SV=1	Bcsub2	1	0.00274527	77.078	K(1)GSYVGIHSTGFR	3	0.86305_x000D_
Cellular Component	GO:0000346	3	transcription export complex	0.0150934	A0A384K1H2	52	K	Bcyra1 OS=Botryotinia fuckeliana (strain B05.10) OX=332648 GN=Bcyra1 PE=4 SV=1	Bcyra1	1	0.00587246	105.03	NATAAPVGGVSK(1)SK	2	1.2048_x000D_
Cellular Component	GO:0000275	4	mitochondrial proton-transporting ATP synthase complex, catalytic core F(1)	0.00455894	A0A384K3Z3	232	K	ATP synthase subunit alpha OS=Botryotinia fuckeliana (strain B05.10) OX=332648 GN=Bcatp1 PE=3 SV=1	Bcatp1	1	0.010074	56.916	TAVALDAMLNQK(1)R	2	1.9462_x000D_
Cellular Component	GO:0000275	4	mitochondrial proton-transporting ATP synthase complex, catalytic core F(1)	0.00455894	A0A384K4A0	182	K	ATP synthase subunit beta OS=Botryotinia fuckeliana (strain B05.10) OX=332648 GN=Bcatp2 PE=3 SV=1	Bcatp2	1	0.010161	98.943	GGK(1)IGLFGGAGVGK	2	-0.56947_x000D_
Molecular Function	GO:0003735	2	structural constituent of ribosome	1.1615e-45	A0A384JSB5	32	K	Uncharacterized protein OS=Botryotinia fuckeliana (strain B05.10) OX=332648 GN=BCIN_09g02490 PE=3 SV=1	BCIN_09g02490	1	0.0400046	91.867	AGK(1)ASLFAQGK	2	0.54273_x000D_
Molecular Function	GO:0003735	2	structural constituent of ribosome	1.1615e-45	A0A384JSB5	80	K	Uncharacterized protein OS=Botryotinia fuckeliana (strain B05.10) OX=332648 GN=BCIN_09g02490 PE=3 SV=1	BCIN_09g02490	1	0.00560855	107.01	TK(1)AQLALK	2	0.39289_x000D_
Molecular Function	GO:0003735	2	structural constituent of ribosome	1.1615e-45	A0A384K2W2	365	K	Bcrpl3 OS=Botryotinia fuckeliana (strain B05.10) OX=332648 GN=Bcrpl3 PE=3 SV=1	Bcrpl3	1	0.00107549	79.568	WIDTSSK(1)FGHGAYQTAEEK	3	1.3388_x000D_
Molecular Function	GO:0003735	2	structural constituent of ribosome	1.1615e-45	A0A384K2W2	385	K	Bcrpl3 OS=Botryotinia fuckeliana (strain B05.10) OX=332648 GN=Bcrpl3 PE=3 SV=1	Bcrpl3	1	0.0389399	115.71	HQFLGTLK(1)K	2	-0.38371_x000D_
Molecular Function	GO:0003735	2	structural constituent of ribosome	1.1615e-45	A0A384K2W2	358	K	Bcrpl3 OS=Botryotinia fuckeliana (strain B05.10) OX=332648 GN=Bcrpl3 PE=3 SV=1	Bcrpl3	1	0.0120846	76.143	VELK(1)WIDTSSK	2	-1.79_x000D_
Molecular Function	GO:0003735	2	structural constituent of ribosome	1.1615e-45	A0A384K2W2	377	K	Bcrpl3 OS=Botryotinia fuckeliana (strain B05.10) OX=332648 GN=Bcrpl3 PE=3 SV=1	Bcrpl3	1	1.04e-05	100.02	FGHGAYQTAEEK(1)HQFLGTLK	4	-0.0033347_x000D_
Molecular Function	GO:0003735	2	structural constituent of ribosome	1.1615e-45	A0A384JJ19	41	K	Ribosomal_S17_N domain-containing protein OS=Botryotinia fuckeliana (strain B05.10) OX=332648 GN=BCIN_06g00380 PE=3 SV=1	BCIN_06g00380	1	0.0378735	95.358	WYK(1)DVGLGFR	2	-0.00069463_x000D_
Molecular Function	GO:0003735	2	structural constituent of ribosome	1.1615e-45	A0A384JJ19	110	K	Ribosomal_S17_N domain-containing protein OS=Botryotinia fuckeliana (strain B05.10) OX=332648 GN=BCIN_06g00380 PE=3 SV=1	BCIN_06g00380	1	0.000181689	120.53	HK(1)NLAAHVSPAFR	3	0.36448_x000D_
Molecular Function	GO:0003735	2	structural constituent of ribosome	1.1615e-45	A0A384J798	52	K	Uncharacterized protein OS=Botryotinia fuckeliana (strain B05.10) OX=332648 GN=BCIN_01g09620 PE=3 SV=1	BCIN_01g09620	1	3.58e-21	257.76	VLEQLSGQTPVYSK(1)AR	2	0.10543_x000D_
Molecular Function	GO:0003735	2	structural constituent of ribosome	1.1615e-45	A0A384JCX3	109	K	40S ribosomal protein S1 OS=Botryotinia fuckeliana (strain B05.10) OX=332648 GN=RPS1 PE=3 SV=1	RPS1	1	1.48e-06	126	NCLTNFHGLDFTSDK(1)LR	3	0.71942_x000D_
Molecular Function	GO:0003735	2	structural constituent of ribosome	1.1615e-45	A0A384J4J9	60	K	Uncharacterized protein OS=Botryotinia fuckeliana (strain B05.10) OX=332648 GN=BCIN_01g02210 PE=4 SV=1	BCIN_01g02210	1	0.0298824	58.079	VYHGK(1)TGVVYNVTK	3	-0.13751_x000D_
Molecular Function	GO:0003735	2	structural constituent of ribosome	1.1615e-45	A0A384J4J9	129	K	Uncharacterized protein OS=Botryotinia fuckeliana (strain B05.10) OX=332648 GN=BCIN_01g02210 PE=4 SV=1	BCIN_01g02210	1	0.00073523	88.681	TDGTHVHLK(1)R	3	-0.18851_x000D_
Molecular Function	GO:0003735	2	structural constituent of ribosome	1.1615e-45	A0A384J9L6	6	K	Bcrps31 OS=Botryotinia fuckeliana (strain B05.10) OX=332648 GN=Bcrps31 PE=4 SV=1	Bcrps31	1	0.0350696	96.342	MQIFVK(1)TLTGK	2	-0.60375_x000D_
Molecular Function	GO:0003735	2	structural constituent of ribosome	1.1615e-45	A0A384J9L6	99	K	Bcrps31 OS=Botryotinia fuckeliana (strain B05.10) OX=332648 GN=Bcrps31 PE=4 SV=1	Bcrps31	0.999991	0.0289933	50.607	TK(1)LAVLKYYK	2	-3.0362_x000D_
Molecular Function	GO:0003735	2	structural constituent of ribosome	1.1615e-45	A0A384J9L6	63	K	Bcrps31 OS=Botryotinia fuckeliana (strain B05.10) OX=332648 GN=Bcrps31 PE=4 SV=1	Bcrps31	1	8.45e-09	156.22	TLSDYNIQK(1)ESTLHLVLR	3	0.84007_x000D_
Molecular Function	GO:0003735	2	structural constituent of ribosome	1.1615e-45	A0A384J9L6	48	K	Bcrps31 OS=Botryotinia fuckeliana (strain B05.10) OX=332648 GN=Bcrps31 PE=4 SV=1	Bcrps31	1	0.00845321	107.24	LIFAGK(1)QLEDGR	2	0.39736_x000D_
Molecular Function	GO:0003735	2	structural constituent of ribosome	1.1615e-45	A0A384JD22	12	K	Uncharacterized protein OS=Botryotinia fuckeliana (strain B05.10) OX=332648 GN=BCIN_03g06990 PE=3 SV=1	BCIN_03g06990	1	0.000261101	140.45	ASNQSVQCFGK(1)K	2	-1.841_x000D_
Molecular Function	GO:0003735	2	structural constituent of ribosome	1.1615e-45	A0A384JBD4	200	K	Bcrps5 OS=Botryotinia fuckeliana (strain B05.10) OX=332648 GN=Bcrps5 PE=3 SV=1	Bcrps5	1	0.0412038	106.42	GSSNSYAIK(1)K	2	-0.17918_x000D_
Molecular Function	GO:0003735	2	structural constituent of ribosome	1.1615e-45	A0A384J453	128	K	S5 DRBM domain-containing protein OS=Botryotinia fuckeliana (strain B05.10) OX=332648 GN=BCIN_01g00980 PE=3 SV=1	BCIN_01g00980	1	0.0190376	107.83	TSK(1)EVATAIR	2	0.89003_x000D_
Molecular Function	GO:0003735	2	structural constituent of ribosome	1.1615e-45	A0A384J453	194	K	S5 DRBM domain-containing protein OS=Botryotinia fuckeliana (strain B05.10) OX=332648 GN=BCIN_01g00980 PE=3 SV=1	BCIN_01g00980	1	0.00596669	134.51	GTGLVASPAVK(1)R	2	-0.77582_x000D_
Molecular Function	GO:0003735	2	structural constituent of ribosome	1.1615e-45	A0A384J453	49	K	S5 DRBM domain-containing protein OS=Botryotinia fuckeliana (strain B05.10) OX=332648 GN=BCIN_01g00980 PE=3 SV=1	BCIN_01g00980	1	0.0122531	118.5	EWQPVTK(1)LGR	2	-1.2419_x000D_
Molecular Function	GO:0003735	2	structural constituent of ribosome	1.1615e-45	A0A384JY93	59	K	Uncharacterized protein OS=Botryotinia fuckeliana (strain B05.10) OX=332648 GN=BCIN_12g01300 PE=3 SV=1	BCIN_12g01300	1	0.00972329	121.73	IAGYTTHLMK(1)R	2	0.13131_x000D_
Molecular Function	GO:0003735	2	structural constituent of ribosome	1.1615e-45	A0A384JY93	32	K	Uncharacterized protein OS=Botryotinia fuckeliana (strain B05.10) OX=332648 GN=BCIN_12g01300 PE=3 SV=1	BCIN_12g01300	1	0.0233999	81.338	LTLDFETNK(1)R	2	-2.4599_x000D_
Molecular Function	GO:0003735	2	structural constituent of ribosome	1.1615e-45	A0A384JFZ5	50	K	Uncharacterized protein OS=Botryotinia fuckeliana (strain B05.10) OX=332648 GN=BCIN_04g05440 PE=3 SV=1	BCIN_04g05440	1	0.0127685	85.457	SSPFGGSSHAK(1)GIVLEK	3	0.69846_x000D_
Molecular Function	GO:0003735	2	structural constituent of ribosome	1.1615e-45	A0A384JFZ5	56	K	Uncharacterized protein OS=Botryotinia fuckeliana (strain B05.10) OX=332648 GN=BCIN_04g05440 PE=3 SV=1	BCIN_04g05440	1	0.0271815	96.342	GIVLEK(1)VGVEAK	2	0.55435_x000D_
Molecular Function	GO:0003735	2	structural constituent of ribosome	1.1615e-45	A0A384JVB5	80	K	Bcrps3 OS=Botryotinia fuckeliana (strain B05.10) OX=332648 GN=Bcrps3 PE=3 SV=1	Bcrps3	1	0.00706627	147.08	ELTSLIQK(1)R	2	-0.038329_x000D_
Molecular Function	GO:0003735	2	structural constituent of ribosome	1.1615e-45	A0A384JVB5	12	K	Bcrps3 OS=Botryotinia fuckeliana (strain B05.10) OX=332648 GN=Bcrps3 PE=3 SV=1	Bcrps3	1	0.035167	63.073	ASSVPGAAISK(1)R	2	-0.31641_x000D_
Molecular Function	GO:0003735	2	structural constituent of ribosome	1.1615e-45	A0A384JSF0	106	K	KOW domain-containing protein OS=Botryotinia fuckeliana (strain B05.10) OX=332648 GN=BCIN_09g03550 PE=4 SV=1	BCIN_09g03550	1	0.0209327	74.173	LWQQSPWAQK(1)R	2	0.33642_x000D_
Molecular Function	GO:0003735	2	structural constituent of ribosome	1.1615e-45	A0A384JBQ4	221	K	Ribosomal_L2_C domain-containing protein OS=Botryotinia fuckeliana (strain B05.10) OX=332648 GN=BCIN_03g02530 PE=4 SV=1	BCIN_03g02530	1	1.78e-05	89.565	GVAMNPVDHPHGGGNHQHIGK(1)ASTISR	5	0.32423_x000D_
Molecular Function	GO:0003735	2	structural constituent of ribosome	1.1615e-45	A0A384JBQ4	145	K	Ribosomal_L2_C domain-containing protein OS=Botryotinia fuckeliana (strain B05.10) OX=332648 GN=BCIN_03g02530 PE=4 SV=1	BCIN_03g02530	1	4.19e-11	127.5	TSGNYVTVIGHNPDEGK(1)TR	3	0.48761_x000D_
Molecular Function	GO:0003735	2	structural constituent of ribosome	1.1615e-45	A0A384JBQ4	181	K	Ribosomal_L2_C domain-containing protein OS=Botryotinia fuckeliana (strain B05.10) OX=332648 GN=BCIN_03g02530 PE=4 SV=1	BCIN_03g02530	0.999969	0.0140458	58.132	TDKPLLK(1)ASR	3	0.20143_x000D_
Molecular Function	GO:0003735	2	structural constituent of ribosome	1.1615e-45	A0A384JBQ4	234	K	Ribosomal_L2_C domain-containing protein OS=Botryotinia fuckeliana (strain B05.10) OX=332648 GN=BCIN_03g02530 PE=4 SV=1	BCIN_03g02530	1	9.92e-08	219.72	YAAQGQK(1)AGLIAAR	2	1.1616_x000D_
Molecular Function	GO:0003735	2	structural constituent of ribosome	1.1615e-45	A0A384JBQ4	24	K	Ribosomal_L2_C domain-containing protein OS=Botryotinia fuckeliana (strain B05.10) OX=332648 GN=BCIN_03g02530 PE=4 SV=1	BCIN_03g02530	1	0.0216953	113.5	LNK(1)APAQFR	2	-0.77828_x000D_
Molecular Function	GO:0003735	2	structural constituent of ribosome	1.1615e-45	A0A384JNZ0	27	K	Uncharacterized protein OS=Botryotinia fuckeliana (strain B05.10) OX=332648 GN=BCIN_08g00760 PE=4 SV=1	BCIN_08g00760	1	0.0135266	73.067	VCTHK(1)AGLIR	3	-0.17452_x000D_
Molecular Function	GO:0003735	2	structural constituent of ribosome	1.1615e-45	A0A384JNZ0	54	K	Uncharacterized protein OS=Botryotinia fuckeliana (strain B05.10) OX=332648 GN=BCIN_08g00760 PE=4 SV=1	BCIN_08g00760	1	0.00741304	84.213	AADIGFVK(1)HR	2	0.58277_x000D_
Molecular Function	GO:0003735	2	structural constituent of ribosome	1.1615e-45	A0A384JD74	23	K	Bcrpl25 OS=Botryotinia fuckeliana (strain B05.10) OX=332648 GN=Bcrpl25 PE=3 SV=1	Bcrpl25	1	0.0207713	106.68	ANAAAK(1)ATLK	2	-0.47709_x000D_
Molecular Function	GO:0003735	2	structural constituent of ribosome	1.1615e-45	A0A384JD98	252	K	Ribosomal_L7Ae domain-containing protein OS=Botryotinia fuckeliana (strain B05.10) OX=332648 GN=BCIN_03g06530 PE=4 SV=1	BCIN_03g06530	1	0.0415144	78.149	K(1)ALESAIK	2	-0.1837_x000D_
Molecular Function	GO:0003735	2	structural constituent of ribosome	1.1615e-45	A0A384JD98	18	K	Ribosomal_L7Ae domain-containing protein OS=Botryotinia fuckeliana (strain B05.10) OX=332648 GN=BCIN_03g06530 PE=4 SV=1	BCIN_03g06530	1	0.000556483	118.9	AAPAPFPQSK(1)AGAGK	2	-0.3509_x000D_
Molecular Function	GO:0003735	2	structural constituent of ribosome	1.1615e-45	A0A384JD98	100	K	Ribosomal_L7Ae domain-containing protein OS=Botryotinia fuckeliana (strain B05.10) OX=332648 GN=BCIN_03g06530 PE=4 SV=1	BCIN_03g06530	0.997615	0.00321605	79.466	LLNK(0.998)YRPETK(0.002)PEK	3	0.73577_x000D_
Molecular Function	GO:0003735	2	structural constituent of ribosome	1.1615e-45	A0A384JU32	137	K	Uncharacterized protein OS=Botryotinia fuckeliana (strain B05.10) OX=332648 GN=BCIN_09g06480 PE=4 SV=1	BCIN_09g06480	1	0.00585812	125.75	TNVSTQSK(1)VSK	2	0.29828_x000D_
Molecular Function	GO:0003735	2	structural constituent of ribosome	1.1615e-45	A0A384JVY6	25	K	Uncharacterized protein OS=Botryotinia fuckeliana (strain B05.10) OX=332648 GN=BCIN_10g04300 PE=3 SV=1	BCIN_10g04300	1	0.00423714	182.65	LLNTNVEGK(1)QK	2	-0.16027_x000D_
Molecular Function	GO:0003735	2	structural constituent of ribosome	1.1615e-45	A0A384JTU5	101	K	Bcrpl10 OS=Botryotinia fuckeliana (strain B05.10) OX=332648 GN=Bcrpl10 PE=4 SV=1	Bcrpl10	1	0.00229007	116.55	INK(1)MLSCAGADR	2	-1.1277_x000D_
Molecular Function	GO:0003735	2	structural constituent of ribosome	1.1615e-45	A0A384K3A6	8	K	Bcrpl5 OS=Botryotinia fuckeliana (strain B05.10) OX=332648 GN=Bcrpl5 PE=3 SV=1	Bcrpl5	1	0.0335082	98.249	LVK(1)NSAYYSR	2	1.0375_x000D_
Molecular Function	GO:0003735	2	structural constituent of ribosome	1.1615e-45	A0A384K3A6	165	K	Bcrpl5 OS=Botryotinia fuckeliana (strain B05.10) OX=332648 GN=Bcrpl5 PE=3 SV=1	Bcrpl5	1	0.0010578	77.221	IFGAMK(1)GASDGGILVPHSENR	3	1.8106_x000D_
Molecular Function	GO:0003735	2	structural constituent of ribosome	1.1615e-45	A0A384J4J0	8	K	S4 RNA-binding domain-containing protein OS=Botryotinia fuckeliana (strain B05.10) OX=332648 GN=BCIN_01g02200 PE=3 SV=1	BCIN_01g02200	1	0.0367207	68.915	SYSK(1)TYK	2	0.5611_x000D_
Molecular Function	GO:0003735	2	structural constituent of ribosome	1.1615e-45	A0A384J4J0	49	K	S4 RNA-binding domain-containing protein OS=Botryotinia fuckeliana (strain B05.10) OX=332648 GN=BCIN_01g02200 PE=3 SV=1	BCIN_01g02200	1	0.0134878	124.23	VQLTLSK(1)IR	2	0.66759_x000D_
Molecular Function	GO:0003735	2	structural constituent of ribosome	1.1615e-45	A0A384J4J0	118	K	S4 RNA-binding domain-containing protein OS=Botryotinia fuckeliana (strain B05.10) OX=332648 GN=BCIN_01g02200 PE=3 SV=1	BCIN_01g02200	1	0.0248935	65.395	LGLAK(1)SIHHAR	3	-0.15247_x000D_
Molecular Function	GO:0003735	2	structural constituent of ribosome	1.1615e-45	A0A384JGS5	158	K	60S ribosomal protein L20 OS=Botryotinia fuckeliana (strain B05.10) OX=332648 GN=BCIN_05g01600 PE=3 SV=1	BCIN_05g01600	1	0.000367068	174.42	ISK(1)SMTANLFASK	2	0.99793_x000D_
Molecular Function	GO:0003735	2	structural constituent of ribosome	1.1615e-45	A0A384JGS5	168	K	60S ribosomal protein L20 OS=Botryotinia fuckeliana (strain B05.10) OX=332648 GN=BCIN_05g01600 PE=3 SV=1	BCIN_05g01600	1	0.00121588	111.06	SMTANLFASK(1)R	2	0.18539_x000D_
Molecular Function	GO:0003735	2	structural constituent of ribosome	1.1615e-45	A0A384JXL0	126	K	60S ribosomal protein L6 OS=Botryotinia fuckeliana (strain B05.10) OX=332648 GN=BCIN_11g05900 PE=3 SV=1	BCIN_11g05900	1	0.0047318	161.17	IEELSNPK(1)YFAR	2	-2.7743_x000D_
Molecular Function	GO:0003735	2	structural constituent of ribosome	1.1615e-45	A0A384K3N7	22	K	Uncharacterized protein OS=Botryotinia fuckeliana (strain B05.10) OX=332648 GN=BCIN_14g04100 PE=4 SV=1	BCIN_14g04100	1	0.00320798	129.7	FVIDCK(1)QPANDK	2	-0.030317_x000D_
Molecular Function	GO:0003735	2	structural constituent of ribosome	1.1615e-45	A0A384K3N7	101	K	Uncharacterized protein OS=Botryotinia fuckeliana (strain B05.10) OX=332648 GN=BCIN_14g04100 PE=4 SV=1	BCIN_14g04100	1	0.0190165	104.52	VVSTSK(1)GVYELR	2	-0.72424_x000D_
Molecular Function	GO:0003735	2	structural constituent of ribosome	1.1615e-45	A0A384JJN2	22	K	40S ribosomal protein S27 OS=Botryotinia fuckeliana (strain B05.10) OX=332648 GN=BCIN_06g02890 PE=3 SV=1	BCIN_06g02890	1	0.0237541	110.81	LK(1)QLVPAPR	2	-0.37581_x000D_
Molecular Function	GO:0003735	2	structural constituent of ribosome	1.1615e-45	A0A384K438	9	K	S10_plectin domain-containing protein OS=Botryotinia fuckeliana (strain B05.10) OX=332648 GN=BCIN_14g04590 PE=4 SV=1	BCIN_14g04590	1	0.0331771	49.35	K(1)LIHEYLFR	3	0.85921_x000D_
Molecular Function	GO:0003735	2	structural constituent of ribosome	1.1615e-45	A0A384JD57	85	K	Uncharacterized protein OS=Botryotinia fuckeliana (strain B05.10) OX=332648 GN=BCIN_03g06970 PE=3 SV=1	BCIN_03g06970	1	0.0140403	47.915	CK(1)ELGITALHVK	3	-0.8642_x000D_
Molecular Function	GO:0003735	2	structural constituent of ribosome	1.1615e-45	A0A384K801	46	K	Ribosomal_L28e domain-containing protein OS=Botryotinia fuckeliana (strain B05.10) OX=332648 GN=BCIN_16g04810 PE=4 SV=1	BCIN_16g04810	1	0.011291	138.1	K(1)YAGFVNDK	2	-0.33348_x000D_
Molecular Function	GO:0003735	2	structural constituent of ribosome	1.1615e-45	A0A384K801	129	K	Ribosomal_L28e domain-containing protein OS=Botryotinia fuckeliana (strain B05.10) OX=332648 GN=BCIN_16g04810 PE=4 SV=1	BCIN_16g04810	1	0.00563604	169.93	SSAILESQTPK(1)K	2	0.020343_x000D_
Molecular Function	GO:0003735	2	structural constituent of ribosome	1.1615e-45	A0A384K801	23	K	Ribosomal_L28e domain-containing protein OS=Botryotinia fuckeliana (strain B05.10) OX=332648 GN=BCIN_16g04810 PE=4 SV=1	BCIN_16g04810	1	0.00931331	139.97	SQNAFLVK(1)R	2	0.067318_x000D_
Molecular Function	GO:0003735	2	structural constituent of ribosome	1.1615e-45	A0A384K801	100	K	Ribosomal_L28e domain-containing protein OS=Botryotinia fuckeliana (strain B05.10) OX=332648 GN=BCIN_16g04810 PE=4 SV=1	BCIN_16g04810	1	0.000850431	109.6	TFAGVAK(1)TVAQGGYR	2	0.61178_x000D_
Molecular Function	GO:0003735	2	structural constituent of ribosome	1.1615e-45	A0A384JBE3	130	K	Ribosomal protein OS=Botryotinia fuckeliana (strain B05.10) OX=332648 GN=BCIN_03g01820 PE=3 SV=1	BCIN_03g01820	1	0.011945	91.867	LLGPGLSK(1)AGK	2	-0.32838_x000D_
Molecular Function	GO:0003735	2	structural constituent of ribosome	1.1615e-45	A0A384JBE3	133	K	Ribosomal protein OS=Botryotinia fuckeliana (strain B05.10) OX=332648 GN=BCIN_03g01820 PE=3 SV=1	BCIN_03g01820	1	0.0111067	63.337	AGK(1)FPTPVSHNEDLSGK	3	0.21631_x000D_
Molecular Function	GO:0003735	2	structural constituent of ribosome	1.1615e-45	A0A384JI26	31	K	Uncharacterized protein OS=Botryotinia fuckeliana (strain B05.10) OX=332648 GN=BCIN_05g06130 PE=4 SV=1	BCIN_05g06130	1	0.00540528	81.594	EYTIHLHK(1)R	3	-0.71822_x000D_
Molecular Function	GO:0003735	2	structural constituent of ribosome	1.1615e-45	A0A384JU36	150	K	Uncharacterized protein OS=Botryotinia fuckeliana (strain B05.10) OX=332648 GN=BCIN_10g01260 PE=3 SV=1	BCIN_10g01260	1	0.00176999	84.759	LSHEVGWK(1)YQDVVAR	3	0.20123_x000D_
Molecular Function	GO:0003735	2	structural constituent of ribosome	1.1615e-45	A0A384JU36	54	K	Uncharacterized protein OS=Botryotinia fuckeliana (strain B05.10) OX=332648 GN=BCIN_10g01260 PE=3 SV=1	BCIN_10g01260	1	0.0154511	82.279	LK(1)YHAYLR	3	-1.296_x000D_
Molecular Function	GO:0003735	2	structural constituent of ribosome	1.1615e-45	A0A384J9H1	56	K	Ribos_L4_asso_C domain-containing protein OS=Botryotinia fuckeliana (strain B05.10) OX=332648 GN=BCIN_02g04220 PE=4 SV=1	BCIN_02g04220	1	0.000926367	76.889	QPYAVSEK(1)AGHQTSAESWGTGR	3	-1.2666_x000D_
Molecular Function	GO:0003735	2	structural constituent of ribosome	1.1615e-45	A0A384J9H1	351	K	Ribos_L4_asso_C domain-containing protein OS=Botryotinia fuckeliana (strain B05.10) OX=332648 GN=BCIN_02g04220 PE=4 SV=1	BCIN_02g04220	1	0.000913889	98.253	IGTK(1)GLDAGKPER	3	-0.21994_x000D_
Molecular Function	GO:0003735	2	structural constituent of ribosome	1.1615e-45	A0A384J9H1	220	K	Ribos_L4_asso_C domain-containing protein OS=Botryotinia fuckeliana (strain B05.10) OX=332648 GN=BCIN_02g04220 PE=4 SV=1	BCIN_02g04220	1	0.0157318	83.769	GPLVVYDGNADGK(1)ELVR	2	-2.3348_x000D_
Molecular Function	GO:0003735	2	structural constituent of ribosome	1.1615e-45	A0A384K0T1	13	K	Uncharacterized protein OS=Botryotinia fuckeliana (strain B05.10) OX=332648 GN=BCIN_13g00830 PE=3 SV=1	BCIN_13g00830	1	0.0152985	113.62	VGVTGK(1)YGTR	2	0.26259_x000D_
Molecular Function	GO:0003735	2	structural constituent of ribosome	1.1615e-45	A0A384K3C6	56	K	Ribosomal protein L15 OS=Botryotinia fuckeliana (strain B05.10) OX=332648 GN=BCIN_14g04790 PE=3 SV=1	BCIN_14g04790	1	0.0412072	100.45	AK(1)QGYVIYR	2	-0.17603_x000D_
Molecular Function	GO:0003735	2	structural constituent of ribosome	1.1615e-45	A0A384JEF1	8	K	Ribosomal protein L19 OS=Botryotinia fuckeliana (strain B05.10) OX=332648 GN=BCIN_04g00540 PE=3 SV=1	BCIN_04g00540	1	0.0156505	98.523	VNLTTQK(1)R	2	-1.119_x000D_
Molecular Function	GO:0003735	2	structural constituent of ribosome	1.1615e-45	A0A384JEF1	19	K	Ribosomal protein L19 OS=Botryotinia fuckeliana (strain B05.10) OX=332648 GN=BCIN_04g00540 PE=3 SV=1	BCIN_04g00540	1	0.0143842	83.998	LAASVVGCGK(1)R	2	-0.48661_x000D_
Molecular Function	GO:0003735	2	structural constituent of ribosome	1.1615e-45	A0A384JEF1	117	K	Ribosomal protein L19 OS=Botryotinia fuckeliana (strain B05.10) OX=332648 GN=BCIN_04g00540 PE=3 SV=1	BCIN_04g00540	1	5.39e-05	112.3	IDK(1)HLYHELYHLSK	4	0.10258_x000D_
Molecular Function	GO:0003735	2	structural constituent of ribosome	1.1615e-45	A0A384JYI9	49	K	Uncharacterized protein OS=Botryotinia fuckeliana (strain B05.10) OX=332648 GN=BCIN_11g05920 PE=4 SV=1	BCIN_11g05920	1	0.000455243	94.728	DLSHLAVNFSQPK(1)K	3	0.12798_x000D_
Molecular Function	GO:0003735	2	structural constituent of ribosome	1.1615e-45	A0A384JUY8	74	K	Uncharacterized protein OS=Botryotinia fuckeliana (strain B05.10) OX=332648 GN=BCIN_10g04290 PE=3 SV=1	BCIN_10g04290	1	0.00470585	140.16	AAQGK(1)QFGVTR	2	1.5249_x000D_
Molecular Function	GO:0003735	2	structural constituent of ribosome	1.1615e-45	A0A384JUY8	46	K	Uncharacterized protein OS=Botryotinia fuckeliana (strain B05.10) OX=332648 GN=BCIN_10g04290 PE=3 SV=1	BCIN_10g04290	1	0.0138833	70.54	AVK(1)FLENVQEHK	3	-0.72486_x000D_
Molecular Function	GO:0003735	2	structural constituent of ribosome	1.1615e-45	A0A384JUY8	55	K	Uncharacterized protein OS=Botryotinia fuckeliana (strain B05.10) OX=332648 GN=BCIN_10g04290 PE=3 SV=1	BCIN_10g04290	1	0.00256686	80.534	FLENVQEHK(1)EAVAMR	3	0.2696_x000D_
Molecular Function	GO:0003735	2	structural constituent of ribosome	1.1615e-45	A0A384JV25	119	K	40S ribosomal protein S7 OS=Botryotinia fuckeliana (strain B05.10) OX=332648 GN=BCIN_10g04610 PE=3 SV=1	BCIN_10g04610	1	0.0400596	168.74	TSLTQK(1)R	2	0.16795_x000D_
Molecular Function	GO:0003735	2	structural constituent of ribosome	1.1615e-45	A0A384J759	17	K	60S ribosomal protein L36 OS=Botryotinia fuckeliana (strain B05.10) OX=332648 GN=BCIN_01g09350 PE=3 SV=1	BCIN_01g09350	1	0.00568284	121.73	TGLAVGLNK(1)GHK	2	-0.073016_x000D_
Molecular Function	GO:0003735	2	structural constituent of ribosome	1.1615e-45	A0A384J9U0	55	K	Bcrpl28 OS=Botryotinia fuckeliana (strain B05.10) OX=332648 GN=Bcrpl28 PE=3 SV=1	Bcrpl28	1	0.0054578	81.017	YHPGYFGK(1)VGMR	3	0.0033009_x000D_
Molecular Function	GO:0003735	2	structural constituent of ribosome	1.1615e-45	A0A384K179	77	K	KOW domain-containing protein OS=Botryotinia fuckeliana (strain B05.10) OX=332648 GN=BCIN_13g03600 PE=3 SV=1	BCIN_13g03600	1	0.0335157	63.624	LK(1)YVVHVER	3	-0.3836_x000D_
Molecular Function	GO:0003735	2	structural constituent of ribosome	1.1615e-45	A0A384K179	89	K	KOW domain-containing protein OS=Botryotinia fuckeliana (strain B05.10) OX=332648 GN=BCIN_13g03600 PE=3 SV=1	BCIN_13g03600	1	0.00295854	73.464	EK(1)SSGQSVPLGIHPSK	3	0.092251_x000D_
Molecular Function	GO:0005216	5	ion channel activity	0.055756	A0A384JFP6	92	K	Uncharacterized protein OS=Botryotinia fuckeliana (strain B05.10) OX=332648 GN=BCIN_04g04500 PE=4 SV=1	BCIN_04g04500	1	0.0190165	104.52	IEINDSIAK(1)GLK	2	-0.60205_x000D_
Molecular Function	GO:0005216	5	ion channel activity	0.055756	A0A384JFP6	46	K	Uncharacterized protein OS=Botryotinia fuckeliana (strain B05.10) OX=332648 GN=BCIN_04g04500 PE=4 SV=1	BCIN_04g04500	1	0.00126739	79.489	VTGK(1)STHDNATSGLLEAK	3	-0.29269_x000D_
Molecular Function	GO:0005216	5	ion channel activity	0.055756	A0A384JFP6	118	K	Uncharacterized protein OS=Botryotinia fuckeliana (strain B05.10) OX=332648 GN=BCIN_04g04500 PE=4 SV=1	BCIN_04g04500	1	0.000255115	117.79	VNLHFK(1)QPNFHGR	3	0.43301_x000D_
Molecular Function	GO:0005216	5	ion channel activity	0.055756	A0A384JY67	152	K	Bcyvc1 OS=Botryotinia fuckeliana (strain B05.10) OX=332648 GN=Bcyvc1 PE=4 SV=1	Bcyvc1	1	0.00853785	62.765	QLIETEEDQEYLLQK(1)VLLK(1)R	3	-0.55832_x000D_
Molecular Function	GO:0005216	5	ion channel activity	0.055756	A0A384JY67	148	K	Bcyvc1 OS=Botryotinia fuckeliana (strain B05.10) OX=332648 GN=Bcyvc1 PE=4 SV=1	Bcyvc1	1	0.00853785	62.765	QLIETEEDQEYLLQK(1)VLLK(1)R	3	-0.55832_x000D_
Molecular Function	GO:0051087	3	chaperone binding	0.00469861	A0A384JR44	159	K	Bchch1 OS=Botryotinia fuckeliana (strain B05.10) OX=332648 GN=Bchch1 PE=4 SV=1	Bchch1	1	0.0117533	58.123	DIQHAPDANPASK(1)FTAAK	3	-0.54748_x000D_
Molecular Function	GO:0051087	3	chaperone binding	0.00469861	A0A384K1B0	81	K	Bcsba1 OS=Botryotinia fuckeliana (strain B05.10) OX=332648 GN=Bcsba1 PE=4 SV=1	Bcsba1	1	0.0100193	58.098	YNHTQK(1)SSQFVLR	3	-0.30373_x000D_
Molecular Function	GO:0051087	3	chaperone binding	0.00469861	A0A384JZY6	9	K	Bchsp10 OS=Botryotinia fuckeliana (strain B05.10) OX=332648 GN=Bchsp10 PE=3 SV=1	Bchsp10	1	0.00655699	94.692	SIK(1)SLAPLLDR	2	-1.0546_x000D_
Molecular Function	GO:0051087	3	chaperone binding	0.00469861	A0A384JZY6	58	K	Bchsp10 OS=Botryotinia fuckeliana (strain B05.10) OX=332648 GN=Bchsp10 PE=3 SV=1	Bchsp10	1	0.013208	94.616	VLAVGPGGLDK(1)DGK	2	-0.72533_x000D_
Molecular Function	GO:0008135	5	translation factor activity, RNA binding	0.0303194	A0A384JDA3	630	K	MIF4G domain-containing protein OS=Botryotinia fuckeliana (strain B05.10) OX=332648 GN=BCIN_03g06810 PE=4 SV=1	BCIN_03g06810	1	0.0112382	58.071	AEADK(1)ANAAENDRK	3	-0.025677_x000D_
Molecular Function	GO:0008135	5	translation factor activity, RNA binding	0.0303194	A0A384JLV2	571	K	Tr-type G domain-containing protein OS=Botryotinia fuckeliana (strain B05.10) OX=332648 GN=BCIN_07g01540 PE=4 SV=1	BCIN_07g01540	1	0.012161	96.103	ETVTGK(1)SSMTALSK	2	0.47603_x000D_
Molecular Function	GO:0008135	5	translation factor activity, RNA binding	0.0303194	A0A384JLV2	50	K	Tr-type G domain-containing protein OS=Botryotinia fuckeliana (strain B05.10) OX=332648 GN=BCIN_07g01540 PE=4 SV=1	BCIN_07g01540	1	0.0220773	92.611	AGIISAAK(1)AGDAR	2	0.3244_x000D_
Molecular Function	GO:0008135	5	translation factor activity, RNA binding	0.0303194	A0A384JLV2	579	K	Tr-type G domain-containing protein OS=Botryotinia fuckeliana (strain B05.10) OX=332648 GN=BCIN_07g01540 PE=4 SV=1	BCIN_07g01540	1	0.00726755	119.53	SSMTALSK(1)SPNK	2	0.38906_x000D_
Molecular Function	GO:0008135	5	translation factor activity, RNA binding	0.0303194	A0A384JLV2	15	K	Tr-type G domain-containing protein OS=Botryotinia fuckeliana (strain B05.10) OX=332648 GN=BCIN_07g01540 PE=4 SV=1	BCIN_07g01540	1	0.00662644	131.5	QLMDK(1)ATNVR	2	-0.85433_x000D_
Molecular Function	GO:0008135	5	translation factor activity, RNA binding	0.0303194	A0A384J5P0	61	K	Uncharacterized protein OS=Botryotinia fuckeliana (strain B05.10) OX=332648 GN=BCIN_01g05590 PE=3 SV=1	BCIN_01g05590	1	0.000326617	87.319	AIMPVIK(1)GHDVIAQAQSGTGK	3	0.22495_x000D_
Molecular Function	GO:0008135	5	translation factor activity, RNA binding	0.0303194	A0A384J4H5	52	K	SUI1 domain-containing protein OS=Botryotinia fuckeliana (strain B05.10) OX=332648 GN=BCIN_01g02050 PE=4 SV=1	BCIN_01g02050	1	0.00143476	92.19	SAK(1)AAPGGTQIENLK	2	0.7458_x000D_
Molecular Function	GO:0008135	5	translation factor activity, RNA binding	0.0303194	A0A384JTH0	170	K	Elongation factor 1-alpha OS=Botryotinia fuckeliana (strain B05.10) OX=332648 GN=Bcef1a PE=3 SV=1	Bcef1a	1	0.012696	102.4	YQEIIK(1)ETSNFIK	2	-0.27598_x000D_
Molecular Function	GO:0008135	5	translation factor activity, RNA binding	0.0303194	A0A384JTH0	329	K	Elongation factor 1-alpha OS=Botryotinia fuckeliana (strain B05.10) OX=332648 GN=Bcef1a PE=3 SV=1	Bcef1a	1	0.0200102	94.767	GNVAGDSK(1)QDPPK	2	-0.75737_x000D_
Molecular Function	GO:0008135	5	translation factor activity, RNA binding	0.0303194	A0A384JTH0	438	K	Elongation factor 1-alpha OS=Botryotinia fuckeliana (strain B05.10) OX=332648 GN=Bcef1a PE=3 SV=1	Bcef1a	1	0.00300924	119.39	QTVAVGVIK(1)SVEK	2	0.14696_x000D_
Molecular Function	GO:0008135	5	translation factor activity, RNA binding	0.0303194	A0A384JTH0	377	K	Elongation factor 1-alpha OS=Botryotinia fuckeliana (strain B05.10) OX=332648 GN=Bcef1a PE=3 SV=1	Bcef1a	1	0.00830217	202.05	FSELLQK(1)IDR	2	0.14164_x000D_
Molecular Function	GO:0005509	5	calcium ion binding	0.27045	A0A384JUY7	80	K	Bctma19 OS=Botryotinia fuckeliana (strain B05.10) OX=332648 GN=Bctma19 PE=3 SV=1	Bctma19	1	0.0136852	135.83	LNSTSFDK(1)K	2	1.1883_x000D_
Molecular Function	GO:0005509	5	calcium ion binding	0.27045	A0A384JUY7	113	K	Bctma19 OS=Botryotinia fuckeliana (strain B05.10) OX=332648 GN=Bctma19 PE=3 SV=1	Bctma19	1	0.00559192	135.79	FEK(1)GAAAYAK	2	0.50857_x000D_
Molecular Function	GO:0005509	5	calcium ion binding	0.27045	A0A384J6W8	208	K	Bccne1 OS=Botryotinia fuckeliana (strain B05.10) OX=332648 GN=Bccne1 PE=3 SV=1	Bccne1	1	0.018577	68.847	VHLIINHK(1)NPK	3	-0.51744_x000D_
Molecular Function	GO:0016903	3	oxidoreductase activity, acting on the aldehyde or oxo group of donors	0.139096	A0A384K4A5	215	K	Glyceraldehyde-3-phosphate dehydrogenase OS=Botryotinia fuckeliana (strain B05.10) OX=332648 GN=BCIN_15g02120 PE=3 SV=1	BCIN_15g02120	1	3.62e-11	151.74	TAAQNIIPSSTGAAK(1)AVGK	2	0.47145_x000D_
Molecular Function	GO:0016903	3	oxidoreductase activity, acting on the aldehyde or oxo group of donors	0.139096	A0A384K4A5	251	K	Glyceraldehyde-3-phosphate dehydrogenase OS=Botryotinia fuckeliana (strain B05.10) OX=332648 GN=BCIN_15g02120 PE=3 SV=1	BCIN_15g02120	1	0.0106127	120.09	IEK(1)GASYDEIK	2	-0.014936_x000D_
Molecular Function	GO:0016903	3	oxidoreductase activity, acting on the aldehyde or oxo group of donors	0.139096	A0A384K4A5	219	K	Glyceraldehyde-3-phosphate dehydrogenase OS=Botryotinia fuckeliana (strain B05.10) OX=332648 GN=BCIN_15g02120 PE=3 SV=1	BCIN_15g02120	1	0.0275911	98.033	AVGK(1)VIPVLNGK	2	0.3139_x000D_
Molecular Function	GO:0016903	3	oxidoreductase activity, acting on the aldehyde or oxo group of donors	0.139096	A0A384K4A5	5	K	Glyceraldehyde-3-phosphate dehydrogenase OS=Botryotinia fuckeliana (strain B05.10) OX=332648 GN=BCIN_15g02120 PE=3 SV=1	BCIN_15g02120	1	0.00444124	151.15	APTK(1)VGINGFGR	2	0.97703_x000D_
Molecular Function	GO:0016903	3	oxidoreductase activity, acting on the aldehyde or oxo group of donors	0.139096	A0A384K7X4	250	K	Formate dehydrogenase OS=Botryotinia fuckeliana (strain B05.10) OX=332648 GN=Bcfdh1 PE=3 SV=1	Bcfdh1	1	0.0103333	160.36	K(1)GSWLVNTAR	2	2.1042_x000D_
Molecular Function	GO:0022803	3	passive transmembrane transporter activity	0.192478	A0A384JFP6	92	K	Uncharacterized protein OS=Botryotinia fuckeliana (strain B05.10) OX=332648 GN=BCIN_04g04500 PE=4 SV=1	BCIN_04g04500	1	0.0190165	104.52	IEINDSIAK(1)GLK	2	-0.60205_x000D_
Molecular Function	GO:0022803	3	passive transmembrane transporter activity	0.192478	A0A384JFP6	46	K	Uncharacterized protein OS=Botryotinia fuckeliana (strain B05.10) OX=332648 GN=BCIN_04g04500 PE=4 SV=1	BCIN_04g04500	1	0.00126739	79.489	VTGK(1)STHDNATSGLLEAK	3	-0.29269_x000D_
Molecular Function	GO:0022803	3	passive transmembrane transporter activity	0.192478	A0A384JFP6	118	K	Uncharacterized protein OS=Botryotinia fuckeliana (strain B05.10) OX=332648 GN=BCIN_04g04500 PE=4 SV=1	BCIN_04g04500	1	0.000255115	117.79	VNLHFK(1)QPNFHGR	3	0.43301_x000D_
Molecular Function	GO:0022803	3	passive transmembrane transporter activity	0.192478	A0A384JY67	152	K	Bcyvc1 OS=Botryotinia fuckeliana (strain B05.10) OX=332648 GN=Bcyvc1 PE=4 SV=1	Bcyvc1	1	0.00853785	62.765	QLIETEEDQEYLLQK(1)VLLK(1)R	3	-0.55832_x000D_
Molecular Function	GO:0022803	3	passive transmembrane transporter activity	0.192478	A0A384JY67	148	K	Bcyvc1 OS=Botryotinia fuckeliana (strain B05.10) OX=332648 GN=Bcyvc1 PE=4 SV=1	Bcyvc1	1	0.00853785	62.765	QLIETEEDQEYLLQK(1)VLLK(1)R	3	-0.55832_x000D_
Molecular Function	GO:1901363	2	heterocyclic compound binding	6.11998e-07	A0A384K2W2	365	K	Bcrpl3 OS=Botryotinia fuckeliana (strain B05.10) OX=332648 GN=Bcrpl3 PE=3 SV=1	Bcrpl3	1	0.00107549	79.568	WIDTSSK(1)FGHGAYQTAEEK	3	1.3388_x000D_
Molecular Function	GO:1901363	2	heterocyclic compound binding	6.11998e-07	A0A384K2W2	385	K	Bcrpl3 OS=Botryotinia fuckeliana (strain B05.10) OX=332648 GN=Bcrpl3 PE=3 SV=1	Bcrpl3	1	0.0389399	115.71	HQFLGTLK(1)K	2	-0.38371_x000D_
Molecular Function	GO:1901363	2	heterocyclic compound binding	6.11998e-07	A0A384K2W2	358	K	Bcrpl3 OS=Botryotinia fuckeliana (strain B05.10) OX=332648 GN=Bcrpl3 PE=3 SV=1	Bcrpl3	1	0.0120846	76.143	VELK(1)WIDTSSK	2	-1.79_x000D_
Molecular Function	GO:1901363	2	heterocyclic compound binding	6.11998e-07	A0A384K2W2	377	K	Bcrpl3 OS=Botryotinia fuckeliana (strain B05.10) OX=332648 GN=Bcrpl3 PE=3 SV=1	Bcrpl3	1	1.04e-05	100.02	FGHGAYQTAEEK(1)HQFLGTLK	4	-0.0033347_x000D_
Molecular Function	GO:1901363	2	heterocyclic compound binding	6.11998e-07	A0A384J798	52	K	Uncharacterized protein OS=Botryotinia fuckeliana (strain B05.10) OX=332648 GN=BCIN_01g09620 PE=3 SV=1	BCIN_01g09620	1	3.58e-21	257.76	VLEQLSGQTPVYSK(1)AR	2	0.10543_x000D_
Molecular Function	GO:1901363	2	heterocyclic compound binding	6.11998e-07	A0A384JGE8	65	K	Bccex1 OS=Botryotinia fuckeliana (strain B05.10) OX=332648 GN=Bccex1 PE=4 SV=1	Bccex1	1	0.0316662	60.76	LPLAK(1)NAVK	2	1.2917_x000D_
Molecular Function	GO:1901363	2	heterocyclic compound binding	6.11998e-07	A0A384J4H5	52	K	SUI1 domain-containing protein OS=Botryotinia fuckeliana (strain B05.10) OX=332648 GN=BCIN_01g02050 PE=4 SV=1	BCIN_01g02050	1	0.00143476	92.19	SAK(1)AAPGGTQIENLK	2	0.7458_x000D_
Molecular Function	GO:1901363	2	heterocyclic compound binding	6.11998e-07	A0A384K4A0	182	K	ATP synthase subunit beta OS=Botryotinia fuckeliana (strain B05.10) OX=332648 GN=Bcatp2 PE=3 SV=1	Bcatp2	1	0.010161	98.943	GGK(1)IGLFGGAGVGK	2	-0.56947_x000D_
Molecular Function	GO:1901363	2	heterocyclic compound binding	6.11998e-07	A0A384JTH0	170	K	Elongation factor 1-alpha OS=Botryotinia fuckeliana (strain B05.10) OX=332648 GN=Bcef1a PE=3 SV=1	Bcef1a	1	0.012696	102.4	YQEIIK(1)ETSNFIK	2	-0.27598_x000D_
Molecular Function	GO:1901363	2	heterocyclic compound binding	6.11998e-07	A0A384JTH0	329	K	Elongation factor 1-alpha OS=Botryotinia fuckeliana (strain B05.10) OX=332648 GN=Bcef1a PE=3 SV=1	Bcef1a	1	0.0200102	94.767	GNVAGDSK(1)QDPPK	2	-0.75737_x000D_
Molecular Function	GO:1901363	2	heterocyclic compound binding	6.11998e-07	A0A384JTH0	438	K	Elongation factor 1-alpha OS=Botryotinia fuckeliana (strain B05.10) OX=332648 GN=Bcef1a PE=3 SV=1	Bcef1a	1	0.00300924	119.39	QTVAVGVIK(1)SVEK	2	0.14696_x000D_
Molecular Function	GO:1901363	2	heterocyclic compound binding	6.11998e-07	A0A384JTH0	377	K	Elongation factor 1-alpha OS=Botryotinia fuckeliana (strain B05.10) OX=332648 GN=Bcef1a PE=3 SV=1	Bcef1a	1	0.00830217	202.05	FSELLQK(1)IDR	2	0.14164_x000D_
Molecular Function	GO:1901363	2	heterocyclic compound binding	6.11998e-07	A0A384JD22	12	K	Uncharacterized protein OS=Botryotinia fuckeliana (strain B05.10) OX=332648 GN=BCIN_03g06990 PE=3 SV=1	BCIN_03g06990	1	0.000261101	140.45	ASNQSVQCFGK(1)K	2	-1.841_x000D_
Molecular Function	GO:1901363	2	heterocyclic compound binding	6.11998e-07	A0A384JBD4	200	K	Bcrps5 OS=Botryotinia fuckeliana (strain B05.10) OX=332648 GN=Bcrps5 PE=3 SV=1	Bcrps5	1	0.0412038	106.42	GSSNSYAIK(1)K	2	-0.17918_x000D_
Molecular Function	GO:1901363	2	heterocyclic compound binding	6.11998e-07	A0A384JY73	41	K	Peptidylprolyl isomerase OS=Botryotinia fuckeliana (strain B05.10) OX=332648 GN=Bcfpr1 PE=4 SV=1	Bcfpr1	1	0.0245858	98.943	HVLK(1)EGTGAIPK	2	-0.052427_x000D_
Molecular Function	GO:1901363	2	heterocyclic compound binding	6.11998e-07	A0A384J453	128	K	S5 DRBM domain-containing protein OS=Botryotinia fuckeliana (strain B05.10) OX=332648 GN=BCIN_01g00980 PE=3 SV=1	BCIN_01g00980	1	0.0190376	107.83	TSK(1)EVATAIR	2	0.89003_x000D_
Molecular Function	GO:1901363	2	heterocyclic compound binding	6.11998e-07	A0A384J453	194	K	S5 DRBM domain-containing protein OS=Botryotinia fuckeliana (strain B05.10) OX=332648 GN=BCIN_01g00980 PE=3 SV=1	BCIN_01g00980	1	0.00596669	134.51	GTGLVASPAVK(1)R	2	-0.77582_x000D_
Molecular Function	GO:1901363	2	heterocyclic compound binding	6.11998e-07	A0A384J453	49	K	S5 DRBM domain-containing protein OS=Botryotinia fuckeliana (strain B05.10) OX=332648 GN=BCIN_01g00980 PE=3 SV=1	BCIN_01g00980	1	0.0122531	118.5	EWQPVTK(1)LGR	2	-1.2419_x000D_
Molecular Function	GO:1901363	2	heterocyclic compound binding	6.11998e-07	A0A384JS06	60	K	Mitogen-activated protein kinase OS=Botryotinia fuckeliana (strain B05.10) OX=332648 GN=Bmp3 PE=3 SV=1	Bmp3	1	0.0312982	56.122	VTNVFSK(1)K	2	0.25592_x000D_
Molecular Function	GO:1901363	2	heterocyclic compound binding	6.11998e-07	A0A384K1U9	123	K	Histone H3 OS=Botryotinia fuckeliana (strain B05.10) OX=332648 GN=BCIN_13g04410 PE=3 SV=1	BCIN_13g04410	1	0.0191052	104.43	VTIQSK(1)DIQLAR	2	0.27025_x000D_
Molecular Function	GO:1901363	2	heterocyclic compound binding	6.11998e-07	A0A384JVB5	80	K	Bcrps3 OS=Botryotinia fuckeliana (strain B05.10) OX=332648 GN=Bcrps3 PE=3 SV=1	Bcrps3	1	0.00706627	147.08	ELTSLIQK(1)R	2	-0.038329_x000D_
Molecular Function	GO:1901363	2	heterocyclic compound binding	6.11998e-07	A0A384JVB5	12	K	Bcrps3 OS=Botryotinia fuckeliana (strain B05.10) OX=332648 GN=Bcrps3 PE=3 SV=1	Bcrps3	1	0.035167	63.073	ASSVPGAAISK(1)R	2	-0.31641_x000D_
Molecular Function	GO:1901363	2	heterocyclic compound binding	6.11998e-07	A0A384K606	38	K	Lysine--tRNA ligase OS=Botryotinia fuckeliana (strain B05.10) OX=332648 GN=Bckrs1 PE=3 SV=1	Bckrs1	1	0.0339923	64.265	QRQK(1)EEEK(1)AK	2	-0.69905_x000D_
Molecular Function	GO:1901363	2	heterocyclic compound binding	6.11998e-07	A0A384K606	34	K	Lysine--tRNA ligase OS=Botryotinia fuckeliana (strain B05.10) OX=332648 GN=Bckrs1 PE=3 SV=1	Bckrs1	1	0.0339923	64.265	QRQK(1)EEEK(1)AK	2	-0.69905_x000D_
Molecular Function	GO:1901363	2	heterocyclic compound binding	6.11998e-07	A0A384JSF0	106	K	KOW domain-containing protein OS=Botryotinia fuckeliana (strain B05.10) OX=332648 GN=BCIN_09g03550 PE=4 SV=1	BCIN_09g03550	1	0.0209327	74.173	LWQQSPWAQK(1)R	2	0.33642_x000D_
Molecular Function	GO:1901363	2	heterocyclic compound binding	6.11998e-07	A0A384JVH6	75	K	Bcrad23 OS=Botryotinia fuckeliana (strain B05.10) OX=332648 GN=Bcrad23 PE=4 SV=1	Bcrad23	1	0.0192764	68.893	PK(1)AAPAASSAPK	2	0.54172_x000D_
Molecular Function	GO:1901363	2	heterocyclic compound binding	6.11998e-07	A0A384JDA3	630	K	MIF4G domain-containing protein OS=Botryotinia fuckeliana (strain B05.10) OX=332648 GN=BCIN_03g06810 PE=4 SV=1	BCIN_03g06810	1	0.0112382	58.071	AEADK(1)ANAAENDRK	3	-0.025677_x000D_
Molecular Function	GO:1901363	2	heterocyclic compound binding	6.11998e-07	A0A384JBQ4	221	K	Ribosomal_L2_C domain-containing protein OS=Botryotinia fuckeliana (strain B05.10) OX=332648 GN=BCIN_03g02530 PE=4 SV=1	BCIN_03g02530	1	1.78e-05	89.565	GVAMNPVDHPHGGGNHQHIGK(1)ASTISR	5	0.32423_x000D_
Molecular Function	GO:1901363	2	heterocyclic compound binding	6.11998e-07	A0A384JBQ4	145	K	Ribosomal_L2_C domain-containing protein OS=Botryotinia fuckeliana (strain B05.10) OX=332648 GN=BCIN_03g02530 PE=4 SV=1	BCIN_03g02530	1	4.19e-11	127.5	TSGNYVTVIGHNPDEGK(1)TR	3	0.48761_x000D_
Molecular Function	GO:1901363	2	heterocyclic compound binding	6.11998e-07	A0A384JBQ4	181	K	Ribosomal_L2_C domain-containing protein OS=Botryotinia fuckeliana (strain B05.10) OX=332648 GN=BCIN_03g02530 PE=4 SV=1	BCIN_03g02530	0.999969	0.0140458	58.132	TDKPLLK(1)ASR	3	0.20143_x000D_
Molecular Function	GO:1901363	2	heterocyclic compound binding	6.11998e-07	A0A384JBQ4	234	K	Ribosomal_L2_C domain-containing protein OS=Botryotinia fuckeliana (strain B05.10) OX=332648 GN=BCIN_03g02530 PE=4 SV=1	BCIN_03g02530	1	9.92e-08	219.72	YAAQGQK(1)AGLIAAR	2	1.1616_x000D_
Molecular Function	GO:1901363	2	heterocyclic compound binding	6.11998e-07	A0A384JBQ4	24	K	Ribosomal_L2_C domain-containing protein OS=Botryotinia fuckeliana (strain B05.10) OX=332648 GN=BCIN_03g02530 PE=4 SV=1	BCIN_03g02530	1	0.0216953	113.5	LNK(1)APAQFR	2	-0.77828_x000D_
Molecular Function	GO:1901363	2	heterocyclic compound binding	6.11998e-07	A0A384JQ49	579	K	Bcprp8 OS=Botryotinia fuckeliana (strain B05.10) OX=332648 GN=Bcprp8 PE=4 SV=1	Bcprp8	1	0.0290815	64.803	EILK(1)MTK	2	-0.41627_x000D_
Molecular Function	GO:1901363	2	heterocyclic compound binding	6.11998e-07	A0A384JD74	23	K	Bcrpl25 OS=Botryotinia fuckeliana (strain B05.10) OX=332648 GN=Bcrpl25 PE=3 SV=1	Bcrpl25	1	0.0207713	106.68	ANAAAK(1)ATLK	2	-0.47709_x000D_
Molecular Function	GO:1901363	2	heterocyclic compound binding	6.11998e-07	A0A384JMC8	264	K	"6-phosphogluconate dehydrogenase, decarboxylating OS=Botryotinia fuckeliana (strain B05.10) OX=332648 GN=BCIN_07g02610 PE=3 SV=1"	BCIN_07g02610	1	0.0099614	115.78	IMDSAGQK(1)GTGK	2	-1.063_x000D_
Molecular Function	GO:1901363	2	heterocyclic compound binding	6.11998e-07	A0A384JMC8	405	K	"6-phosphogluconate dehydrogenase, decarboxylating OS=Botryotinia fuckeliana (strain B05.10) OX=332648 GN=BCIN_07g02610 PE=3 SV=1"	BCIN_07g02610	1	0.0143138	72.643	AIHK(1)AQPGWR	3	0.2678_x000D_
Molecular Function	GO:1901363	2	heterocyclic compound binding	6.11998e-07	A0A384K4A5	215	K	Glyceraldehyde-3-phosphate dehydrogenase OS=Botryotinia fuckeliana (strain B05.10) OX=332648 GN=BCIN_15g02120 PE=3 SV=1	BCIN_15g02120	1	3.62e-11	151.74	TAAQNIIPSSTGAAK(1)AVGK	2	0.47145_x000D_
Molecular Function	GO:1901363	2	heterocyclic compound binding	6.11998e-07	A0A384K4A5	251	K	Glyceraldehyde-3-phosphate dehydrogenase OS=Botryotinia fuckeliana (strain B05.10) OX=332648 GN=BCIN_15g02120 PE=3 SV=1	BCIN_15g02120	1	0.0106127	120.09	IEK(1)GASYDEIK	2	-0.014936_x000D_
Molecular Function	GO:1901363	2	heterocyclic compound binding	6.11998e-07	A0A384K4A5	219	K	Glyceraldehyde-3-phosphate dehydrogenase OS=Botryotinia fuckeliana (strain B05.10) OX=332648 GN=BCIN_15g02120 PE=3 SV=1	BCIN_15g02120	1	0.0275911	98.033	AVGK(1)VIPVLNGK	2	0.3139_x000D_
Molecular Function	GO:1901363	2	heterocyclic compound binding	6.11998e-07	A0A384K4A5	5	K	Glyceraldehyde-3-phosphate dehydrogenase OS=Botryotinia fuckeliana (strain B05.10) OX=332648 GN=BCIN_15g02120 PE=3 SV=1	BCIN_15g02120	1	0.00444124	151.15	APTK(1)VGINGFGR	2	0.97703_x000D_
Molecular Function	GO:1901363	2	heterocyclic compound binding	6.11998e-07	A0A384JD98	252	K	Ribosomal_L7Ae domain-containing protein OS=Botryotinia fuckeliana (strain B05.10) OX=332648 GN=BCIN_03g06530 PE=4 SV=1	BCIN_03g06530	1	0.0415144	78.149	K(1)ALESAIK	2	-0.1837_x000D_
Molecular Function	GO:1901363	2	heterocyclic compound binding	6.11998e-07	A0A384JD98	18	K	Ribosomal_L7Ae domain-containing protein OS=Botryotinia fuckeliana (strain B05.10) OX=332648 GN=BCIN_03g06530 PE=4 SV=1	BCIN_03g06530	1	0.000556483	118.9	AAPAPFPQSK(1)AGAGK	2	-0.3509_x000D_
Molecular Function	GO:1901363	2	heterocyclic compound binding	6.11998e-07	A0A384JD98	100	K	Ribosomal_L7Ae domain-containing protein OS=Botryotinia fuckeliana (strain B05.10) OX=332648 GN=BCIN_03g06530 PE=4 SV=1	BCIN_03g06530	0.997615	0.00321605	79.466	LLNK(0.998)YRPETK(0.002)PEK	3	0.73577_x000D_
Molecular Function	GO:1901363	2	heterocyclic compound binding	6.11998e-07	A0A384JZW8	1075	K	Bcprp2 OS=Botryotinia fuckeliana (strain B05.10) OX=332648 GN=Bcprp2 PE=4 SV=1	Bcprp2	1	0.0213315	47.559	DQLLK(1)IMERYK	3	1.5373_x000D_
Molecular Function	GO:1901363	2	heterocyclic compound binding	6.11998e-07	A0A384JU32	137	K	Uncharacterized protein OS=Botryotinia fuckeliana (strain B05.10) OX=332648 GN=BCIN_09g06480 PE=4 SV=1	BCIN_09g06480	1	0.00585812	125.75	TNVSTQSK(1)VSK	2	0.29828_x000D_
Molecular Function	GO:1901363	2	heterocyclic compound binding	6.11998e-07	A0A384JTW8	548	K	HATPase_c domain-containing protein OS=Botryotinia fuckeliana (strain B05.10) OX=332648 GN=BCIN_10g00300 PE=3 SV=1	BCIN_10g00300	1	0.0372565	58.37	ALK(1)NVLGENVEK	2	0.53226_x000D_
Molecular Function	GO:1901363	2	heterocyclic compound binding	6.11998e-07	A0A384JTW8	328	K	HATPase_c domain-containing protein OS=Botryotinia fuckeliana (strain B05.10) OX=332648 GN=BCIN_10g00300 PE=3 SV=1	BCIN_10g00300	1	0.0129311	131.44	APFDLFETK(1)K	2	-0.010461_x000D_
Molecular Function	GO:1901363	2	heterocyclic compound binding	6.11998e-07	A0A384JTW8	178	K	HATPase_c domain-containing protein OS=Botryotinia fuckeliana (strain B05.10) OX=332648 GN=BCIN_10g00300 PE=3 SV=1	BCIN_10g00300	1	6.87e-10	178.14	IILHLK(1)DEQMDYLNESK	3	-0.065953_x000D_
Molecular Function	GO:1901363	2	heterocyclic compound binding	6.11998e-07	A0A384JTW8	196	K	HATPase_c domain-containing protein OS=Botryotinia fuckeliana (strain B05.10) OX=332648 GN=BCIN_10g00300 PE=3 SV=1	BCIN_10g00300	1	0.000542856	85.636	K(1)HSEFISYPIYLHVSK	3	-1.4193_x000D_
Molecular Function	GO:1901363	2	heterocyclic compound binding	6.11998e-07	A0A384JTW8	616	K	HATPase_c domain-containing protein OS=Botryotinia fuckeliana (strain B05.10) OX=332648 GN=BCIN_10g00300 PE=3 SV=1	BCIN_10g00300	1	0.0332915	117.89	SPIIK(1)ELK	2	0.27285_x000D_
Molecular Function	GO:1901363	2	heterocyclic compound binding	6.11998e-07	A0A384JTW8	485	K	HATPase_c domain-containing protein OS=Botryotinia fuckeliana (strain B05.10) OX=332648 GN=BCIN_10g00300 PE=3 SV=1	BCIN_10g00300	1	0.0364041	96.331	SPFLDSLK(1)AK	2	1.7455_x000D_
Molecular Function	GO:1901363	2	heterocyclic compound binding	6.11998e-07	A0A384JA13	122	K	Histone H2B OS=Botryotinia fuckeliana (strain B05.10) OX=332648 GN=BCIN_02g06790 PE=3 SV=1	BCIN_02g06790	1	0.0115799	62.765	LILPGELAK(1)HAVSEGTK	3	-0.48197_x000D_
Molecular Function	GO:1901363	2	heterocyclic compound binding	6.11998e-07	A0A384JA13	48	K	Histone H2B OS=Botryotinia fuckeliana (strain B05.10) OX=332648 GN=BCIN_02g06790 PE=3 SV=1	BCIN_02g06790	1	0.0173281	123.86	K(1)ETYSSYIYK	2	1.2911_x000D_
Molecular Function	GO:1901363	2	heterocyclic compound binding	6.11998e-07	A0A384JA13	15	K	Histone H2B OS=Botryotinia fuckeliana (strain B05.10) OX=332648 GN=BCIN_02g06790 PE=3 SV=1	BCIN_02g06790	1	0.000812539	140.24	APAAAK(1)APASASK	2	-0.12308_x000D_
Molecular Function	GO:1901363	2	heterocyclic compound binding	6.11998e-07	A0A384JTU5	101	K	Bcrpl10 OS=Botryotinia fuckeliana (strain B05.10) OX=332648 GN=Bcrpl10 PE=4 SV=1	Bcrpl10	1	0.00229007	116.55	INK(1)MLSCAGADR	2	-1.1277_x000D_
[truncated: 7,007 more rows]
