# Supplementary material for: Systematic Analysis of Lysine Lactylation in the Plant Fungal Pathogen Botrytis cinerea
Source: Front Microbiol. 2020 Oct 26;11:594743. doi: 10.3389/fmicb.2020.594743 (PMC7649125; doi:10.3389/fmicb.2020.594743)
Supplement: Supplementary Table 5 — Protein interaction network of the lactylated proteins. [file Table_5.XLSX]

## Sheet: Sheet1
SUID	Amino acid	AverageShortestPathLength	BetweennessCentrality	Charge	ClosenessCentrality	ClusteringCoefficient	Degree	Eccentricity	Gene name	IsSingleNode	Localization probability	Mass error [ppm]	MCODE_Cluster	MCODE_Node_Status	MCODE_Score	Modified sequence	name	NeighborhoodConnectivity	No.Sites	NumberOfDirectedEdges	NumberOfUndirectedEdges	PartnerOfMultiEdgedNodePairs	PEP	Position	Protein accession	Protein description	Radiality	Score	selected	SelfLoops	shared name	Stress	TopologicalCoefficient
72	K	1.54667	0.00218056	2	0.646552	0.926263	45	3	BCIN_09g03550	FALSE	1	0.33642	Cluster 1	Clustered	42	LWQQSPWAQK(1)R	23	44.5556	1	45	0	0	0.0209327	106	A0A384JSF0	KOW domain-containing protein OS=Botryotinia fuckeliana (strain B05.10) OX=332648 GN=BCIN_09g03550 PE=4 SV=1	0.863333	74.173	FALSE	0	23	244	0.696181
73	K	1.53333	0.000973	2	0.652174	0.950505	45	3	BCIN_09g02490	FALSE	1	0.54273	Cluster 1	Clustered	42	AGK(1)ASLFAQGK	39	45.1778	2	45	0	0	0.0400046	32	A0A384JSB5	Uncharacterized protein OS=Botryotinia fuckeliana (strain B05.10) OX=332648 GN=BCIN_09g02490 PE=3 SV=1	0.866667	91.867	FALSE	0	39	126	0.695043
75	K	1.49333	0.00250831	2	0.669643	0.911193	47	3	BCIN_04g05440	FALSE	1	0.55435	Cluster 1	Clustered	42	GIVLEK(1)VGVEAK	73	44.2553	2	47	0	0	0.0271815	56	A0A384JFZ5	Uncharacterized protein OS=Botryotinia fuckeliana (strain B05.10) OX=332648 GN=BCIN_04g05440 PE=3 SV=1	0.876667	96.342	FALSE	0	73	298	0.670535
76	K	1.48	0.023199	2	0.675676	0.873227	48	3	BCIN_01g00980	FALSE	1	-1.2419	Cluster 1	Clustered	42	EWQPVTK(1)LGR	0	43.3542	3	48	0	0	0.0122531	49	A0A384J453	S5 DRBM domain-containing protein OS=Botryotinia fuckeliana (strain B05.10) OX=332648 GN=BCIN_01g00980 PE=3 SV=1	0.88	118.5	FALSE	0	0	500	0.666667
78	K	1.53333	0.00182246	3	0.652174	0.918841	46	3	BCIN_11g05920	FALSE	1	0.12798	Cluster 1	Clustered	42	DLSHLAVNFSQPK(1)K	46	44.3478	1	46	0	0	0.000455	49	A0A384JYI9	Uncharacterized protein OS=Botryotinia fuckeliana (strain B05.10) OX=332648 GN=BCIN_11g05920 PE=4 SV=1	0.866667	94.728	FALSE	0	46	234	0.692935
79	K	1.44	0.106882	2	0.694444	0.770196	51	3	Bcrps31	FALSE	1	0.39736	Cluster 1	Clustered	42	LIFAGK(1)QLEDGR	8	40.7843	4	51	0	0	0.00845321	48	A0A384J9L6	Bcrps31 OS=Botryotinia fuckeliana (strain B05.10) OX=332648 GN=Bcrps31 PE=4 SV=1	0.89	107.24	FALSE	0	8	1460	0.627149
81	K	1.52	0.00281166	3	0.657895	0.933333	45	3	BCIN_14g04590	FALSE	1	0.85921	Cluster 1	Clustered	42	K(1)LIHEYLFR	41	44.8667	1	45	0	0	0.0331771	9	A0A384K438	S10_plectin domain-containing protein OS=Botryotinia fuckeliana (strain B05.10) OX=332648 GN=BCIN_14g04590 PE=4 SV=1	0.87	49.35	FALSE	0	41	292	0.679798
82	K	1.50667	0.00212915	2	0.663717	0.914894	47	3	BCIN_01g09620	FALSE	1	0.10543	Cluster 1	Clustered	42	VLEQLSGQTPVYSK(1)AR	30	44.3191	1	47	0	0	3.58e-21	52	A0A384J798	Uncharacterized protein OS=Botryotinia fuckeliana (strain B05.10) OX=332648 GN=BCIN_01g09620 PE=3 SV=1	0.873333	257.76	FALSE	0	30	292	0.681833
84	K	1.50667	0.0017733	2	0.663717	0.9343	46	3	BCIN_10g04300	FALSE	1	-0.16027	Cluster 1	Clustered	42	LLNTNVEGK(1)QK	17	44.8261	1	46	0	0	0.00423714	25	A0A384JVY6	Uncharacterized protein OS=Botryotinia fuckeliana (strain B05.10) OX=332648 GN=BCIN_10g04300 PE=3 SV=1	0.873333	182.65	FALSE	0	17	226	0.679183
87	K	1.49333	0.00371505	3	0.669643	0.887411	48	3	BCIN_01g02210	FALSE	1	-0.18851	Cluster 1	Clustered	42	TDGTHVHLK(1)R	53	43.6458	2	48	0	0	0.000735	129	A0A384J4J9	Uncharacterized protein OS=Botryotinia fuckeliana (strain B05.10) OX=332648 GN=BCIN_01g02210 PE=4 SV=1	0.876667	88.681	FALSE	0	53	440	0.671474
89	K	1.46667	0.0347376	3	0.681818	0.884366	47	3	BCIN_06g00380	FALSE	1	0.36448	Cluster 1	Clustered	42	HK(1)NLAAHVSPAFR	5	43.7021	2	47	0	0	0.000182	110	A0A384JJ19	Ribosomal_S17_N domain-containing protein OS=Botryotinia fuckeliana (strain B05.10) OX=332648 GN=BCIN_06g00380 PE=3 SV=1	0.883333	120.53	FALSE	0	5	860	0.651953
91	K	1.56	0.000111	3	0.641026	0.993355	43	3	BCIN_03g01820	FALSE	1	0.21631	Cluster 1	Clustered	42	AGK(1)FPTPVSHNEDLSGK	71	46.2558	2	43	0	0	0.0111067	133	A0A384JBE3	Ribosomal protein OS=Botryotinia fuckeliana (strain B05.10) OX=332648 GN=BCIN_03g01820 PE=3 SV=1	0.86	63.337	FALSE	0	71	24	0.711628
92	K	1.50667	0.00526966	2	0.663717	0.91401	46	3	BCIN_10g04610	FALSE	1	0.16795	Cluster 1	Clustered	42	TSLTQK(1)R	10	44.413	1	46	0	0	0.0400596	119	A0A384JV25	40S ribosomal protein S7 OS=Botryotinia fuckeliana (strain B05.10) OX=332648 GN=BCIN_10g04610 PE=3 SV=1	0.873333	168.74	FALSE	0	10	348	0.672925
94	K	1.49333	0.0100438	2	0.669643	0.879433	48	3	Bcrpl10	FALSE	1	-1.1277	Cluster 1	Clustered	42	INK(1)MLSCAGADR	29	43.4792	1	48	0	0	0.00229007	101	A0A384JTU5	Bcrpl10 OS=Botryotinia fuckeliana (strain B05.10) OX=332648 GN=Bcrpl10 PE=4 SV=1	0.876667	116.55	FALSE	0	29	576	0.66891
95	K	2.10667	0.00580291	2	0.474684	0.839827	22	4	Bcarx1	FALSE	1	0.33502		Unclustered	20	ILEQPLAK(1)DK	45	42.4545	1	22	0	0	0.0252759	387	A0A384K036	Bcarx1 OS=Botryotinia fuckeliana (strain B05.10) OX=332648 GN=Bcarx1 PE=4 SV=1	0.723333	103.7	FALSE	0	45	144	0.786195
97	K	1.41333	0.119587	2	0.707547	0.764271	44	2	Bcef1a	FALSE	1	0.14164	Cluster 1	Clustered	37	FSELLQK(1)IDR	49	41.1818	4	44	0	0	0.00830217	377	A0A384JTH0	Elongation factor 1-alpha OS=Botryotinia fuckeliana (strain B05.10) OX=332648 GN=Bcef1a PE=3 SV=1	0.896667	202.05	FALSE	0	49	2954	0.556204
100	K	1.52	0.00261246	2	0.657895	0.924638	46	3	BCIN_09g06480	FALSE	1	0.29828	Cluster 1	Clustered	42	TNVSTQSK(1)VSK	37	44.587	1	46	0	0	0.00585812	137	A0A384JU32	Uncharacterized protein OS=Botryotinia fuckeliana (strain B05.10) OX=332648 GN=BCIN_09g06480 PE=4 SV=1	0.87	125.75	FALSE	0	37	324	0.685953
101	K	1.53333	0.00122292	2	0.652174	0.964059	44	3	BCIN_06g02890	FALSE	1	-0.37581	Cluster 1	Clustered	42	LK(1)QLVPAPR	28	45.6136	1	44	0	0	0.0237541	22	A0A384JJN2	40S ribosomal protein S27 OS=Botryotinia fuckeliana (strain B05.10) OX=332648 GN=BCIN_06g02890 PE=3 SV=1	0.866667	110.81	FALSE	0	28	148	0.691116
104	K	1.49333	0.0233191	2	0.669643	0.894542	47	3	Bcrps5	FALSE	1	-0.17918	Cluster 1	Clustered	42	GSSNSYAIK(1)K	15	43.9149	1	47	0	0	0.0412038	200	A0A384JBD4	Bcrps5 OS=Botryotinia fuckeliana (strain B05.10) OX=332648 GN=Bcrps5 PE=3 SV=1	0.876667	106.42	FALSE	0	15	484	0.675286
106	K	1.92	0.198789	2	0.520833	0.0952381	15	3	BCIN_10g00300	FALSE	1	0.53226	Cluster 2	Clustered	1.5	ALK(1)NVLGENVEK	4	8.93333	6	15	0	0	0.0372565	548	A0A384JTW8	HATPase_c domain-containing protein OS=Botryotinia fuckeliana (strain B05.10) OX=332648 GN=BCIN_10g00300 PE=3 SV=1	0.77	58.37	FALSE	0	4	3484	0.140984
107	K	2.04	0.00500791	2	0.490196	0.466667	6	3	Bcatp2	FALSE	1	-0.56947		Unclustered	2.7	GGK(1)IGLFGGAGVGK	36	27.8333	1	6	0	0	0.010161	182	A0A384K4A0	ATP synthase subunit beta OS=Botryotinia fuckeliana (strain B05.10) OX=332648 GN=Bcatp2 PE=3 SV=1	0.74	98.943	FALSE	0	36	108	0.421717
109	K	1.57333	0.000191	2	0.635593	0.984496	43	3	BCIN_01g09350	FALSE	1	-0.073016	Cluster 1	Clustered	42	TGLAVGLNK(1)GHK	68	45.9302	1	43	0	0	0.00568284	17	A0A384J759	60S ribosomal protein L36 OS=Botryotinia fuckeliana (strain B05.10) OX=332648 GN=BCIN_01g09350 PE=3 SV=1	0.856667	121.73	FALSE	0	68	32	0.71766
111	K	1.54667	0.00145882	2	0.646552	0.960888	44	3	BCIN_10g04290	FALSE	1	1.5249	Cluster 1	Clustered	42	AAQGK(1)QFGVTR	27	45.4773	3	44	0	0	0.00470585	74	A0A384JUY8	Uncharacterized protein OS=Botryotinia fuckeliana (strain B05.10) OX=332648 GN=BCIN_10g04290 PE=3 SV=1	0.863333	140.16	FALSE	0	27	160	0.69965
113	K	1.50667	0.0017733	2	0.663717	0.9343	46	3	BCIN_12g01300	FALSE	1	0.13131	Cluster 1	Clustered	42	IAGYTTHLMK(1)R	13	44.8261	2	46	0	0	0.00972329	59	A0A384JY93	Uncharacterized protein OS=Botryotinia fuckeliana (strain B05.10) OX=332648 GN=BCIN_12g01300 PE=3 SV=1	0.873333	121.73	FALSE	0	13	226	0.679183
116	K	1.53333	0.000973	3	0.652174	0.950505	45	3	BCIN_13g03600	FALSE	1	0.092251	Cluster 1	Clustered	42	EK(1)SSGQSVPLGIHPSK	59	45.1778	2	45	0	0	0.00295854	89	A0A384K179	KOW domain-containing protein OS=Botryotinia fuckeliana (strain B05.10) OX=332648 GN=BCIN_13g03600 PE=3 SV=1	0.866667	73.464	FALSE	0	59	126	0.695043
118	K	1.53333	0.00114368	2	0.652174	0.954545	45	3	BCIN_05g01600	FALSE	1	0.99793	Cluster 1	Clustered	42	ISK(1)SMTANLFASK	70	45.3111	2	45	0	0	0.000367	158	A0A384JGS5	60S ribosomal protein L20 OS=Botryotinia fuckeliana (strain B05.10) OX=332648 GN=BCIN_05g01600 PE=3 SV=1	0.866667	174.42	FALSE	0	70	180	0.697094
120	K	1.52	0.00146046	3	0.657895	0.950505	45	3	BCIN_03g06970	FALSE	1	-0.8642	Cluster 1	Clustered	42	CK(1)ELGITALHVK	55	45.2444	1	45	0	0	0.0140403	85	A0A384JD57	Uncharacterized protein OS=Botryotinia fuckeliana (strain B05.10) OX=332648 GN=BCIN_03g06970 PE=3 SV=1	0.87	47.915	FALSE	0	55	184	0.685522
122	K	1.49333	0.0100438	3	0.669643	0.879433	48	3	Bcrpl5	FALSE	1	1.8106	Cluster 1	Clustered	42	IFGAMK(1)GASDGGILVPHSENR	33	43.4792	2	48	0	0	0.0010578	165	A0A384K3A6	Bcrpl5 OS=Botryotinia fuckeliana (strain B05.10) OX=332648 GN=Bcrpl5 PE=3 SV=1	0.876667	77.221	FALSE	0	33	576	0.66891
124	K	1.97333	0	4	0.506757	1	19	3	Bchex	FALSE	1	-1.2262		Unclustered	19	GYYDDEAGAPAVAAPK(1)QPANTVTIPCHHIR	25	47.3684	2	19	0	0	0.00895095	17	A0A384JP30	Bchex OS=Botryotinia fuckeliana (strain B05.10) OX=332648 GN=Bchex PE=4 SV=1	0.756667	45.332	FALSE	0	25	0	0.816697
125	K	1.50667	0.00340322	2	0.663717	0.899167	47	3	BCIN_02g04220	FALSE	1	-2.3348	Cluster 1	Clustered	42	GPLVVYDGNADGK(1)ELVR	7	43.9574	3	47	0	0	0.0157318	220	A0A384J9H1	Ribos_L4_asso_C domain-containing protein OS=Botryotinia fuckeliana (strain B05.10) OX=332648 GN=BCIN_02g04220 PE=4 SV=1	0.873333	83.769	FALSE	0	7	400	0.676268
127	K	1.50667	0.00212915	3	0.663717	0.914894	47	3	Bcrpl28	FALSE	1	0.0033009	Cluster 1	Clustered	42	YHPGYFGK(1)VGMR	47	44.3191	1	47	0	0	0.0054578	55	A0A384J9U0	Bcrpl28 OS=Botryotinia fuckeliana (strain B05.10) OX=332648 GN=Bcrpl28 PE=3 SV=1	0.873333	81.017	FALSE	0	47	292	0.681833
129	K	1.50667	0.032007	5	0.663717	0.860315	47	3	BCIN_03g02530	FALSE	1	0.32423	Cluster 1	Clustered	42	GVAMNPVDHPHGGGNHQHIGK(1)ASTISR	75	43.1489	5	47	0	0	1.78e-05	221	A0A384JBQ4	Ribosomal_L2_C domain-containing protein OS=Botryotinia fuckeliana (strain B05.10) OX=332648 GN=BCIN_03g02530 PE=4 SV=1	0.873333	89.565	FALSE	0	75	814	0.66383
131	K	1.53333	0.00174341	3	0.652174	0.944444	45	3	BCIN_10g01260	FALSE	1	-1.296	Cluster 1	Clustered	42	LK(1)YHAYLR	16	45.0444	2	45	0	0	0.0154511	54	A0A384JU36	Uncharacterized protein OS=Botryotinia fuckeliana (strain B05.10) OX=332648 GN=BCIN_10g01260 PE=3 SV=1	0.866667	82.279	FALSE	0	16	198	0.692991
133	K	1.53333	0.00056	3	0.652174	0.961616	45	3	BCIN_05g06130	FALSE	1	-0.71822	Cluster 1	Clustered	42	EYTIHLHK(1)R	34	45.4222	1	45	0	0	0.00540528	31	A0A384JI26	Uncharacterized protein OS=Botryotinia fuckeliana (strain B05.10) OX=332648 GN=BCIN_05g06130 PE=4 SV=1	0.866667	81.594	FALSE	0	34	94	0.698803
134	K	1.78667	7.39e-05	3	0.559701	0.988604	27	3	BCIN_07g01170	FALSE	1	0.21535		Unclustered	26	K(1)LEELCPSTHNMDVPNVSR	3	47	3	27	0	0	0.00665204	77	A0A384JLW5	Eukaryotic translation initiation factor 5A OS=Botryotinia fuckeliana (strain B05.10) OX=332648 GN=BCIN_07g01170 PE=3 SV=1	0.803333	50.87	FALSE	0	3	16	0.734375
136	K	1.52	0.00868635	4	0.657895	0.915942	46	3	Bcrpl3	FALSE	1	-0.0033347	Cluster 1	Clustered	42	FGHGAYQTAEEK(1)HQFLGTLK	6	44.413	4	46	0	0	1.04e-05	377	A0A384K2W2	Bcrpl3 OS=Botryotinia fuckeliana (strain B05.10) OX=332648 GN=Bcrpl3 PE=3 SV=1	0.87	100.02	FALSE	0	6	458	0.683278
140	K	1.54667	0.000927	2	0.646552	0.968288	44	3	BCIN_13g00830	FALSE	1	0.26259	Cluster 1	Clustered	42	VGVTGK(1)YGTR	67	45.6818	1	44	0	0	0.0152985	13	A0A384K0T1	Uncharacterized protein OS=Botryotinia fuckeliana (strain B05.10) OX=332648 GN=BCIN_13g00830 PE=3 SV=1	0.863333	113.62	FALSE	0	67	146	0.702797
143	K	1.76	7.39e-05	2	0.568182	0.990805	30	3	Bctma19	FALSE	1	0.50857		Unclustered	29	FEK(1)GAAAYAK	48	46.7	2	30	0	0	0.00559192	113	A0A384JUY7	Bctma19 OS=Botryotinia fuckeliana (strain B05.10) OX=332648 GN=Bctma19 PE=3 SV=1	0.81	135.79	FALSE	0	48	16	0.74127
145	K	1.50667	0.00287802	2	0.663717	0.927536	46	3	BCIN_03g06990	FALSE	1	-1.841	Cluster 1	Clustered	42	ASNQSVQCFGK(1)K	11	44.7174	1	46	0	0	0.000261	12	A0A384JD22	Uncharacterized protein OS=Botryotinia fuckeliana (strain B05.10) OX=332648 GN=BCIN_03g06990 PE=3 SV=1	0.873333	140.45	FALSE	0	11	320	0.677536
147	K	2.16	0.00107508	4	0.462963	0	2	3	BCIN_05g00180	FALSE	1	-0.27444		Unclustered	0.666667	ATAGDTHLGGQDFDTNLLDHFK(1)K	66	31.5	1	2	0	0	3.65e-18	246	A0A384JG51	Uncharacterized protein OS=Botryotinia fuckeliana (strain B05.10) OX=332648 GN=BCIN_05g00180 PE=3 SV=1	0.71	145.94	FALSE	0	66	20	0.516949
149	K	1.52	0.00319016	2	0.657895	0.890842	47	3	Bcrpl25	FALSE	1	-0.47709	Cluster 1	Clustered	42	ANAAAK(1)ATLK	21	43.6596	1	47	0	0	0.0207713	23	A0A384JD74	Bcrpl25 OS=Botryotinia fuckeliana (strain B05.10) OX=332648 GN=Bcrpl25 PE=3 SV=1	0.87	106.68	FALSE	0	21	352	0.682181
151	K	1.48	0.00940747	3	0.675676	0.875	48	3	RPS1	FALSE	1	0.71942	Cluster 1	Clustered	42	NCLTNFHGLDFTSDK(1)LR	51	43.4375	1	48	0	0	1.48e-06	109	A0A384JCX3	40S ribosomal protein S1 OS=Botryotinia fuckeliana (strain B05.10) OX=332648 GN=RPS1 PE=3 SV=1	0.88	126	FALSE	0	51	482	0.658144
152	K	1.30667	0.150533	2	0.765306	0.751885	52	2	BCIN_07g01540	FALSE	1	0.3244	Cluster 1	Clustered	42	AGIISAAK(1)AGDAR	1	40.6154	4	52	0	0	0.0220773	50	A0A384JLV2	Tr-type G domain-containing protein OS=Botryotinia fuckeliana (strain B05.10) OX=332648 GN=BCIN_07g01540 PE=4 SV=1	0.923333	92.611	FALSE	0	1	3166	0.541538
156	K	1.49333	0.00250831	3	0.669643	0.911193	47	3	BCIN_01g02200	FALSE	1	-0.15247	Cluster 1	Clustered	42	LGLAK(1)SIHHAR	18	44.2553	3	47	0	0	0.0248935	118	A0A384J4J0	S4 RNA-binding domain-containing protein OS=Botryotinia fuckeliana (strain B05.10) OX=332648 GN=BCIN_01g02200 PE=3 SV=1	0.876667	65.395	FALSE	0	18	298	0.670535
159	K	1.45333	0.0201328	2	0.688073	0.818776	50	3	Bcrps3	FALSE	1	-0.31641	Cluster 1	Clustered	42	ASSVPGAAISK(1)R	40	42.06	2	50	0	0	0.035167	12	A0A384JVB5	Bcrps3 OS=Botryotinia fuckeliana (strain B05.10) OX=332648 GN=Bcrps3 PE=3 SV=1	0.886667	63.073	FALSE	0	40	790	0.637273
161	K	1.54667	0.0015621	2	0.646552	0.932323	45	3	BCIN_14g04100	FALSE	1	-0.030317	Cluster 1	Clustered	42	FVIDCK(1)QPANDK	20	44.6889	2	45	0	0	0.00320798	22	A0A384K3N7	Uncharacterized protein OS=Botryotinia fuckeliana (strain B05.10) OX=332648 GN=BCIN_14g04100 PE=4 SV=1	0.863333	129.7	FALSE	0	20	196	0.698264
169	K	1.52	0.00525651	2	0.657895	0.929293	45	3	BCIN_11g05900	FALSE	1	-2.7743	Cluster 1	Clustered	42	IEELSNPK(1)YFAR	69	44.8222	1	45	0	0	0.0047318	126	A0A384JXL0	60S ribosomal protein L6 OS=Botryotinia fuckeliana (strain B05.10) OX=332648 GN=BCIN_11g05900 PE=3 SV=1	0.87	161.17	FALSE	0	69	318	0.679125
174	K	2.90667	0	3	0.344037	0	1	4	Bcp1	FALSE	1	-2.0962		Unclustered	0	ALCTGEK(1)GFGYAGSSFHR	2	15	1	1	0	0	2.29e-07	99	A0A384JIU3	Peptidyl-prolyl cis-trans isomerase OS=Botryotinia fuckeliana (strain B05.10) OX=332648 GN=Bcp1 PE=3 SV=1	0.523333	122.22	FALSE	0	2	0	0
177	K	1.88	0.0250559	2	0.531915	0.730994	19	3	BCIN_01g02050	FALSE	1	0.7458		Unclustered	16	SAK(1)AAPGGTQIENLK	43	40.5263	1	19	0	0	0.00143476	52	A0A384J4H5	SUI1 domain-containing protein OS=Botryotinia fuckeliana (strain B05.10) OX=332648 GN=BCIN_01g02050 PE=4 SV=1	0.78	92.19	FALSE	0	43	1270	0.623482
178	K	2.18667	0.0105401	3	0.457317	0.166667	4	3	Bcenol1	FALSE	1	0.27523		Unclustered	2	AGAAEK(1)GIPLYAHVSDLAGTK	38	19.25	1	4	0	0	9.01e-08	126	A0A384J5V2	Bcenol1 OS=Botryotinia fuckeliana (strain B05.10) OX=332648 GN=Bcenol1 PE=3 SV=1	0.703333	109.85	FALSE	0	38	262	0.340909
181	K	2.2	0	3	0.454545	1	13	4	Bcegd2	FALSE	1	1.1374		Unclustered	13	RPK(1)NILFVINQPEVYK	61	46.8462	1	13	0	0	5.91e-06	81	A0A384JSE7	Bcegd2 OS=Botryotinia fuckeliana (strain B05.10) OX=332648 GN=Bcegd2 PE=4 SV=1	0.7	107.98	FALSE	0	61	0	0.836538
182	K	1.52	0.00261246	4	0.657895	0.924638	46	3	BCIN_04g00540	FALSE	1	0.10258	Cluster 1	Clustered	42	IDK(1)HLYHELYHLSK	35	44.587	3	46	0	0	5.39e-05	117	A0A384JEF1	Ribosomal protein L19 OS=Botryotinia fuckeliana (strain B05.10) OX=332648 GN=BCIN_04g00540 PE=3 SV=1	0.87	112.3	FALSE	0	35	324	0.685953
185	K	1.53333	0.00114368	2	0.652174	0.954545	45	3	BCIN_03g06530	FALSE	1	-0.3509	Cluster 1	Clustered	42	AAPAPFPQSK(1)AGAGK	63	45.3111	3	45	0	0	0.000556	18	A0A384JD98	Ribosomal_L7Ae domain-containing protein OS=Botryotinia fuckeliana (strain B05.10) OX=332648 GN=BCIN_03g06530 PE=4 SV=1	0.866667	118.9	FALSE	0	63	180	0.697094
192	K	1.49333	0.00371505	2	0.669643	0.887411	48	3	BCIN_14g04790	FALSE	1	-0.17603	Cluster 1	Clustered	42	AK(1)QGYVIYR	64	43.6458	1	48	0	0	0.0412072	56	A0A384K3C6	Ribosomal protein L15 OS=Botryotinia fuckeliana (strain B05.10) OX=332648 GN=BCIN_14g04790 PE=3 SV=1	0.876667	100.45	FALSE	0	64	440	0.671474
210	K	1.57333	0.000191	2	0.635593	0.984496	43	3	BCIN_16g04810	FALSE	1	-0.33348	Cluster 1	Seed	42	K(1)YAGFVNDK	24	45.9302	4	43	0	0	0.011291	46	A0A384K801	Ribosomal_L28e domain-containing protein OS=Botryotinia fuckeliana (strain B05.10) OX=332648 GN=BCIN_16g04810 PE=4 SV=1	0.856667	138.1	FALSE	0	24	32	0.71766
261	K	2.4	0	2	0.416667	1	3	4	BCIN_02g06800	FALSE	1	0.65523	Cluster 3	Clustered	3	SSK(1)AGLAFPVGR	72	19	2	3	0	0	0.0361892	23	A0A384JAQ7	Histone H2A OS=Botryotinia fuckeliana (strain B05.10) OX=332648 GN=BCIN_02g06800 PE=3 SV=1	0.65	90.149	FALSE	0	72	0	0.372549
262	K	2.4	0	2	0.416667	1	3	4	BCIN_02g06790	FALSE	1	-0.12308	Cluster 3	Clustered	3	APAAAK(1)APASASK	9	19	3	3	0	0	0.000813	15	A0A384JA13	Histone H2B OS=Botryotinia fuckeliana (strain B05.10) OX=332648 GN=BCIN_02g06790 PE=3 SV=1	0.65	140.24	FALSE	0	9	0	0.372549
278	K	2.42667	0.000119	2	0.412088	0.333333	3	4	Bcsda1	FALSE	0.993758	0.10254		Unclustered	2	K(0.005)K(0.001)NFMMTLGK(0.994)AK	32	24.6667	1	3	0	0	0.0363863	723	A0A384JAV3	Protein SDA1 OS=Botryotinia fuckeliana (strain B05.10) OX=332648 GN=Bcsda1 PE=3 SV=1	0.643333	40.058	FALSE	0	32	8	0.506944
282	K	2.22667	0.00269098	3	0.449102	0.666667	4	3	BCIN_03g04810	FALSE	1	0.47345		Unclustered	3	VFVGHHIPK(1)K	54	26.75	1	4	0	0	0.00126226	227	A0A384JD53	Polyadenylate-binding protein OS=Botryotinia fuckeliana (strain B05.10) OX=332648 GN=BCIN_03g04810 PE=3 SV=1	0.693333	96.331	FALSE	0	54	170	0.49537
300	K	2.4	0	2	0.416667	1	3	4	BCIN_13g04410	FALSE	1	0.27025	Cluster 3	Seed	3	VTIQSK(1)DIQLAR	65	19	1	3	0	0	0.0191052	123	A0A384K1U9	Histone H3 OS=Botryotinia fuckeliana (strain B05.10) OX=332648 GN=BCIN_13g04410 PE=3 SV=1	0.65	104.43	FALSE	0	65	0	0.372549
304	K	2.86667	0.00021	3	0.348837	0.666667	3	4	Bcsba1	FALSE	1	-0.30373	Cluster 2	Clustered	1.66667	YNHTQK(1)SSQFVLR	50	7.66667	1	3	0	0	0.0100193	81	A0A384K1B0	Bcsba1 OS=Botryotinia fuckeliana (strain B05.10) OX=332648 GN=Bcsba1 PE=4 SV=1	0.533333	58.098	FALSE	0	50	4	0.479167
311	K	2.32	8.73e-05	2	0.431034	0.666667	3	4	BCIN_03g01010	FALSE	1	-0.47927		Unclustered	1.66667	K(1)YDGIVECFK	19	19.3333	4	3	0	0	0.0201967	60	A0A384JBI6	Uncharacterized protein OS=Botryotinia fuckeliana (strain B05.10) OX=332648 GN=BCIN_03g01010 PE=3 SV=1	0.67	121.5	FALSE	0	19	6	0.394558
312	K	2.06667	0.00503239	2	0.483871	0.4	5	3	Bcatp1	FALSE	1	1.9462		Unclustered	1.2	TAVALDAMLNQK(1)R	12	24.2	1	5	0	0	0.010074	232	A0A384K3Z3	ATP synthase subunit alpha OS=Botryotinia fuckeliana (strain B05.10) OX=332648 GN=Bcatp1 PE=3 SV=1	0.733333	56.916	FALSE	0	12	150	0.372308
318	K	2.86667	0.000192	3	0.348837	0.666667	3	4	Bchch1	FALSE	1	-0.54748	Cluster 2	Clustered	1.66667	DIQHAPDANPASK(1)FTAAK	31	7.33333	1	3	0	0	0.0117533	159	A0A384JR44	Bchch1 OS=Botryotinia fuckeliana (strain B05.10) OX=332648 GN=Bchch1 PE=4 SV=1	0.533333	58.123	FALSE	0	31	4	0.458333
325	K	2.42667	0	2	0.412088	0	1	4	Bcrad23	FALSE	1	0.54172		Unclustered	0	PK(1)AAPAASSAPK	14	51	1	1	0	0	0.0192764	75	A0A384JVH6	Bcrad23 OS=Botryotinia fuckeliana (strain B05.10) OX=332648 GN=Bcrad23 PE=4 SV=1	0.643333	68.893	FALSE	0	14	0	0
327	K	2.82667	0.00202402	2	0.353774	0.333333	3	4	Bckar2	FALSE	1	-0.14097		Unclustered	2	LVGDAAK(1)NQAAANPK	58	7.33333	2	3	0	0	0.000718	98	A0A384K0D3	Bckar2 OS=Botryotinia fuckeliana (strain B05.10) OX=332648 GN=Bckar2 PE=3 SV=1	0.543333	116.77	FALSE	0	58	26	0.411765
335	K	2.41333	0.000384	2	0.414365	0.7	5	4	Bclsg1	FALSE	1	3.4434		Unclustered	4	NAVGLGNSLMNDRFGK(1)GK(1)GADR	60	33.4	2	5	0	0	0.00693389	23	A0A384K6Z7	Bclsg1 OS=Botryotinia fuckeliana (strain B05.10) OX=332648 GN=Bclsg1 PE=4 SV=1	0.646667	52.265	FALSE	0	60	10	0.681633
376	K	2.90667	0	2	0.344037	0	1	4	BCIN_03g03730	FALSE	1	-0.1915		Unclustered	0	EK(1)AALEK(1)SLK	26	15	2	1	0	0	0.04002	2215	A0A384JC14	Uncharacterized protein OS=Botryotinia fuckeliana (strain B05.10) OX=332648 GN=BCIN_03g03730 PE=3 SV=1	0.523333	81.338	FALSE	0	26	0	0
425	K	2.28	0.00538349	2	0.438596	0	3	3	BCIN_15g02120	FALSE	1	0.97703		Unclustered	0.5	APTK(1)VGINGFGR	57	17.6667	4	3	0	0	0.00444124	5	A0A384K4A5	Glyceraldehyde-3-phosphate dehydrogenase OS=Botryotinia fuckeliana (strain B05.10) OX=332648 GN=BCIN_15g02120 PE=3 SV=1	0.68	151.15	FALSE	0	57	166	0.347222
539	K	2.13333	0.00589121	3	0.46875	0.607143	8	3	BCIN_01g05590	FALSE	1	0.22495		Unclustered	5	AIMPVIK(1)GHDVIAQAQSGTGK	52	32.875	1	8	0	0	0.000327	61	A0A384J5P0	Uncharacterized protein OS=Botryotinia fuckeliana (strain B05.10) OX=332648 GN=BCIN_01g05590 PE=3 SV=1	0.716667	87.319	FALSE	0	52	392	0.576754
554	K	2.85333	0.00018	3	0.350467	0.666667	3	4	Bccne1	FALSE	1	-0.51744		Unclustered	1.66667	VHLIINHK(1)NPK	56	7.66667	1	3	0	0	0.018577	208	A0A384J6W8	Bccne1 OS=Botryotinia fuckeliana (strain B05.10) OX=332648 GN=Bccne1 PE=3 SV=1	0.536667	68.847	FALSE	0	56	2	0.45098
587	K	2.8	0.00012	3	0.357143	0.666667	3	4	BCIN_03g06810	FALSE	1	-0.025677		Unclustered	1.66667	AEADK(1)ANAAENDRK	42	10.3333	1	3	0	0	0.0112382	630	A0A384JDA3	MIF4G domain-containing protein OS=Botryotinia fuckeliana (strain B05.10) OX=332648 GN=BCIN_03g06810 PE=4 SV=1	0.55	58.071	FALSE	0	42	2	0.469697
597	K	2.13333	0.0139985	2	0.46875	0.333333	4	3	Bchsp10	FALSE	1	-1.0546	Cluster 2	Seed	1.66667	SIK(1)SLAPLLDR	44	17.5	2	4	0	0	0.00655699	9	A0A384JZY6	Bchsp10 OS=Botryotinia fuckeliana (strain B05.10) OX=332648 GN=Bchsp10 PE=3 SV=1	0.716667	94.692	FALSE	0	44	374	0.2875
623	K	2.81333	0.00327928	3	0.35545	0.3	5	4	BCIN_03g06600	FALSE	1	0.22542	Cluster 2	Clustered	1.4	FADSEVQADMK(1)HFPFK	62	5.6	8	5	0	0	3.82e-05	86	A0A384JCX1	Uncharacterized protein OS=Botryotinia fuckeliana (strain B05.10) OX=332648 GN=BCIN_03g06600 PE=3 SV=1	0.546667	106.19	FALSE	0	62	40	0.317647
725	K	2.90667	0	2	0.344037	0	1	4	Bmp3	FALSE	1	0.25592		Unclustered	0	VTNVFSK(1)K	74	15	1	1	0	0	0.0312982	60	A0A384JS06	Mitogen-activated protein kinase OS=Botryotinia fuckeliana (strain B05.10) OX=332648 GN=Bmp3 PE=3 SV=1	0.523333	56.122	FALSE	0	74	0	0
991	K	2.90667	0	2	0.344037	0	1	4	Bcmbf1	FALSE	1	0.15196		Unclustered	0	NATPAPAAK(1)AAPVK	22	15	1	1	0	0	0.000285	161	A0A384JRV2	Bcmbf1 OS=Botryotinia fuckeliana (strain B05.10) OX=332648 GN=Bcmbf1 PE=4 SV=1	0.523333	133.23	FALSE	0	22	0	0
