# Supplementary material for: Systematic Analysis of Lysine Lactylation in the Plant Fungal Pathogen Botrytis cinerea
Source: Front Microbiol. 2020 Oct 26;11:594743. doi: 10.3389/fmicb.2020.594743 (PMC7649125; doi:10.3389/fmicb.2020.594743)
Supplement: Supplementary Table 6 — Overlap among Kla, Kcr, and Khib in B. cinerea. [file Table_6.XLSX]

## Sheet: Khib
	Protein accession	Position	Amino acid	Protein description	Gene name	Localization probability	PEP	Score	Modified sequence	Charge	Mass error [ppm]	MS/MS Count
A0A384J3T6-130	A0A384J3T6	130	K	Bcboa1	Bcboa1	1	0.0312843	51.445	AVAVK(1)ELAK	2	0.64092	1
A0A384J3T6-232	A0A384J3T6	232	K	Bcboa1	Bcboa1	1	1.97165e-17	203.27	ITGEK(1)WTITDEPSK	2	1.546	1
A0A384J3T6-114	A0A384J3T6	114	K	Bcboa1	Bcboa1	1	1.515e-06	107.98	FVPSEYGSAYEEK(1)HALAR	3	-1.4622	2
A0A384J3X2-74	A0A384J3X2	74	K	Profilin	Bcpfy1	1	0.000185898	101.35	YVLTK(1)VEDDNK	2	-0.96183	4
A0A384J3X2-67	A0A384J3X2	67	K	Profilin	Bcpfy1	1	2.19678e-19	214.82	TDSLYANGLHIAK(1)DR	3	-0.67471	2
A0A384J3X2-88	A0A384J3X2	88	K	Profilin	Bcpfy1	1	0.00231913	86.882	GK(1)DGLVIGK	2	1.0962	3
A0A384J3X2-80	A0A384J3X2	80	K	Profilin	Bcpfy1	1	4.37665e-11	188.96	VEDDNK(1)MLYAR	2	0.69971	9
A0A384J3X2-54	A0A384J3X2	54	K	Profilin	Bcpfy1	1	1.64001e-15	180.78	NGLDGK(1)TDSLYANGLHIAK	3	-2.8629	4
A0A384J3X8-1169	A0A384J3X8	1169	K	Bcfas2	Bcfas2	1	4.41536e-06	112.42	LVAGQIPTGWDAK(1)K	2	-0.29483	1
A0A384J3X8-1818	A0A384J3X8	1818	K	Bcfas2	Bcfas2	1	3.27195e-16	182.03	EIEITNNEK(1)GAPIVSLHGDAATAAK	3	0.86467	2
A0A384J3X8-165	A0A384J3X8	165	K	Bcfas2	Bcfas2	0.999999	0.00741447	65.895	KPLLEIPLTK(1)AIK	3	1.9174	1
A0A384J3X8-1714	A0A384J3X8	1714	K	Bcfas2	Bcfas2	1	2.07004e-07	132.86	TSALTYAPNFAK(1)K	2	2.1971	3
A0A384J3X8-617	A0A384J3X8	617	K	Bcfas2	Bcfas2	1	9.51277e-05	102.52	VETIPFLHLK(1)R	2	-0.54108	4
A0A384J3X8-535	A0A384J3X8	535	K	Bcfas2	Bcfas2	1	0.00305478	80.102	TK(1)VQNDLSR	2	-0.27647	1
A0A384J3X8-932	A0A384J3X8	932	K	Bcfas2	Bcfas2	1	4.21843e-19	219.74	QAVTK(1)ETAIENK	2	0.35784	2
A0A384J3X8-72	A0A384J3X8	72	K	Bcfas2	Bcfas2	1	5.0078e-08	153.49	YEAYDAAK(1)SIQR	2	0.76984	3
A0A384J3X8-1150	A0A384J3X8	1150	K	Bcfas2	Bcfas2	1	0.000620952	90.05	GATLLIPK(1)ALR	2	-0.43054	3
A0A384J3X8-526	A0A384J3X8	526	K	Bcfas2	Bcfas2	1	2.13198e-13	188.13	EMADGGK(1)ISEYGNR	2	-2.1638	2
A0A384J3X8-939	A0A384J3X8	939	K	Bcfas2	Bcfas2	1	0.000121834	78.78	ETAIENK(1)IVNGEDSEALYK	3	-1.0018	1
A0A384J3X8-780	A0A384J3X8	780	K	Bcfas2	Bcfas2	1	0.00281768	82.287	LLGCIK(1)TQK	2	-0.047811	2
A0A384J3X8-1624	A0A384J3X8	1624	K	Bcfas2	Bcfas2	1	2.30006e-06	102.98	AFSVTSFGFGQK(1)GAQAIGIHPK	3	0.048117	1
A0A384J3X8-972	A0A384J3X8	972	K	Bcfas2	Bcfas2	1	0.000305066	108.56	YDFPQLPDWK(1)K	2	-0.019272	2
A0A384J3X8-1068	A0A384J3X8	1068	K	Bcfas2	Bcfas2	1	1.09709e-05	109	YEK(1)YILEHSGIR	3	0.040412	1
A0A384J3X8-1336	A0A384J3X8	1336	K	Bcfas2	Bcfas2	1	0.0183942	70.332	TPK(1)EMSR	2	2.0444	1
A0A384J3X8-951	A0A384J3X8	951	K	Bcfas2	Bcfas2	1	2.13906e-08	141.37	IVNGEDSEALYK(1)K	2	0.18671	3
A0A384J3X8-64	A0A384J3X8	64	K	Bcfas2	Bcfas2	1	1.03644e-08	146.79	TLASK(1)YEAYDAAK	2	0.13129	3
A0A384J3X8-760	A0A384J3X8	760	K	Bcfas2	Bcfas2	1	7.73838e-19	218.79	EIDSIDSK(1)SELAHR	2	-1.0288	4
A0A384J3X8-1802	A0A384J3X8	1802	K	Bcfas2	Bcfas2	1	2.8957e-06	112.44	SLGVAGK(1)GAGAPLK	2	0.21741	2
A0A384J3X8-1768	A0A384J3X8	1768	K	Bcfas2	Bcfas2	1	5.61432e-05	105.03	NFTEK(1)EVAYCK	2	0.15229	3
A0A384J3X8-555	A0A384J3X8	555	K	Bcfas2	Bcfas2	1	9.63012e-05	115.65	LSK(1)ASQLQIK	2	1.8241	2
A0A384J3X8-168	A0A384J3X8	168	K	Bcfas2	Bcfas2	1	0.0300029	52.579	AIK(1)DLVGGK	2	-1.0235	1
A0A384J3X8-58	A0A384J3X8	58	K	Bcfas2	Bcfas2	1	3.29944e-10	153.23	IVEIGPADTLGTMAK(1)R	2	0.37776	2
A0A384J3X8-153	A0A384J3X8	153	K	Bcfas2	Bcfas2	1	0.0121503	71.501	SLIAQK(1)LK	2	-0.40687	3
A0A384J3X8-231	A0A384J3X8	231	K	Bcfas2	Bcfas2	1	0.000101609	96.773	LISSK(1)MPGGFNITAAR	2	0.64333	1
A0A384J3X8-1489	A0A384J3X8	1489	K	Bcfas2	Bcfas2	1	1.93873e-08	143.31	EVLNSLGNSFWK(1)K	2	1.5746	1
A0A384J3X8-1118	A0A384J3X8	1118	K	Bcfas2	Bcfas2	1	0.00115635	118.07	ETAEEFK(1)R	2	-0.036325	2
A0A384J3X8-1091	A0A384J3X8	1091	K	Bcfas2	Bcfas2	1	4.93306e-14	181.87	LIEPELFNGYNPEK(1)K	3	0.096486	2
A0A384J3X8-1786	A0A384J3X8	1786	K	Bcfas2	Bcfas2	1	6.32843e-08	132.51	QAPNPQASFAGK(1)WSAK	2	1.2341	2
A0A384J3X8-343	A0A384J3X8	343	K	Bcfas2	Bcfas2	1	0.0072061	87.323	YLK(1)MDLR	2	-0.3201	2
A0A384J3Y3-849	A0A384J3Y3	849	K	PKS_AT domain-containing protein	BCIN_01g00450	1	0.0176783	56.793	TYK(1)GPAGGVITVR	2	2.7159	1
A0A384J3Y3-1255	A0A384J3Y3	1255	K	PKS_AT domain-containing protein	BCIN_01g00450	1	0.0340541	44.925	DTTAVGK(1)PVSLPLK	2	-0.22033	1
A0A384J3Y3-1262	A0A384J3Y3	1262	K	PKS_AT domain-containing protein	BCIN_01g00450	1	2.08744e-09	122.53	PVSLPLK(1)FTYHPEAGYAPIR	3	-2.232	2
A0A384J3Y3-370	A0A384J3Y3	370	K	PKS_AT domain-containing protein	BCIN_01g00450	1	5.12019e-40	250.39	DLSQAQVQEHINATNK(1)YLPEDR	3	0.82866	2
A0A384J3Y3-2034	A0A384J3Y3	2034	K	PKS_AT domain-containing protein	BCIN_01g00450	1	0.000572321	91.313	TTIDPSK(1)LIGK	2	1.2887	1
A0A384J3Y3-594	A0A384J3Y3	594	K	PKS_AT domain-containing protein	BCIN_01g00450	1	7.12808e-13	182.02	TSSGQTFVDTK(1)MSR	2	-0.91742	2
A0A384J3Y3-575	A0A384J3Y3	575	K	PKS_AT domain-containing protein	BCIN_01g00450	1	0.000124899	98.105	YAVDWVK(1)EHGPK	3	-0.21611	5
A0A384J3Y3-821	A0A384J3Y3	821	K	PKS_AT domain-containing protein	BCIN_01g00450	1	2.63986e-05	110.08	VMTAK(1)EAHTSK	3	-1.0619	1
A0A384J3Y3-1672	A0A384J3Y3	1672	K	PKS_AT domain-containing protein	BCIN_01g00450	1	2.03743e-05	123.26	VEASNK(1)ETEDK	2	-0.20385	1
A0A384J3Y3-1743	A0A384J3Y3	1743	K	PKS_AT domain-containing protein	BCIN_01g00450	1	4.9335e-05	100.22	NNPK(1)ELTIHFGGPR	3	-2.3621	2
A0A384J3Y3-532	A0A384J3Y3	532	K	PKS_AT domain-containing protein	BCIN_01g00450	1	0.00364807	91.318	NK(1)DGTGVR	2	0.26435	1
A0A384J3Y3-2066	A0A384J3Y3	2066	K	PKS_AT domain-containing protein	BCIN_01g00450	1	2.51528e-20	210.09	LTNSPK(1)IGNVLANWDK	2	0.64214	2
A0A384J3Y3-2038	A0A384J3Y3	2038	K	PKS_AT domain-containing protein	BCIN_01g00450	1	0.000840963	77.185	LIGK(1)YIPNVTAR	2	1.0322	2
A0A384J3Y3-889	A0A384J3Y3	889	K	PKS_AT domain-containing protein	BCIN_01g00450	1	0.00212098	100.02	IFSLPK(1)EK	2	0.7625	3
A0A384J3Y3-1360	A0A384J3Y3	1360	K	PKS_AT domain-containing protein	BCIN_01g00450	1	0.000482986	103.8	AITK(1)PIFPR	2	0.79984	2
A0A384J3Y3-913	A0A384J3Y3	913	K	PKS_AT domain-containing protein	BCIN_01g00450	1	4.08377e-07	133.07	LNDDFQK(1)VWFGR	2	0.23359	5
A0A384J3Y3-476	A0A384J3Y3	476	K	PKS_AT domain-containing protein	BCIN_01g00450	1	1.86248e-06	107.5	ALGIPVYDTNTGK(1)DIR	2	0.75904	2
A0A384J3Y3-1824	A0A384J3Y3	1824	K	PKS_AT domain-containing protein	BCIN_01g00450	1	0.00988543	76.774	SK(1)GLVQR	2	-1.3016	1
A0A384J3Y3-463	A0A384J3Y3	463	K	PKS_AT domain-containing protein	BCIN_01g00450	1	1.10772e-06	120.9	IDSK(1)ALGIPVYDTNTGK	2	0.20238	2
A0A384J3Y3-1782	A0A384J3Y3	1782	K	PKS_AT domain-containing protein	BCIN_01g00450	1	0.0098317	72.928	MFK(1)EVDER	2	2.0365	5
A0A384J3Y3-1075	A0A384J3Y3	1075	K	PKS_AT domain-containing protein	BCIN_01g00450	1	3.44437e-07	130.95	TCILQGPMSVK(1)YSK	2	3.7416	2
A0A384J3Y3-1078	A0A384J3Y3	1078	K	PKS_AT domain-containing protein	BCIN_01g00450	1	0.00127652	85.813	YSK(1)VVDEPIK	2	0.3968	1
A0A384J3Y3-135	A0A384J3Y3	135	K	PKS_AT domain-containing protein	BCIN_01g00450	1	0.00323123	72.34	LK(1)VVESYYAAR	2	1.8169	1
A0A384J3Y3-132	A0A384J3Y3	132	K	PKS_AT domain-containing protein	BCIN_01g00450	1	0.00791873	55.907	GNEAHALVATLPGIDAK(1)K	3	1.119	2
A0A384J3Y3-846	A0A384J3Y3	846	K	PKS_AT domain-containing protein	BCIN_01g00450	1	1.49238e-53	307.21	AITEAEGLDDAAWEK(1)TYK	2	-0.069675	2
A0A384J3Y3-648	A0A384J3Y3	648	K	PKS_AT domain-containing protein	BCIN_01g00450	1	0.00194509	85.813	K(1)IENAIPAGR	2	0.96047	1
A0A384J3Y4-322	A0A384J3Y4	322	K	Bccyb2	Bccyb2	1	0.00164296	79.659	DIPWFK(1)SITK	2	-0.68788	1
A0A384J3Z1-149	A0A384J3Z1	149	K	Bcykt6	Bcykt6	1	0.000553069	81.017	ELDETK(1)IVLHK	3	0.10749	2
A0A384J3Z1-165	A0A384J3Z1	165	K	Bcykt6	Bcykt6	1	0.00947814	68.536	GEK(1)IDTLVAK	2	2.279	1
A0A384J3Z1-2	A0A384J3Z1	2	K	Bcykt6	Bcykt6	1	0.0381022	51.872	MK(1)LHYIGIIK	3	-0.77467	1
A0A384J414-137	A0A384J414	137	K	Bcsui2	Bcsui2	1	0.000502622	94.767	K(1)YGHAVDAFK	3	-0.039511	2
A0A384J414-87	A0A384J414	87	K	Bcsui2	Bcsui2	1	0.00599208	89.698	GYIDLSK(1)R	2	-0.76863	3
A0A384J414-120	A0A384J414	120	K	Bcsui2	Bcsui2	1	0.000139211	99.844	TK(1)HPIEELYEK	3	0.0036914	2
A0A384J414-136	A0A384J414	136	K	Bcsui2	Bcsui2	1	0.00135846	114.78	IVWPLNK(1)K	2	-0.40581	2
A0A384J414-61	A0A384J414	61	K	Bcsui2	Bcsui2	1	0.00571437	93.195	SIQK(1)LIR	2	-0.71658	2
A0A384J414-285	A0A384J414	285	K	Bcsui2	Bcsui2	1	5.51322e-10	136.36	AVTENDDAELQALMEK(1)R	3	-0.92741	2
A0A384J417-84	A0A384J417	84	K	Ribosomal protein L37	BCIN_01g00770	1	8.80488e-06	122.33	NGFQTGVPK(1)GAR	2	-0.96805	3
A0A384J417-3	A0A384J417	3	K	Ribosomal protein L37	BCIN_01g00770	1	0.00231734	86.898	TK(1)GTSSFGK	2	0.028658	2
A0A384J417-75	A0A384J417	75	K	Ribosomal protein L37	BCIN_01g00770	1	3.93082e-05	113.61	FK(1)NGFQTGVPK	2	-0.85279	4
A0A384J417-68	A0A384J417	68	K	Ribosomal protein L37	BCIN_01g00770	1	0.0083536	81.191	HMK(1)EVPR	2	-0.86837	3
A0A384J417-14	A0A384J417	14	K	Ribosomal protein L37	BCIN_01g00770	1	0.0184874	50.473	HNK(1)THTLCR	3	-3.2827	1
A0A384J417-52	A0A384J417	52	K	Ribosomal protein L37	BCIN_01g00770	1	0.000165166	122.28	QYNWGEK(1)AK	2	0.54841	5
A0A384J417-10	A0A384J417	10	K	Ribosomal protein L37	BCIN_01g00770	1	0.00891515	78.77	GTSSFGK(1)R	2	0.53176	3
A0A384J440-74	A0A384J440	74	K	Peptidylprolyl isomerase	Bcfpr2	1	1.80826e-07	130.27	GSPLSFVVGK(1)GSVIK	2	-0.11255	2
A0A384J440-39	A0A384J440	39	K	Peptidylprolyl isomerase	Bcfpr2	1	0.0066259	63.473	TQVGDK(1)IHVHYR	3	-0.17651	4
A0A384J440-93	A0A384J440	93	K	Peptidylprolyl isomerase	Bcfpr2	1	1.22672e-09	134.14	GWDDNLLDMCIGEK(1)R	2	-0.40116	3
A0A384J440-53	A0A384J440	53	K	Peptidylprolyl isomerase	Bcfpr2	1	2.5252e-05	120.77	GNLEEDGK(1)VGK	2	0.34686	4
A0A384J440-63	A0A384J440	63	K	Peptidylprolyl isomerase	Bcfpr2	1	0.00073096	124.98	EFDASYK(1)R	2	0.51945	4
A0A384J440-56	A0A384J440	56	K	Peptidylprolyl isomerase	Bcfpr2	1	8.29846e-05	118.28	VGK(1)EFDASYK	2	-0.47082	3
A0A384J440-26	A0A384J440	26	K	Peptidylprolyl isomerase	Bcfpr2	1	4.69697e-07	134.99	IEVTK(1)AVECER	2	1.6758	1
A0A384J453-128	A0A384J453	128	K	S5 DRBM domain-containing protein	BCIN_01g00980	1	1.65156e-06	155	TSK(1)EVATAIR	2	0.094019	3
A0A384J453-170	A0A384J453	170	K	S5 DRBM domain-containing protein	BCIN_01g00980	1	1.77373e-05	124.6	ESGK(1)CGSVSVR	2	-0.5548	4
A0A384J453-194	A0A384J453	194	K	S5 DRBM domain-containing protein	BCIN_01g00980	1	1.50569e-09	161.93	GTGLVASPAVK(1)R	2	0.43391	5
A0A384J453-97	A0A384J453	97	K	S5 DRBM domain-containing protein	BCIN_01g00980	1	0.00278694	106.37	IKPVQK(1)QTR	2	-0.26046	1
A0A384J453-91	A0A384J453	91	K	S5 DRBM domain-containing protein	BCIN_01g00980	0.998599	0.0147842	57.174	LK(0.001)DEVMK(0.999)IK	3	-0.64699	2
A0A384J453-58	A0A384J453	58	K	S5 DRBM domain-containing protein	BCIN_01g00980	1	7.13986e-28	219.96	DGK(1)INSMEEIYLHSLPIK	3	-1.0311	8
A0A384J453-42	A0A384J453	42	K	S5 DRBM domain-containing protein	BCIN_01g00980	1	4.13465e-07	142.1	DEAK(1)EWQPVTK	2	-0.51263	6
A0A384J453-49	A0A384J453	49	K	S5 DRBM domain-containing protein	BCIN_01g00980	1	0.000433298	99.973	EWQPVTK(1)LGR	2	0.41276	5
A0A384J453-86	A0A384J453	86	K	S5 DRBM domain-containing protein	BCIN_01g00980	1	0.00506769	95.741	LK(1)DEVMK	2	0.14001	9
A0A384J483-85	A0A384J483	85	K	Bctrm1	Bctrm1	1	0.0105741	71.03	AYGESILEK(1)K	2	2.6699	1
A0A384J4A4-253	A0A384J4A4	253	K	Methionine aminopeptidase	BCIN_01g01510	1	0.0215906	60.019	IVK(1)PGVLFR	2	-1.6278	1
A0A384J4A4-267	A0A384J4A4	267	K	Methionine aminopeptidase	BCIN_01g01510	1	0.00246852	93.325	DFGNVIEK(1)R	2	-0.89109	2
A0A384J4D5-182	A0A384J4D5	182	K	Uncharacterized protein	BCIN_01g01710	1	0.00401882	83.948	ELFTAIAK(1)K	2	-0.33815	1
A0A384J4D5-40	A0A384J4D5	40	K	Uncharacterized protein	BCIN_01g01710	1	0.00293879	74.962	FVK(1)DQFDDYR	2	-0.47559	2
A0A384J4D5-143	A0A384J4D5	143	K	Uncharacterized protein	BCIN_01g01710	1	1.05348e-13	209.19	LDLVTEQPDK(1)R	2	-0.082905	2
A0A384J4E0-52	A0A384J4E0	52	K	Bcsac1	Bcsac1	1	0.00134913	83.182	LNDGALLGGK(1)R	2	0.83961	1
A0A384J4E2-442	A0A384J4E2	442	K	MICOS complex subunit MIC60	Bcmic60	1	2.87801e-10	165.58	NLLTEQAVELK(1)R	2	-1.1953	3
A0A384J4E2-429	A0A384J4E2	429	K	MICOS complex subunit MIC60	Bcmic60	1	1.49038e-08	182.54	ANEVNEQK(1)LK	2	0.5161	2
A0A384J4E2-356	A0A384J4E2	356	K	MICOS complex subunit MIC60	Bcmic60	1	0.00097793	90.827	ILAMK(1)EAALK	2	-1.0649	2
A0A384J4E2-216	A0A384J4E2	216	K	MICOS complex subunit MIC60	Bcmic60	1	3.35029e-07	142.76	VANENK(1)ESTGR	2	-0.47851	1
A0A384J4E2-507	A0A384J4E2	507	K	MICOS complex subunit MIC60	Bcmic60	1	7.59443e-07	158.94	ANLEK(1)SQIPR	2	-0.61709	2
A0A384J4E2-340	A0A384J4E2	340	K	MICOS complex subunit MIC60	Bcmic60	1	0.0211624	60.398	FTSTMDK(1)AK	2	-0.8827	1
A0A384J4E2-351	A0A384J4E2	351	K	MICOS complex subunit MIC60	Bcmic60	1	0.02257	59.153	VGGK(1)ILAMK	2	0.20792	1
A0A384J4F1-155	A0A384J4F1	155	K	40S ribosomal protein S4	BCIN_01g01800	1	4.9714e-17	199.38	YPDPSIK(1)VNDTVK	3	-0.031444	6
A0A384J4F1-53	A0A384J4F1	53	K	40S ribosomal protein S4	BCIN_01g01800	1	0.00845107	74.376	LK(1)YALNSR	2	-0.49892	2
A0A384J4F1-71	A0A384J4F1	71	K	40S ribosomal protein S4	BCIN_01g01800	1	0.00534176	94.662	LIK(1)VDGK	2	-0.0075487	6
A0A384J4F1-239	A0A384J4F1	239	K	40S ribosomal protein S4	BCIN_01g01800	1	1.25867e-10	155.86	PWISLPK(1)GK	2	0.42386	9
A0A384J4F1-122	A0A384J4F1	122	K	40S ribosomal protein S4	BCIN_01g01800	1	5.64492e-08	152.4	IQAEEAEYK(1)LGK	2	-0.26318	5
A0A384J4F1-22	A0A384J4F1	22	K	40S ribosomal protein S4	BCIN_01g01800	1	4.44079e-16	188.04	LSAPNHWLLDK(1)LSGAYAPR	3	-0.36236	7
A0A384J4F1-244	A0A384J4F1	244	K	40S ribosomal protein S4	BCIN_01g01800	1	9.17507e-05	116.55	GVK(1)LTIAEER	2	0.74345	3
A0A384J4F1-106	A0A384J4F1	106	K	40S ribosomal protein S4	BCIN_01g01800	1	0.0052349	82.279	LVYDTK(1)GR	2	0.66595	2
A0A384J4F1-133	A0A384J4F1	133	K	40S ribosomal protein S4	BCIN_01g01800	1	1.44285e-06	104.88	VQLGK(1)GGIPFLVTHDAR	2	0.26429	6
A0A384J4F1-161	A0A384J4F1	161	K	40S ribosomal protein S4	BCIN_01g01800	1	3.30217e-12	170.79	VNDTVK(1)IDLATGK	2	0.32767	4
A0A384J4F1-168	A0A384J4F1	168	K	40S ribosomal protein S4	BCIN_01g01800	1	3.3925e-22	224.42	IDLATGK(1)ITDFIK	2	0.042402	4
A0A384J4F1-211	A0A384J4F1	211	K	40S ribosomal protein S4	BCIN_01g01800	1	3.8495e-30	227.95	HDGGFNIVHIK(1)DAIDNSFATR	3	-2.8947	9
A0A384J4F1-37	A0A384J4F1	37	K	40S ribosomal protein S4	BCIN_01g01800	1	6.89866e-05	125.82	PSAGPHK(1)LR	3	1.3678	2
A0A384J4F1-62	A0A384J4F1	62	K	40S ribosomal protein S4	BCIN_01g01800	1	0.000164565	122.33	ETK(1)AIVMQR	2	-0.57848	3
A0A384J4G7-171	A0A384J4G7	171	K	Bcrac	Bcrac	1	0.0153121	61.235	NLK(1)SVFDEAIR	2	0.90679	1
A0A384J4H5-106	A0A384J4H5	106	K	SUI1 domain-containing protein	BCIN_01g02050	1	6.16107e-07	138.76	TLTTVQGLPK(1)K	2	0.079951	3
A0A384J4H5-165	A0A384J4H5	165	K	SUI1 domain-containing protein	BCIN_01g02050	1	0.0245993	66.087	TIK(1)VHGF	2	-0.21915	2
A0A384J4H5-80	A0A384J4H5	80	K	SUI1 domain-containing protein	BCIN_01g02050	1	4.12372e-16	184.2	VFDPFAEADEEPGDQK(1)AAEYIHIR	3	-1.2858	1
A0A384J4H5-96	A0A384J4H5	96	K	SUI1 domain-containing protein	BCIN_01g02050	1	0.000455938	98.406	K(1)TLTTVQGLPK	2	-0.63576	2
A0A384J4H6-183	A0A384J4H6	183	K	Bcade1	Bcade1	1	0.000377288	105.36	IVGEK(1)YAQR	2	0.23046	2
A0A384J4H6-288	A0A384J4H6	288	K	Bcade1	Bcade1	1	0.00747519	115.49	SQTAEK(1)YR	2	-0.040383	1
A0A384J4H6-257	A0A384J4H6	257	K	Bcade1	Bcade1	1	0.000822322	84.821	EQESYDK(1)QFLR	2	-3.0083	1
A0A384J4I8-127	A0A384J4I8	127	K	Bccox13	Bccox13	1	1.09334e-08	160.22	TLFWNEK(1)VNYHK	2	-2.7728	4
A0A384J4I8-111	A0A384J4I8	111	K	Bccox13	Bccox13	1	0.000104561	103.46	TK(1)NFFWGDGDK	2	-0.16738	4
A0A384J4I8-51	A0A384J4I8	51	K	Bccox13	Bccox13	1	0.00374716	68.481	QAVK(1)DHAAATSDLWR	3	-0.41374	2
A0A384J4J0-152	A0A384J4J0	152	K	S4 RNA-binding domain-containing protein	BCIN_01g02200	1	3.40335e-11	160.27	LDSQK(1)HIDFALSSPFGGGRPGR	4	-0.19986	11
A0A384J4J0-63	A0A384J4J0	63	K	S4 RNA-binding domain-containing protein	BCIN_01g02200	1	0.0231604	53.034	QLLTLDEK(1)DPK	2	-1.0709	1
A0A384J4J0-90	A0A384J4J0	90	K	S4 RNA-binding domain-containing protein	BCIN_01g02200	1	7.98151e-05	118.9	MK(1)LDYVLALK	2	-0.36583	3
A0A384J4J0-181	A0A384J4J0	181	K	S4 RNA-binding domain-containing protein	BCIN_01g02200	1	7.91344e-10	169.52	K(1)DDDAEEEDEE	2	0.28947	3
A0A384J4J0-118	A0A384J4J0	118	K	S4 RNA-binding domain-containing protein	BCIN_01g02200	1	0.000257445	94.465	LGLAK(1)SIHHAR	3	-0.40222	4
A0A384J4J0-8	A0A384J4J0	8	K	S4 RNA-binding domain-containing protein	BCIN_01g02200	1	0.00674389	89.142	SYSK(1)TYK	2	-0.27103	2
A0A384J4J0-136	A0A384J4J0	136	K	S4 RNA-binding domain-containing protein	BCIN_01g02200	1	0.00210941	73.927	VGK(1)QIVNVPSFVVR	3	1.0358	2
A0A384J4J0-49	A0A384J4J0	49	K	S4 RNA-binding domain-containing protein	BCIN_01g02200	1	0.000197764	119.68	VQLTLSK(1)IR	2	1.0642	2
A0A384J4J0-66	A0A384J4J0	66	K	S4 RNA-binding domain-containing protein	BCIN_01g02200	0.960063	0.013219	58.32	QLLTLDEK(0.04)DPK(0.96)R	3	0.23144	4
A0A384J4J0-113	A0A384J4J0	113	K	S4 RNA-binding domain-containing protein	BCIN_01g02200	1	2.21433e-05	105.25	LQTCVYK(1)LGLAK	2	0.94951	3
A0A384J4J3-598	A0A384J4J3	598	K	Bcsla2	Bcsla2	1	0.0134425	64.64	DK(1)EDELEVYK	2	0.05553	1
A0A384J4J3-583	A0A384J4J3	583	K	Bcsla2	Bcsla2	1	5.34067e-07	124.43	ALQDVHAK(1)YSEGGSDAER	3	0.24128	1
A0A384J4J3-449	A0A384J4J3	449	K	Bcsla2	Bcsla2	1	0.0312819	56.632	TK(1)YEALAK	2	2.6098	2
A0A384J4J9-35	A0A384J4J9	35	K	Uncharacterized protein	BCIN_01g02210	1	4.92108e-05	108.56	QYK(1)VGDIVDIK	2	0.39518	2
A0A384J4J9-50	A0A384J4J9	50	K	Uncharacterized protein	BCIN_01g02210	1	3.08263e-09	158.56	ANGAVQK(1)GMPHK	2	-0.088345	1
A0A384J4J9-120	A0A384J4J9	120	K	Uncharacterized protein	BCIN_01g02210	1	0.000428138	80.245	QSK(1)TDGTHVHLK	3	-0.065424	3
A0A384J4J9-129	A0A384J4J9	129	K	Uncharacterized protein	BCIN_01g02210	1	0.000439218	96.342	TDGTHVHLK(1)R	3	-0.082891	4
A0A384J4J9-26	A0A384J4J9	26	K	Uncharacterized protein	BCIN_01g02210	1	6.0665e-05	101.89	DHGMIK(1)LSTYLR	3	-0.14062	4
A0A384J4J9-78	A0A384J4J9	78	K	Uncharacterized protein	BCIN_01g02210	1	0.000192877	109.66	SAVGVIIYK(1)K	2	-0.34094	5
A0A384J4J9-20	A0A384J4J9	20	K	Uncharacterized protein	BCIN_01g02210	1	0.0072409	67.897	NFK(1)DHGMIK	3	-0.16704	9
A0A384J4J9-60	A0A384J4J9	60	K	Uncharacterized protein	BCIN_01g02210	1	5.59956e-09	145.69	VYHGK(1)TGVVYNVTK	2	-2.6546	1
A0A384J4J9-43	A0A384J4J9	43	K	Uncharacterized protein	BCIN_01g02210	1	6.40235e-10	139.86	VGDIVDIK(1)ANGAVQK	2	-0.62427	3
A0A384J4J9-55	A0A384J4J9	55	K	Uncharacterized protein	BCIN_01g02210	1	0.0146814	52.579	GMPHK(1)VYHGK	3	0.15482	2
A0A384J4K5-594	A0A384J4K5	594	K	Bcpmt1	Bcpmt1	1	0.00716568	70.808	GINFWGK(1)DNR	2	-1.677	1
A0A384J4K5-417	A0A384J4K5	417	K	Bcpmt1	Bcpmt1	1	4.16069e-05	98.062	LIQDGDVLK(1)LYHQPTHR	4	0.36278	3
A0A384J4K5-14	A0A384J4K5	14	K	Bcpmt1	Bcpmt1	1	8.25248e-05	102.42	SVHADVTK(1)GSR	3	3.9207	2
A0A384J4K9-19	A0A384J4K9	19	K	Uncharacterized protein	BCIN_01g02300	1	0.0026379	71.558	SAAK(1)SADGHVLNK	3	0.21742	1
A0A384J4K9-91	A0A384J4K9	91	K	Uncharacterized protein	BCIN_01g02300	1	0.0124057	51.07	QDFK(1)YQYHPAGDPR	3	0.73496	1
A0A384J4K9-105	A0A384J4K9	105	K	Uncharacterized protein	BCIN_01g02300	1	2.16721e-07	113.51	NPPK(1)DAPSALHSVIVPNVNLPK	3	0.95604	1
A0A384J4K9-82	A0A384J4K9	82	K	Uncharacterized protein	BCIN_01g02300	1	3.8041e-07	116.43	VNIAPGTMPWQTESSK(1)GDAAR	3	-1.9099	2
A0A384J4K9-15	A0A384J4K9	15	K	Uncharacterized protein	BCIN_01g02300	1	0.000347095	97.163	VGAQAAK(1)SAAK	2	0.41436	2
A0A384J4M3-231	A0A384J4M3	231	K	Glycylpeptide N-tetradecanoyltransferase	Bcnmt1	1	0.000328003	109.29	FNYSK(1)SFLR	2	1.4276	1
A0A384J4M3-302	A0A384J4M3	302	K	Glycylpeptide N-tetradecanoyltransferase	Bcnmt1	1	2.50851e-05	120.86	LAPVLIK(1)EITR	2	-0.23466	2
A0A384J4N4-27	A0A384J4N4	27	K	14_3_3 domain-containing protein	BCIN_01g02580	1	1.0002e-15	179.58	YEEMVENMK(1)SVASEDQELSVEER	3	-0.11175	2
A0A384J4N4-152	A0A384J4N4	152	K	14_3_3 domain-containing protein	BCIN_01g02580	1	6.37738e-22	197.4	SLEAYK(1)NATEVAQTDLAPTHPIR	3	0.13991	2
A0A384J4N4-11	A0A384J4N4	11	K	14_3_3 domain-containing protein	BCIN_01g02580	1	5.17056e-15	171.15	GYEDSVYLAK(1)LAEQAER	3	0.94396	4
A0A384J4N4-139	A0A384J4N4	139	K	14_3_3 domain-containing protein	BCIN_01g02580	1	3.57584e-05	121.68	YLAEFAIGDK(1)R	2	0.76439	6
A0A384J4N4-122	A0A384J4N4	122	K	14_3_3 domain-containing protein	BCIN_01g02580	1	0.00732203	86.866	VFYHK(1)MK	2	1.0013	11
A0A384J4N4-68	A0A384J4N4	68	K	14_3_3 domain-containing protein	BCIN_01g02580	1	1.49683e-07	136.38	IVTSIEQK(1)EESK	2	-0.72861	3
A0A384J4N4-146	A0A384J4N4	146	K	14_3_3 domain-containing protein	BCIN_01g02580	1	2.1466e-05	122.7	ESADK(1)SLEAYK	2	-0.24116	4
A0A384J4N4-112	A0A384J4N4	112	K	14_3_3 domain-containing protein	BCIN_01g02580	1	1.92173e-05	109	HLIPSAK(1)SGESK	2	-0.083904	3
A0A384J4N4-49	A0A384J4N4	49	K	14_3_3 domain-containing protein	BCIN_01g02580	1	6.19879e-09	143.94	NLLSVAYK(1)NVIGAR	3	-0.69296	3
A0A384J4N4-72	A0A384J4N4	72	K	14_3_3 domain-containing protein	BCIN_01g02580	1	8.36611e-05	99.927	EESK(1)GNSSQVTLIK	2	-0.76142	1
A0A384J4N4-117	A0A384J4N4	117	K	14_3_3 domain-containing protein	BCIN_01g02580	1	0.0109117	59.067	SGESK(1)VFYHK	3	0.22219	2
A0A384J4N4-82	A0A384J4N4	82	K	14_3_3 domain-containing protein	BCIN_01g02580	1	1.0108e-06	128.95	GNSSQVTLIK(1)EYR	3	0.45668	3
A0A384J4Q0-280	A0A384J4Q0	280	K	Bccct2	Bccct2	1	0.000212537	92.943	IK(1)AHGINCFINR	3	-1.5454	1
A0A384J4Q0-245	A0A384J4Q0	245	K	Bccct2	Bccct2	1	2.55858e-06	114.88	ILVANTAMDTDK(1)IK	2	2.6621	1
A0A384J4Q0-424	A0A384J4Q0	424	K	Bccct2	Bccct2	1	1.4631e-05	114.87	AVEGAAVK(1)VDGK	2	-0.9432	1
A0A384J4Q0-188	A0A384J4Q0	188	K	Bccct2	Bccct2	1	4.9707e-09	136.6	MK(1)GSSDLSHIQIIK	3	0.25235	1
A0A384J4Q0-227	A0A384J4Q0	227	K	Bccct2	Bccct2	1	0.001228	116.9	IGVNQPK(1)R	2	-0.70026	1
A0A384J4Q0-167	A0A384J4Q0	167	K	Bccct2	Bccct2	1	1.16135e-05	118.73	TTLSSK(1)VLSQDR	2	2.6383	3
A0A384J4Q0-154	A0A384J4Q0	154	K	Bccct2	Bccct2	1	0.00898309	78.516	K(1)DLLAIAR	2	-0.30831	1
A0A384J4Q0-219	A0A384J4Q0	219	K	Bccct2	Bccct2	1	2.20263e-19	216.39	LSDSYLDEGFILDK(1)K	2	0.076554	3
A0A384J4Q0-399	A0A384J4Q0	399	K	Bccct2	Bccct2	1	0.0198048	54.004	SLHDALAVLSQTVK(1)EPR	3	0.38627	1
A0A384J4Q0-117	A0A384J4Q0	117	K	Bccct2	Bccct2	1	0.000480566	81.565	K(1)IHPQTIIEGYR	3	1.6106	2
A0A384J4Q0-44	A0A384J4Q0	44	K	Bccct2	Bccct2	1	0.000561906	97.813	STLGPK(1)GMDK	2	2.1127	3
A0A384J4Q0-247	A0A384J4Q0	247	K	Bccct2	Bccct2	1	0.00194367	114.59	IK(1)IFGAR	2	0.11952	4
A0A384J4Q1-582	A0A384J4Q1	582	K	Bchel2	Bchel2	1	0.000208869	95.98	EVAALFEDQSK(1)GK	2	-2.7439	1
A0A384J4R3-244	A0A384J4R3	244	K	Bcngr1	Bcngr1	1	0.000671426	102.07	ISTATPK(1)NK	2	-1.8281	1
A0A384J4R3-195	A0A384J4R3	195	K	Bcngr1	Bcngr1	1	0.0086755	66.436	SAK(1)IMTDPISGMSR	2	-0.50422	1
A0A384J4U8-124	A0A384J4U8	124	K	Aldedh domain-containing protein	BCIN_01g03020	1	7.02068e-09	141.54	AAVDSAVK(1)AFPGWK	2	0.78183	3
A0A384J4U8-524	A0A384J4U8	524	K	Aldedh domain-containing protein	BCIN_01g03020	1	0.000681147	80.632	K(1)SVAGGGANTFYGK	2	-1.711	2
A0A384J4U8-83	A0A384J4U8	83	K	Aldedh domain-containing protein	BCIN_01g03020	1	1.77963e-07	129.88	IQDVQDTPYFVDNK(1)FLK	3	0.90726	1
A0A384J4U8-322	A0A384J4U8	322	K	Aldedh domain-containing protein	BCIN_01g03020	1	0.00410191	64.843	VQANLGAK(1)NHCAVLPDANK	3	0.85525	1
A0A384J4U8-537	A0A384J4U8	537	K	Aldedh domain-containing protein	BCIN_01g03020	1	0.000897734	72.317	SVAGGGANTFYGK(1)PGLQFYTQQK	3	-0.12688	1
A0A384J4U8-116	A0A384J4U8	116	K	Aldedh domain-containing protein	BCIN_01g03020	1	0.0482532	44.238	VPQSTDAELK(1)AAVDSAVK	3	1.9019	1
A0A384J4U8-399	A0A384J4U8	399	K	Aldedh domain-containing protein	BCIN_01g03020	1	0.000106202	97.2	GADLGPVISPQSK(1)QR	2	2.7968	2
A0A384J4U8-86	A0A384J4U8	86	K	Aldedh domain-containing protein	BCIN_01g03020	1	1.66847e-07	113.31	FLK(1)SESTQFIDLHDPATNNLVTR	3	0.8873	1
A0A384J4U8-171	A0A384J4U8	171	K	Aldedh domain-containing protein	BCIN_01g03020	1	2.34674e-05	121.68	TFADAK(1)GDVLR	2	0.51738	2
A0A384J4W3-64	A0A384J4W3	64	K	Bcipp1	Bcipp1	1	2.5969e-22	229.97	MEISK(1)EEMLNPIK	2	-0.68283	4
A0A384J4W3-250	A0A384J4W3	250	K	Bcipp1	Bcipp1	1	1.30312e-06	106.75	TTPGDVSTTNVTVK(1)HSTSR	3	-0.51575	2
A0A384J4W3-213	A0A384J4W3	213	K	Bcipp1	Bcipp1	1	3.51631e-10	148.37	IPDGKPENQFAFTGECK(1)NK	3	-0.92415	4
A0A384J4W3-9	A0A384J4W3	9	K	Bcipp1	Bcipp1	1	2.78608e-05	112.64	K(1)IGAPNTLEHR	3	0.60953	2
A0A384J4W3-236	A0A384J4W3	236	K	Bcipp1	Bcipp1	1	3.9571e-15	177.02	LITGK(1)TTPGDVSTTNVTVK	2	0.40415	2
A0A384J4W3-59	A0A384J4W3	59	K	Bcipp1	Bcipp1	1	1.64923e-05	131.42	WTNGK(1)MEISK	2	-1.1326	5
A0A384J4W3-231	A0A384J4W3	231	K	Bcipp1	Bcipp1	1	1.33449e-08	142.39	ECAEAWEK(1)LITGK	3	-0.61429	3
A0A384J4W3-4	A0A384J4W3	4	K	Bcipp1	Bcipp1	1	0.00276192	96.492	ASK(1)YTVR	2	-0.8219	3
A0A384J4W3-201	A0A384J4W3	201	K	Bcipp1	Bcipp1	1	5.5251e-27	231.86	IPDGK(1)PENQFAFTGECK	3	-1.2714	6
A0A384J4W3-72	A0A384J4W3	72	K	Bcipp1	Bcipp1	1	0.00025935	96.313	EEMLNPIK(1)QDVK	2	0.72685	1
A0A384J4W3-216	A0A384J4W3	216	K	Bcipp1	Bcipp1	1	0.0151182	73.233	K(1)YATDIVR	2	0.40746	1
A0A384J4W3-196	A0A384J4W3	196	K	Bcipp1	Bcipp1	1	6.56532e-07	119.62	IYK(1)IPDGKPENQFAFTGECK	3	-0.44373	4
A0A384J4W7-302	A0A384J4W7	302	K	Peptidase_S9 domain-containing protein	BCIN_01g03230	1	0.0501631	59.367	SIQYESDK(1)TR	2	-0.040814	1
A0A384J4X7-546	A0A384J4X7	546	K	Uncharacterized protein	BCIN_01g03440	0.999956	0.0156632	54.871	IKPESAEK(1)SYLR	3	-0.88941	2
A0A384J4X7-916	A0A384J4X7	916	K	Uncharacterized protein	BCIN_01g03440	1	0.0106345	61.167	RPEDK(1)TPSIVLAK	3	0.30966	1
A0A384J4X7-813	A0A384J4X7	813	K	Uncharacterized protein	BCIN_01g03440	1	0.00560671	72.34	LTGK(1)ESLSER	2	-3.521	1
A0A384J4X7-610	A0A384J4X7	610	K	Uncharacterized protein	BCIN_01g03440	1	0.0397636	50.04	ALPGK(1)TFK	2	-0.013868	1
A0A384J4X7-806	A0A384J4X7	806	K	Uncharacterized protein	BCIN_01g03440	1	0.0171725	58.313	LPADFVPNK(1)TAK	2	-3.1012	2
A0A384J4X7-1064	A0A384J4X7	1064	K	Uncharacterized protein	BCIN_01g03440	1	0.000664301	76.358	LLDDPAYQEK(1)VSK	2	2.2775	1
A0A384J4X7-422	A0A384J4X7	422	K	Uncharacterized protein	BCIN_01g03440	1	1.34601e-06	111.65	LMPIVADTYVEK(1)DFGTGAVK	3	0.39355	2
A0A384J4X7-876	A0A384J4X7	876	K	Uncharacterized protein	BCIN_01g03440	1	5.06323e-06	129.34	AILQDGTDEEK(1)R	2	2.1559	5
A0A384J4X7-128	A0A384J4X7	128	K	Uncharacterized protein	BCIN_01g03440	1	4.94816e-05	117.09	YVEDTPEGEK(1)K	2	0.73783	2
A0A384J4X7-533	A0A384J4X7	533	K	Uncharacterized protein	BCIN_01g03440	1	0.0143075	69.825	VVK(1)SGEIK	2	-0.18484	1
A0A384J4X7-400	A0A384J4X7	400	K	Uncharacterized protein	BCIN_01g03440	1	0.000138909	82.01	YTHLVGK(1)NAIHPFIEGR	4	1.951	2
A0A384J4X7-471	A0A384J4X7	471	K	Uncharacterized protein	BCIN_01g03440	1	8.59081e-17	200.21	MNDNAGPYAGQK(1)R	2	-0.33697	4
A0A384J4X7-348	A0A384J4X7	348	K	Uncharacterized protein	BCIN_01g03440	1	0.00170458	77.124	TLIDVPGYDK(1)K	2	0.62546	2
A0A384J4X7-1076	A0A384J4X7	1076	K	Uncharacterized protein	BCIN_01g03440	1	0.00654018	73.632	K(1)LGDLETEQR	2	-0.074496	1
A0A384J4X7-602	A0A384J4X7	602	K	Uncharacterized protein	BCIN_01g03440	1	0.0001303	108.93	TEEEAEAK(1)AK	2	-0.30298	1
A0A384J4X7-797	A0A384J4X7	797	K	Uncharacterized protein	BCIN_01g03440	1	0.000460761	79.885	YVVGK(1)LPADFVPNK	2	0.98269	1
A0A384J4X7-792	A0A384J4X7	792	K	Uncharacterized protein	BCIN_01g03440	1	0.0077075	81.525	IYQATK(1)YVVGK	2	-0.0937	1
A0A384J4X7-260	A0A384J4X7	260	K	Uncharacterized protein	BCIN_01g03440	1	2.01717e-09	151.74	FVETVWDWK(1)DEYHK	3	-0.16186	2
A0A384J4X7-735	A0A384J4X7	735	K	Uncharacterized protein	BCIN_01g03440	1	0.000144526	94.45	LLVGNLAPAEVEK(1)AK	2	0.22272	1
A0A384J4Z5-1085	A0A384J4Z5	1085	K	Uncharacterized protein	BCIN_01g03500	1	0.0305148	52.126	VSLK(1)YIPVK	2	-0.16268	1
A0A384J4Z5-570	A0A384J4Z5	570	K	Uncharacterized protein	BCIN_01g03500	1	1.70051e-10	146.97	VQEVTEYENEQLEVMANGK(1)AR	3	-1.5094	1
A0A384J4Z5-777	A0A384J4Z5	777	K	Uncharacterized protein	BCIN_01g03500	1	0.00167021	79.201	VLLSGIEK(1)AR	2	0.095891	2
A0A384J550-5	A0A384J550	5	K	Bcshr3	Bcshr3	1	7.9158e-05	107.06	MDTSK(1)VSIFK	2	-0.022144	3
A0A384J555-137	A0A384J555	137	K	Bcsod3	Bcsod3	1	4.61664e-10	151.56	AAIESSFSSVDGLK(1)K	2	0.73039	1
A0A384J555-138	A0A384J555	138	K	Bcsod3	Bcsod3	1	0.005278	76.332	K(1)EFVITASK	2	-0.77203	1
A0A384J564-90	A0A384J564	90	K	UTP--glucose-1-phosphate uridylyltransferase	Bcugp1	1	0.00473084	97.068	YLNDK(1)AK	2	1.2488	1
A0A384J564-217	A0A384J564	217	K	UTP--glucose-1-phosphate uridylyltransferase	Bcugp1	1	4.69917e-07	134.98	ILK(1)DSLLPAPK	2	-2.4453	2
A0A384J564-455	A0A384J564	455	K	UTP--glucose-1-phosphate uridylyltransferase	Bcugp1	1	0.00772188	95.741	K(1)VSDFQK	2	-0.1532	2
A0A384J564-331	A0A384J564	331	K	UTP--glucose-1-phosphate uridylyltransferase	Bcugp1	1	1.91886e-05	128.03	EHTNEFK(1)SIK	3	0.12803	3
A0A384J564-324	A0A384J564	324	K	UTP--glucose-1-phosphate uridylyltransferase	Bcugp1	1	0.000124332	87.519	LLEIAQVPK(1)EHTNEFK	3	-0.12859	3
A0A384J564-461	A0A384J564	461	K	UTP--glucose-1-phosphate uridylyltransferase	Bcugp1	1	1.46209e-06	178.65	VSDFQK(1)R	2	-0.44523	7
A0A384J564-297	A0A384J564	297	K	UTP--glucose-1-phosphate uridylyltransferase	Bcugp1	1	9.83009e-06	121.01	SEYIMELTDK(1)TK	3	-0.37341	4
A0A384J564-6	A0A384J564	6	K	UTP--glucose-1-phosphate uridylyltransferase	Bcugp1	1	1.4561e-12	149.16	AQALK(1)SALPSHLKPSSLSPNDNGEFAR	3	1.6498	4
A0A384J564-303	A0A384J564	303	K	UTP--glucose-1-phosphate uridylyltransferase	Bcugp1	1	5.26378e-07	126.07	ADVK(1)GGTIIDYEGSVR	3	0.51664	4
A0A384J564-430	A0A384J564	430	K	UTP--glucose-1-phosphate uridylyltransferase	Bcugp1	1	2.23292e-10	149.73	SDLYSLK(1)HGQLQIDPSR	3	1.6064	5
A0A384J564-14	A0A384J564	14	K	UTP--glucose-1-phosphate uridylyltransferase	Bcugp1	1	7.08584e-08	126.9	SALPSHLK(1)PSSLSPNDNGEFAR	3	0.34266	2
A0A384J564-454	A0A384J564	454	K	UTP--glucose-1-phosphate uridylyltransferase	Bcugp1	1	0.00909761	92.187	LGNDFK(1)K	2	-0.18896	3
A0A384J564-448	A0A384J564	448	K	UTP--glucose-1-phosphate uridylyltransferase	Bcugp1	1	3.15603e-06	110.55	FGPAPLIK(1)LGNDFK	3	-0.24075	3
A0A384J564-92	A0A384J564	92	K	UTP--glucose-1-phosphate uridylyltransferase	Bcugp1	1	0.000470821	99.343	AK(1)GNQLDWDR	2	-0.78105	2
A0A384J564-69	A0A384J564	69	K	UTP--glucose-1-phosphate uridylyltransferase	Bcugp1	1	4.56815e-34	253.36	NALNNLADTVEDPEEK(1)K	2	0.38806	4
A0A384J564-414	A0A384J564	414	K	UTP--glucose-1-phosphate uridylyltransferase	Bcugp1	1	3.42732e-06	108.58	FLPVK(1)TCSDLMLVK	2	-0.64089	5
A0A384J564-196	A0A384J564	196	K	UTP--glucose-1-phosphate uridylyltransferase	Bcugp1	1	1.34954e-10	153.92	K(1)YEGHNIDILTFNQSR	3	1.5672	4
A0A384J569-5	A0A384J569	5	K	Bccdc43	Bccdc43	1	0.00630025	69.275	AEAK(1)LEVAK	2	0.37258	3
A0A384J575-375	A0A384J575	375	K	M20_dimer domain-containing protein	BCIN_01g04010	1	2.43713e-06	126.32	ISDLEEAVGGYK(1)K	2	0.2035	1
A0A384J5A5-8	A0A384J5A5	8	K	Bcisd11	Bcisd11	1	7.34077e-07	110.97	SVVAGLK(1)GEASQQAR	2	0.4502	1
A0A384J5D0-281	A0A384J5D0	281	K	Sulfate adenylyltransferase	Bcmet3	1	0.000566775	77.279	K(1)NYGATHFIVGR	3	0.036769	2
A0A384J5D0-127	A0A384J5D0	127	K	Sulfate adenylyltransferase	Bcmet3	1	8.71412e-07	120.63	NLAIINVEDVYRPNK(1)EK	3	0.71777	2
A0A384J5D0-11	A0A384J5D0	11	K	Sulfate adenylyltransferase	Bcmet3	1	4.80463e-07	118.72	ANSPHGGVLK(1)DLLAR	2	2.4453	2
A0A384J5D0-302	A0A384J5D0	302	K	Sulfate adenylyltransferase	Bcmet3	1	0.000101455	83.167	NSK(1)GEEFYGPYDAQYAVEK	3	-0.68972	1
A0A384J5D0-187	A0A384J5D0	187	K	Sulfate adenylyltransferase	Bcmet3	1	0.00328189	72.2	LHFDK(1)LGWSK	3	0.10188	2
A0A384J5E4-84	A0A384J5E4	84	K	Succinate dehydrogenase [ubiquinone] iron-sulfur subunit, mitochondrial	Bcsdh2	1	0.000541575	92.112	WNPDEPTSK(1)PR	2	1.6522	2
A0A384J5E4-283	A0A384J5E4	283	K	Succinate dehydrogenase [ubiquinone] iron-sulfur subunit, mitochondrial	Bcsdh2	1	0.00129585	74.744	TCPK(1)GLNPGLAIAEIK	2	0.53591	1
A0A384J5E4-183	A0A384J5E4	183	K	Succinate dehydrogenase [ubiquinone] iron-sulfur subunit, mitochondrial	Bcsdh2	1	0.00823365	56.768	SIK(1)PYLQHTDPAPEGK	3	0.88442	1
A0A384J5E4-295	A0A384J5E4	295	K	Succinate dehydrogenase [ubiquinone] iron-sulfur subunit, mitochondrial	Bcsdh2	1	3.20459e-06	124.07	GLNPGLAIAEIK(1)K	2	0.20035	3
A0A384J5E4-58	A0A384J5E4	58	K	Succinate dehydrogenase [ubiquinone] iron-sulfur subunit, mitochondrial	Bcsdh2	1	6.23703e-10	136.63	TSTVK(1)EPAADSESLIK	2	1.4148	2
A0A384J5E4-202	A0A384J5E4	202	K	Succinate dehydrogenase [ubiquinone] iron-sulfur subunit, mitochondrial	Bcsdh2	1	0.000256828	114.97	EYLQSK(1)EDR	2	-0.094633	2
A0A384J5E4-109	A0A384J5E4	109	K	Succinate dehydrogenase [ubiquinone] iron-sulfur subunit, mitochondrial	Bcsdh2	1	0.000840743	77.192	IK(1)NEVDPTLTFR	2	1.095	2
A0A384J5E9-306	A0A384J5E9	306	K	Aminopeptidase	BCIN_01g05060	1	6.54952e-07	124.29	VVDLLFDEK(1)TSGASTK	2	-0.8974	1
A0A384J5E9-839	A0A384J5E9	839	K	Aminopeptidase	BCIN_01g05060	1	0.000387785	130.56	IEEFFSK(1)R	2	-0.17013	2
A0A384J5E9-394	A0A384J5E9	394	K	Aminopeptidase	BCIN_01g05060	1	0.0119667	58.743	SSHPIEVPVK(1)R	3	-0.014531	2
A0A384J5E9-695	A0A384J5E9	695	K	Aminopeptidase	BCIN_01g05060	1	0.000393493	83.54	AAQDMFAK(1)FAAGDK	2	-0.55073	2
A0A384J5E9-723	A0A384J5E9	723	K	Aminopeptidase	BCIN_01g05060	1	5.12174e-05	116.51	K(1)EYDIILDAYR	2	2.0896	1
A0A384J5E9-857	A0A384J5E9	857	K	Aminopeptidase	BCIN_01g05060	1	1.75006e-26	221.34	GFDQGLAQSLDSIK(1)AK	3	2.255	3
A0A384J5E9-859	A0A384J5E9	859	K	Aminopeptidase	BCIN_01g05060	1	0.0051706	82.645	AK(1)SAWVER	2	1.0029	2
A0A384J5E9-653	A0A384J5E9	653	K	Aminopeptidase	BCIN_01g05060	1	0.0122257	50.305	ELTSGYAHK(1)FGWEFK	3	0.095332	1
A0A384J5E9-562	A0A384J5E9	562	K	Aminopeptidase	BCIN_01g05060	1	0.0300029	52.579	LEK(1)LGQAAK	2	0.36849	1
A0A384J5E9-542	A0A384J5E9	542	K	Aminopeptidase	BCIN_01g05060	1	1.49433e-05	92.01	EETIQVPADFFK(1)LNADHTSIYR	3	0.90378	1
A0A384J5E9-437	A0A384J5E9	437	K	Aminopeptidase	BCIN_01g05060	1	0.040075	47.088	K(1)HAYGNTQTGDLWDALSK	3	-0.77887	1
A0A384J5E9-490	A0A384J5E9	490	K	Aminopeptidase	BCIN_01g05060	1	0.00345492	126.28	SIHVK(1)QNR	3	0.64526	1
A0A384J5E9-113	A0A384J5E9	113	K	Aminopeptidase	BCIN_01g05060	1	0.00331944	77.662	GAK(1)AQIEMK	2	-2.754	1
A0A384J5H5-40	A0A384J5H5	40	K	FAA_hydrolase domain-containing protein	BCIN_01g05950	1	0.000178202	95.236	ATQAK(1)VITGEIFGK	2	-0.73723	1
A0A384J5H7-347	A0A384J5H7	347	K	Actin-related protein 2/3 complex subunit	Bcarc40	1	6.20187e-05	86.748	VYEGSESGVSK(1)FTTSGVDGR	3	-0.57307	1
A0A384J5H7-55	A0A384J5H7	55	K	Actin-related protein 2/3 complex subunit	Bcarc40	1	1.24894e-06	108.71	GHDK(1)TVTSVDIAPNSGR	3	0.075817	1
A0A384J5I1-131	A0A384J5I1	131	K	Uncharacterized protein	BCIN_01g06470	1	0.000272645	113.71	TLLTSK(1)GFK	2	-0.61137	2
A0A384J5I1-63	A0A384J5I1	63	K	Uncharacterized protein	BCIN_01g06470	1	1.86144e-06	115.91	LK(1)ALIEQEKPDLTK	3	-0.22919	2
A0A384J5I1-165	A0A384J5I1	165	K	Uncharacterized protein	BCIN_01g06470	1	2.39893e-10	146.13	YLYDQHPTIGFTDLAK(1)AVIK	3	0.83481	1
A0A384J5I1-234	A0A384J5I1	234	K	Uncharacterized protein	BCIN_01g06470	1	0.000542039	107.08	ASQNAALK(1)K	2	-0.2191	2
A0A384J5I1-70	A0A384J5I1	70	K	Uncharacterized protein	BCIN_01g06470	1	1.35053e-10	172.76	ALIEQEK(1)PDLTK	2	-0.024987	3
A0A384J5I1-315	A0A384J5I1	315	K	Uncharacterized protein	BCIN_01g06470	1	3.41485e-05	116.24	LTK(1)VDGSSNVR	2	-0.13144	3
A0A384J5I1-635	A0A384J5I1	635	K	Uncharacterized protein	BCIN_01g06470	1	2.41479e-07	111.24	SGK(1)PIVICNPGDEEFQTSQAEK	3	-0.48415	1
A0A384J5I1-46	A0A384J5I1	46	K	Uncharacterized protein	BCIN_01g06470	1	2.91445e-12	167.32	GYDSAGLAIDGDK(1)K	2	-1.0644	3
A0A384J5I1-696	A0A384J5I1	696	K	Uncharacterized protein	BCIN_01g06470	1	0.0121483	68.371	NLAK(1)SVTVE	2	1.384	1
A0A384J5I1-125	A0A384J5I1	125	K	Uncharacterized protein	BCIN_01g06470	1	0.00312125	79.489	ELK(1)TLLTSK	2	0.21765	3
A0A384J5I1-149	A0A384J5I1	149	K	Uncharacterized protein	BCIN_01g06470	1	1.9251e-10	151.95	LAK(1)YLYDQHPTIGFTDLAK	3	0.59352	5
A0A384J5I1-339	A0A384J5I1	339	K	Uncharacterized protein	BCIN_01g06470	1	0.00106345	91.087	GK(1)FDHFMQK	3	-0.43998	7
A0A384J5I1-75	A0A384J5I1	75	K	Uncharacterized protein	BCIN_01g06470	0.99707	6.56095e-06	94.389	ALIEQEK(0.003)PDLTK(0.997)VFDSHAGIAHTR	5	0.27853	1
A0A384J5I1-547	A0A384J5I1	547	K	Uncharacterized protein	BCIN_01g06470	1	1.44553e-19	216.39	EVLELDQPIK(1)ELCAR	2	-0.13784	1
A0A384J5I1-134	A0A384J5I1	134	K	Uncharacterized protein	BCIN_01g06470	1	1.40596e-06	109.07	GFK(1)FETETDTECIAK	2	-1.4432	1
A0A384J5I1-253	A0A384J5I1	253	K	Uncharacterized protein	BCIN_01g06470	1	1.23528e-11	159.98	SNVGNFLSASNALAPADK(1)SLLHR	3	-0.68583	2
A0A384J5I1-558	A0A384J5I1	558	K	Uncharacterized protein	BCIN_01g06470	1	5.95134e-06	136.02	DQK(1)SLLLLGR	2	-0.19274	3
A0A384J5I1-146	A0A384J5I1	146	K	Uncharacterized protein	BCIN_01g06470	1	1.10872e-18	196.18	FETETDTECIAK(1)LAK	2	-0.27043	2
A0A384J5I1-531	A0A384J5I1	531	K	Uncharacterized protein	BCIN_01g06470	1	0.000252488	78.75	REDIMDGLGK(1)ISGQIK	3	1.8832	3
A0A384J5I1-54	A0A384J5I1	54	K	Uncharacterized protein	BCIN_01g06470	1	0.000310816	98.105	NEVFAFK(1)EVGK	2	-0.38104	5
A0A384J5I3-271	A0A384J5I3	271	K	Bchis1	Bchis1	1	0.00056244	80.746	TALPDAVK(1)ITPGK	2	0.60913	1
A0A384J5I3-132	A0A384J5I3	132	K	Bchis1	Bchis1	1	0.0101293	65.329	LQVQVPEK(1)GPYAK	2	-0.77868	1
A0A384J5I3-17	A0A384J5I3	17	K	Bchis1	Bchis1	1	0.00872835	79.469	LLFAVPK(1)K	2	-0.035473	3
A0A384J5I7-112	A0A384J5I7	112	K	Bccir1	Bccir1	1	0.00494191	83.948	LLQK(1)VVEK	2	0.34887	1
A0A384J5I7-11	A0A384J5I7	11	K	Bccir1	Bccir1	1	0.00296771	114.54	ILVPVK(1)R	2	-0.33031	3
A0A384J5I7-118	A0A384J5I7	118	K	Bccir1	Bccir1	1	0.00442676	73.499	EK(1)SNLVFLGK	2	-0.02406	1
A0A384J5I7-253	A0A384J5I7	253	K	Bccir1	Bccir1	1	0.050218	48.561	LK(1)ELGAL	2	-0.29776	1
A0A384J5I7-19	A0A384J5I7	19	K	Bccir1	Bccir1	1	0.000375252	105.52	VIDYAVK(1)PR	2	1.2168	2
A0A384J5I7-223	A0A384J5I7	223	K	Bccir1	Bccir1	1	4.10527e-12	174.46	STLGDWGVDGTK(1)R	2	0.88672	3
A0A384J5M5-93	A0A384J5M5	93	K	WD_REPEATS_REGION domain-containing protein	BCIN_01g04950	1	0.0180177	68.657	FTLPVSDK(1)K	2	3.6266	1
A0A384J5P7-1778	A0A384J5P7	1778	K	Uncharacterized protein	BCIN_01g05380	1	0.00195752	85.676	GVLMVPAVK(1)R	2	0.70922	1
A0A384J5P7-386	A0A384J5P7	386	K	Uncharacterized protein	BCIN_01g05380	1	0.00176109	102.07	DK(1)VVWLTR	2	-0.79083	1
A0A384J5Q0-274	A0A384J5Q0	274	K	FA_desaturase domain-containing protein	BCIN_01g05120	1	1.94698e-07	115.54	GK(1)VNSFWTVSHFNPASPLYEAK	3	0.10292	2
A0A384J5Q0-210	A0A384J5Q0	210	K	FA_desaturase domain-containing protein	BCIN_01g05120	1	0.0337093	49.3	DMVFVPK(1)TR	2	-0.69412	1
A0A384J5Q0-89	A0A384J5Q0	89	K	FA_desaturase domain-containing protein	BCIN_01g05120	1	0.0141071	53.567	NAIPK(1)HCYER	2	-4.1889	3
A0A384J5Q1-57	A0A384J5Q1	57	K	Bchgh1	Bchgh1	1	0.00589855	92.47	DYK(1)QIAK	2	1.4092	2
A0A384J5S2-181	A0A384J5S2	181	K	Bcsec66	Bcsec66	1	2.40787e-06	151.66	TQSEK(1)EWWEK	2	-0.92658	1
A0A384J5S2-206	A0A384J5S2	206	K	Bcsec66	Bcsec66	1	5.88054e-08	151.99	ELDQEAEAK(1)ASK	2	-1.317	1
A0A384J5T1-124	A0A384J5T1	124	K	GTP-binding nuclear protein	BCIN_01g06220	1	0.000196069	87.676	VCEGIPIVLTGNK(1)VDVK	2	-0.49938	2
A0A384J5T1-38	A0A384J5T1	38	K	GTP-binding nuclear protein	BCIN_01g06220	1	4.93277e-05	132.88	HLTGEFEK(1)K	2	-0.80745	4
A0A384J5T1-200	A0A384J5T1	200	K	GTP-binding nuclear protein	BCIN_01g06220	1	0.00534406	54.69	VYHK(1)EMEDAAAMPLPDEDDNDL	3	-2.4066	1
A0A384J5T1-24	A0A384J5T1	24	K	GTP-binding nuclear protein	BCIN_01g06220	1	1.52162e-06	112.24	LVLVGDGGTGK(1)TTFVK	2	-0.28555	4
A0A384J5T1-100	A0A384J5T1	100	K	GTP-binding nuclear protein	BCIN_01g06220	1	2.44056e-05	111.86	ITYK(1)NVPNWHR	3	-0.78301	3
A0A384J5T1-143	A0A384J5T1	143	K	GTP-binding nuclear protein	BCIN_01g06220	1	0.00163417	78.324	K(1)NLQYYDISAK	2	0.35975	3
A0A384J5T1-135	A0A384J5T1	135	K	GTP-binding nuclear protein	BCIN_01g06220	1	0.000330719	122.52	AK(1)TITFHR	2	-0.60317	4
A0A384J5T9-436	A0A384J5T9	436	K	PWWP domain-containing protein	BCIN_01g05390	1	0.0144477	69.716	EK(1)EILFLR	2	-0.34857	2
A0A384J5T9-492	A0A384J5T9	492	K	PWWP domain-containing protein	BCIN_01g05390	1	0.0157537	72.138	VLK(1)AILK	2	-0.66397	1
A0A384J5T9-518	A0A384J5T9	518	K	PWWP domain-containing protein	BCIN_01g05390	1	1.22818e-05	132.25	SQSLLDK(1)WNR	2	0.24627	2
A0A384J5T9-509	A0A384J5T9	509	K	PWWP domain-containing protein	BCIN_01g05390	1	7.0275e-05	129.85	EDEFQFK(1)SR	2	-1.1335	2
A0A384J5U3-180	A0A384J5U3	180	K	Bcmgm101	Bcmgm101	1	0.000402149	91.939	GETIVTEK(1)SITR	2	0.60951	1
A0A384J5U4-84	A0A384J5U4	84	K	Bcfmp41	Bcfmp41	1	0.00023454	100.09	QVK(1)NLEAENEK	2	1.4048	1
A0A384J5U4-119	A0A384J5U4	119	K	Bcfmp41	Bcfmp41	1	0.00264802	92.239	K(1)GLPWDIAK	2	1.8645	1
A0A384J5U4-182	A0A384J5U4	182	K	Bcfmp41	Bcfmp41	1	0.000469438	84.753	ILSDISK(1)VMTLEK	2	1.1249	1
A0A384J5U4-198	A0A384J5U4	198	K	Bcfmp41	Bcfmp41	0.993331	1.77112e-05	93.583	GDVVLTGTPK(0.993)GVGSVK(0.007)PGDVMR	3	1.0803	1
A0A384J5U4-188	A0A384J5U4	188	K	Bcfmp41	Bcfmp41	1	5.72347e-20	197.15	VMTLEK(1)GDVVLTGTPK	2	2.1096	2
A0A384J5V2-398	A0A384J5V2	398	K	Bcenol1	Bcenol1	1	0.000475062	93.839	AGQIK(1)TGAPAR	2	0.16168	2
A0A384J5V2-79	A0A384J5V2	79	K	Bcenol1	Bcenol1	1	8.39348e-22	195.86	AVANVNDIIGPALIK(1)ENVDVK	3	-0.18274	3
A0A384J5V2-141	A0A384J5V2	141	K	Bcenol1	Bcenol1	1	5.59119e-05	98.281	GIPLYAHVSDLAGTK(1)K	3	0.24127	3
A0A384J5V2-105	A0A384J5V2	105	K	Bcenol1	Bcenol1	1	0.0464528	40.614	GK(1)LGANAILGVSLAVAK	2	-2.2236	1
A0A384J5V2-410	A0A384J5V2	410	K	Bcenol1	Bcenol1	1	1.44085e-07	172.21	LAK(1)LNQILR	2	-0.12608	4
A0A384J5V2-126	A0A384J5V2	126	K	Bcenol1	Bcenol1	1	1.30359e-07	127.58	AGAAEK(1)GIPLYAHVSDLAGTK	3	0.034411	3
A0A384J5V2-339	A0A384J5V2	339	K	Bcenol1	Bcenol1	1	5.04352e-06	110.92	AIELK(1)SCNALLLK	2	1.6724	1
A0A384J5V2-85	A0A384J5V2	85	K	Bcenol1	Bcenol1	1	4.64177e-08	165.18	ENVDVK(1)DQSK	2	0.27984	3
A0A384J5V2-64	A0A384J5V2	64	K	Bcenol1	Bcenol1	1	1.81556e-22	215.81	GVTK(1)AVANVNDIIGPALIK	3	-0.80942	4
A0A384J5V2-259	A0A384J5V2	259	K	Bcenol1	Bcenol1	1	0.000364589	141.39	K(1)YDLDFK	2	0.44634	8
A0A384J5V2-192	A0A384J5V2	192	K	Bcenol1	Bcenol1	1	4.28055e-06	143.4	QGAEVYQK(1)LK	2	0.3002	2
A0A384J5V2-424	A0A384J5V2	424	K	Bcenol1	Bcenol1	1	1.08119e-21	218.66	IEEELGDK(1)AVYAGDSFR	3	-0.41466	7
A0A384J5V2-273	A0A384J5V2	273	K	Bcenol1	Bcenol1	1	1.11662e-15	183.22	NPESDPTK(1)WITYTELADQYK	3	0.14237	4
A0A384J5V2-254	A0A384J5V2	254	K	Bcenol1	Bcenol1	1	9.53442e-28	226.65	MNIAMDVASSEFYK(1)EDAK	3	-0.42249	8
A0A384J5V2-60	A0A384J5V2	60	K	Bcenol1	Bcenol1	1	0.00623099	90.793	WAGK(1)GVTK	2	0.57171	4
A0A384J5V2-103	A0A384J5V2	103	K	Bcenol1	Bcenol1	1	1.29221e-15	188.59	IDEFLISLDGTPNK(1)GK	3	-0.14224	4
A0A384J5V2-265	A0A384J5V2	265	K	Bcenol1	Bcenol1	1	6.32741e-13	183	YDLDFK(1)NPESDPTK	2	-0.63279	9
A0A384J5V2-56	A0A384J5V2	56	K	Bcenol1	Bcenol1	0.999806	0.000586235	95.507	DGDKDK(1)WAGK	3	0.13169	10
A0A384J5V2-285	A0A384J5V2	285	K	Bcenol1	Bcenol1	1	1.45538e-35	276.19	WITYTELADQYK(1)NLAK	3	-0.12589	9
A0A384J5V2-5	A0A384J5V2	5	K	Bcenol1	Bcenol1	1	0.0293368	53.493	AITK(1)IHAR	2	-0.19172	1
A0A384J5V4-203	A0A384J5V4	203	K	Bccpa2	Bccpa2	1	5.27288e-05	101.04	VLGTSIK(1)TLETSEDR	2	0.86059	1
A0A384J5V4-90	A0A384J5V4	90	K	Bccpa2	Bccpa2	1	0.00165159	89.047	GAANPVNVK(1)K	2	-0.21384	2
A0A384J5V4-740	A0A384J5V4	740	K	Bccpa2	Bccpa2	1	0.00105018	78.903	ILGTDPK(1)DIDK	2	-1.5582	1
A0A384J5V4-558	A0A384J5V4	558	K	Bccpa2	Bccpa2	1	1.93873e-08	143.31	ELEDIGSLDGLK(1)K	2	-1.0046	2
A0A384J5V4-444	A0A384J5V4	444	K	Bccpa2	Bccpa2	1	7.7683e-05	107.79	WDLSK(1)FQHVK	3	0.063215	2
A0A384J5X2-229	A0A384J5X2	229	K	Uncharacterized protein	BCIN_01g05720	1	0.000570231	86.288	AGLK(1)TGATMSTK	2	-0.18916	2
A0A384J5Z1-173	A0A384J5Z1	173	K	Bcdut1	Bcdut1	1	0.0116988	52.527	VLLFNHGEK(1)DFEVK	3	1.9375	1
A0A384J5Z1-83	A0A384J5Z1	83	K	Bcdut1	Bcdut1	1	0.0516589	45.829	SSTPPPLLIK(1)K	2	-0.11018	2
A0A384J5Z1-178	A0A384J5Z1	178	K	Bcdut1	Bcdut1	1	0.0117082	68.76	DFEVK(1)EGDR	2	-0.12998	1
A0A384J5Z1-108	A0A384J5Z1	108	K	Bcdut1	Bcdut1	1	0.000896926	72.883	GSAFAAGYDIYAAK(1)ETVVPAK	3	0.038413	1
A0A384J5Z5-172	A0A384J5Z5	172	K	Eukaryotic translation initiation factor 3 subunit J	HCR1	1	0.00110658	124.34	LQFEK(1)LR	2	0.035419	3
A0A384J5Z5-186	A0A384J5Z5	186	K	Eukaryotic translation initiation factor 3 subunit J	HCR1	1	0.0189335	62.732	ETLVPLITNNAK(1)K	2	3.5555	2
A0A384J5Z5-224	A0A384J5Z5	224	K	Eukaryotic translation initiation factor 3 subunit J	HCR1	1	1.99213e-09	156.24	IASTLTALSNEK(1)MK	2	3.0005	2
A0A384J5Z5-167	A0A384J5Z5	167	K	Eukaryotic translation initiation factor 3 subunit J	HCR1	1	0.00844989	82.426	TK(1)LQFEK	2	3.2389	2
A0A384J5Z5-211	A0A384J5Z5	211	K	Eukaryotic translation initiation factor 3 subunit J	HCR1	1	0.00373406	85.67	ELPSDQIK(1)K	2	-0.24126	4
A0A384J616-46	A0A384J616	46	K	Uncharacterized protein	BCIN_01g06650	1	6.73083e-07	123.19	NVK(1)GPVREDDILCLLESER	3	2.371	3
A0A384J616-9	A0A384J616	9	K	Uncharacterized protein	BCIN_01g06650	1	0.00540657	94.407	VPVK(1)LVK	2	-0.11694	4
A0A384J616-5	A0A384J616	5	K	Uncharacterized protein	BCIN_01g06650	1	0.00580025	70.056	MEASK(1)VPVK	2	-0.089689	4
A0A384J618-233	A0A384J618	233	K	Phosphomannomutase	Bcsec53	1	0.000405418	76.176	RPGGIEYTTIHFFGDK(1)TYK	4	-0.50107	2
A0A384J618-172	A0A384J618	172	K	Phosphomannomutase	Bcsec53	1	0.00460589	85.862	EK(1)FIEALK	2	0.42404	2
A0A384J618-165	A0A384J618	165	K	Phosphomannomutase	Bcsec53	1	1.85353e-06	117.93	NEYEVYDK(1)EHHIR	3	-0.9276	3
A0A384J618-178	A0A384J618	178	K	Phosphomannomutase	Bcsec53	1	0.00463856	85.676	FIEALK(1)EK	2	0.99227	2
A0A384J618-236	A0A384J618	236	K	Phosphomannomutase	Bcsec53	1	8.51395e-19	201.57	TYK(1)GGNDYEIYEDPR	2	-1.0309	3
A0A384J651-373	A0A384J651	373	K	Isocitrate dehydrogenase [NAD] subunit, mitochondrial	Bcidh1	1	0.00291176	67.414	AILDK(1)MELAA	2	-0.31812	2
A0A384J651-225	A0A384J651	225	K	Isocitrate dehydrogenase [NAD] subunit, mitochondrial	Bcidh1	1	0.0130915	74.267	K(1)TFNDVAK	2	-1.2484	2
A0A384J651-309	A0A384J651	309	K	Isocitrate dehydrogenase [NAD] subunit, mitochondrial	Bcidh1	1	0.000197764	119.68	HVGLDIK(1)GK	3	0.4051	4
A0A384J651-107	A0A384J651	107	K	Isocitrate dehydrogenase [NAD] subunit, mitochondrial	Bcidh1	1	2.16567e-06	116.51	LGLK(1)GILHTPVER	3	0.32197	2
A0A384J651-212	A0A384J651	212	K	Isocitrate dehydrogenase [NAD] subunit, mitochondrial	Bcidh1	1	0.000252459	94.692	VTCIHK(1)ANIMK	3	0.011935	2
A0A384J651-86	A0A384J651	86	K	Isocitrate dehydrogenase [NAD] subunit, mitochondrial	Bcidh1	1	1.27902e-23	201.6	ADNVPVEWEQVDVSGVETGDK(1)HSEDLFR	3	-2.5313	2
A0A384J651-65	A0A384J651	65	K	Isocitrate dehydrogenase [NAD] subunit, mitochondrial	Bcidh1	1	9.39252e-08	106.1	TIFK(1)ADNVPVEWEQVDVSGVETGDK	3	1.4877	1
A0A384J651-100	A0A384J651	100	K	Isocitrate dehydrogenase [NAD] subunit, mitochondrial	Bcidh1	1	0.00158089	111.17	ESIASLK(1)R	2	-0.29343	3
A0A384J651-150	A0A384J651	150	K	Isocitrate dehydrogenase [NAD] subunit, mitochondrial	Bcidh1	1	3.79682e-05	127.17	HK(1)DVDLCIIR	2	0.16015	2
A0A384J658-156	A0A384J658	156	K	Bcfrs2	Bcfrs2	1	0.0257774	71.342	VITELK(1)K	2	0.08996	1
A0A384J658-310	A0A384J658	310	K	Bcfrs2	Bcfrs2	1	2.27131e-10	149.52	NVQEVHQEGK(1)YGSIGYR	3	-0.33438	2
A0A384J658-279	A0A384J658	279	K	Bcfrs2	Bcfrs2	0.996911	0.000182948	81.807	DLQDTFYISDPK(0.997)TADK(0.003)PR	3	0.12545	1
A0A384J658-107	A0A384J658	107	K	Bcfrs2	Bcfrs2	1	0.00444228	86.794	VGQGK(1)AFK	2	-1.627	2
A0A384J658-121	A0A384J658	121	K	Bcfrs2	Bcfrs2	1	1.60325e-14	164.01	DGK(1)LVASTDSIQDTTR	2	1.0944	2
A0A384J658-209	A0A384J658	209	K	Bcfrs2	Bcfrs2	1	1.20755e-07	128.01	PYNFK(1)SLGADQNSGALHPLNK	3	-1.4843	1
A0A384J658-34	A0A384J658	34	K	Bcfrs2	Bcfrs2	1	3.11889e-05	128.51	STDIK(1)GALDR	2	0.31873	2
A0A384J667-13	A0A384J667	13	K	Proliferating cell nuclear antigen	Bcpol30	1	0.00168754	98.048	LEQADLLK(1)K	2	-1.8064	2
A0A384J668-74	A0A384J668	74	K	Glucose-6-phosphate 1-epimerase	BCIN_01g07070	1	0.000180318	104.22	AALDGTK(1)AVR	2	-0.18928	2
A0A384J668-67	A0A384J668	67	K	Glucose-6-phosphate 1-epimerase	BCIN_01g07070	1	6.07924e-06	106.29	LWLSEK(1)AALDGTK	2	1.916	2
A0A384J668-61	A0A384J668	61	K	Glucose-6-phosphate 1-epimerase	BCIN_01g07070	1	5.81699e-06	107.46	DAAGTEK(1)LWLSEK	2	-0.75254	1
A0A384J668-288	A0A384J668	288	K	Glucose-6-phosphate 1-epimerase	BCIN_01g07070	1	0.000337244	94.122	DIGDFAPK(1)DGWR	2	1.4051	3
A0A384J668-119	A0A384J668	119	K	Glucose-6-phosphate 1-epimerase	BCIN_01g07070	1	6.69481e-07	121.82	WEFLGK(1)STSESSTTK	2	0.51428	1
A0A384J668-98	A0A384J668	98	K	Glucose-6-phosphate 1-epimerase	BCIN_01g07070	1	0.00134407	73.877	AK(1)GVDTLPQHGFAR	3	-1.1988	2
A0A384J668-235	A0A384J668	235	K	Glucose-6-phosphate 1-epimerase	BCIN_01g07070	1	1.28378e-10	140.45	LTEPISTNTAPTDPLTISAK(1)TDR	3	0.43111	1
A0A384J668-257	A0A384J668	257	K	Glucose-6-phosphate 1-epimerase	BCIN_01g07070	1	1.0743e-06	107.72	VYTPAGGPSTEIIVSEGGK(1)K	3	0.22753	2
A0A384J672-4	A0A384J672	4	K	Pribosyltran domain-containing protein	BCIN_01g08010	1	3.26188e-06	107.93	VVK(1)EYVTYNQVHK	3	0.72764	1
A0A384J689-185	A0A384J689	185	K	Proteasome subunit beta	Bcpre4	1	0.00565157	73.36	K(1)VAPDEEAAAK	2	-0.11898	1
A0A384J689-210	A0A384J689	210	K	Proteasome subunit beta	Bcpre4	1	0.00866598	71.451	ESMK(1)VLFYR	2	-0.61394	1
A0A384J689-206	A0A384J689	206	K	Proteasome subunit beta	Bcpre4	1	0.000237869	97.463	EAALEAVK(1)ESMK	2	-0.71483	2
A0A384J689-198	A0A384J689	198	K	Proteasome subunit beta	Bcpre4	1	0.000538572	92.19	LTK(1)EAALEAVK	2	0.73242	2
A0A384J689-126	A0A384J689	126	K	Proteasome subunit beta	Bcpre4	1	0.00713484	87.639	YLSK(1)VLYK	2	-4.0468	2
A0A384J691-373	A0A384J691	373	K	Bcrpt4	Bcrpt4	1	2.5698e-12	175.21	DAVNQDDFNK(1)AVR	2	-0.81339	2
A0A384J691-210	A0A384J691	210	K	Bcrpt4	Bcrpt4	1	1.06326e-06	107.5	VVSSAIVDK(1)YIGESAR	2	-1.0456	2
A0A384J691-76	A0A384J691	76	K	Bcrpt4	Bcrpt4	1	0.0451608	43.297	FIVK(1)ASSGPR	2	3.8526	1
A0A384J691-29	A0A384J691	29	K	Bcrpt4	Bcrpt4	1	0.0323455	60.788	EWEAK(1)LK	2	0.24994	2
A0A384J691-184	A0A384J691	184	K	Bcrpt4	Bcrpt4	1	0.000124108	94.007	GVLLYGPPGTGK(1)TLLAR	3	1.7657	3
A0A384J6A6-154	A0A384J6A6	154	K	Phospho-2-dehydro-3-deoxyheptonate aldolase	BCIN_01g06800	1	5.41328e-15	181.72	SSPTEMVDGK(1)ETPSFR	2	-0.66278	1
A0A384J6A6-410	A0A384J6A6	410	K	Phospho-2-dehydro-3-deoxyheptonate aldolase	BCIN_01g06800	1	0.0293867	53.124	STSTGIK(1)TR	2	-1.7633	1
A0A384J6D7-229	A0A384J6D7	229	K	Uncharacterized protein	BCIN_01g06900	1	0.0214031	66.692	DLAVGFAK(1)K	2	0.32024	1
A0A384J6D7-323	A0A384J6D7	323	K	Uncharacterized protein	BCIN_01g06900	1	4.31926e-05	111.63	AALFK(1)IVDFSR	2	-0.50009	1
A0A384J6F5-142	A0A384J6F5	142	K	Bcade8	Bcade8	1	1.94698e-07	115.54	IPIINLHPALPGK(1)YDGANAIGR	3	0.47122	1
A0A384J6H4-172	A0A384J6H4	172	K	Bcwhi2	Bcwhi2	1	0.00442915	78.287	ALLK(1)QDGIFSGLR	2	0.68647	1
A0A384J6I8-274	A0A384J6I8	274	K	Bcass1	Bcass1	1	0.00192675	114.78	FIGLK(1)SR	2	-0.051855	3
A0A384J6I8-353	A0A384J6I8	353	K	Bcass1	Bcass1	1	1.4607e-05	126.19	VYK(1)GTFSVLGR	2	0.093456	3
A0A384J6I8-120	A0A384J6I8	120	K	Bcass1	Bcass1	1	1.03648e-22	215.81	EGCIAVSHGCTGK(1)GNDQVR	3	-0.68433	1
A0A384J6I8-165	A0A384J6I8	165	K	Bcass1	Bcass1	1	6.16784e-05	94.45	NDLLEYAAK(1)AGIPVSSTK	3	1.1683	2
A0A384J6I8-107	A0A384J6I8	107	K	Bcass1	Bcass1	1	2.4042e-10	140.73	AQITVAQK(1)EGCIAVSHGCTGK	3	0.03096	1
A0A384J6J6-337	A0A384J6J6	337	K	Bcerj5	Bcerj5	1	0.000298713	95.417	LPIFAFNK(1)TIGR	2	0.49381	1
A0A384J6J6-111	A0A384J6J6	111	K	Bcerj5	Bcerj5	1	2.71149e-10	147.09	GPSQAEIK(1)AHYQQASDR	3	0.099501	1
A0A384J6J6-277	A0A384J6J6	277	K	Bcerj5	Bcerj5	1	9.57264e-10	140.27	ASAPGTPTTITGPK(1)K	2	1.6976	2
A0A384J6L3-57	A0A384J6L3	57	K	Proteasome subunit alpha type	Bcpre10	1	0.00936665	73.665	VITSK(1)LLK	2	0.040334	2
A0A384J6L5-324	A0A384J6L5	324	K	Tubulin beta chain	BctubA	1	4.4617e-07	135.08	VSMK(1)EVEDQMR	2	-2.3683	5
A0A384J6L5-379	A0A384J6L5	379	K	Tubulin beta chain	BctubA	1	7.91094e-05	93.576	MSSTFVGNSTSIQELFK(1)R	3	-0.54929	2
A0A384J6L5-58	A0A384J6L5	58	K	Tubulin beta chain	BctubA	1	5.66156e-21	217.32	MNVYFNEASGNK(1)YVPR	2	-2.0553	2
A0A384J6L5-297	A0A384J6L5	297	K	Tubulin beta chain	BctubA	1	1.49603e-07	110.26	AVTVPELTQQMYDPK(1)NMMAASDFR	3	-1.8141	2
A0A384J6N2-542	A0A384J6N2	542	K	Calcium-transporting ATPase	BCIN_01g09320	1	0.0205429	54.65	LLLK(1)EVVEYGNK	2	-0.51336	1
A0A384J6N2-528	A0A384J6N2	528	K	Calcium-transporting ATPase	BCIN_01g09320	1	0.054989	45.004	CTHTLVGSNGK(1)R	3	-0.2994	1
A0A384J6N2-508	A0A384J6N2	508	K	Calcium-transporting ATPase	BCIN_01g09320	1	0.00428822	71.933	LLVK(1)GAPENIINR	2	-0.73607	1
A0A384J6N9-197	A0A384J6N9	197	K	Bcprx4	Bcprx4	1	2.0609e-08	127.41	ITTPINWVPGDDVIVHPGVK(1)NEEAK	3	-0.36787	3
A0A384J6N9-67	A0A384J6N9	67	K	Bcprx4	Bcprx4	1	0.0049942	93.429	LEPEFTK(1)R	2	-0.53888	3
A0A384J6N9-71	A0A384J6N9	71	K	Bcprx4	Bcprx4	1	3.52305e-05	94.632	GVK(1)LIGLSANTIESHGGWIK	3	1.4109	1
A0A384J6N9-143	A0A384J6N9	143	K	Bcprx4	Bcprx4	1	0.00270956	91.867	SVFIIDPK(1)K	2	0.25244	4
A0A384J6N9-109	A0A384J6N9	109	K	Bcprx4	Bcprx4	1	5.10104e-07	121.21	K(1)VAYAYDMLDHQDITNVDSK	3	3.9218	6
A0A384J6N9-212	A0A384J6N9	212	K	Bcprx4	Bcprx4	1	0.00820831	83.377	IVK(1)PYLR	2	-0.56986	3
A0A384J6N9-106	A0A384J6N9	106	K	Bcprx4	Bcprx4	1	0.00103553	79.283	LTFPIIGDK(1)ER	2	-0.21208	6
A0A384J6N9-222	A0A384J6N9	222	K	Bcprx4	Bcprx4	1	0.0257774	60.91	FTPLPK(1)EK	2	0.72758	2
A0A384J6Q1-127	A0A384J6Q1	127	K	PHB domain-containing protein	BCIN_01g08740	1	0.0282602	58.981	IAYVK(1)SLK	2	-0.20095	2
A0A384J6Q1-340	A0A384J6Q1	340	K	PHB domain-containing protein	BCIN_01g08740	1	0.0268797	51.436	YVDAFGK(1)LAK	2	3.0903	1
A0A384J6Q3-210	A0A384J6Q3	210	K	Uridylate kinase	BCIN_01g09550	1	0.000300864	111.46	FEDTVCK(1)GR	2	1.1608	3
A0A384J6Q3-188	A0A384J6Q3	188	K	Uridylate kinase	BCIN_01g09550	1	9.33927e-11	133.9	SPSGTGK(1)FLIDGFPR	2	3.6766	1
A0A384J6Q3-247	A0A384J6Q3	247	K	Uridylate kinase	BCIN_01g09550	1	1.93046e-13	200.67	TDDNAESIQK(1)R	2	-0.21855	2
A0A384J6Q7-155	A0A384J6Q7	155	K	RRM domain-containing protein	BCIN_01g07880	1	0.00231121	98.933	YNATEK(1)AK	2	1.1249	1
A0A384J6Q7-18	A0A384J6Q7	18	K	RRM domain-containing protein	BCIN_01g07880	1	1.37777e-07	138.42	NISSQTSEK(1)EVK	2	-0.45066	2
A0A384J6Q7-132	A0A384J6Q7	132	K	RRM domain-containing protein	BCIN_01g07880	1	0.00247574	71.879	AIDLDQK(1)HGVSSR	2	-0.92809	3
A0A384J6Q7-9	A0A384J6Q7	9	K	RRM domain-containing protein	BCIN_01g07880	1	4.13593e-10	138.05	SADTVHVK(1)NISSQTSEK	3	-0.31008	1
A0A384J6Q7-157	A0A384J6Q7	157	K	RRM domain-containing protein	BCIN_01g07880	1	1.83969e-07	132.65	AK(1)GVDQSYGVSQK	2	0.57666	1
A0A384J6Q9-6	A0A384J6Q9	6	K	Mitochondrial pyruvate carrier	Bcmpc1	1	9.09286e-06	131.5	AALVK(1)AINAK	2	-0.80048	3
A0A384J6Q9-11	A0A384J6Q9	11	K	Mitochondrial pyruvate carrier	Bcmpc1	1	0.00327456	102.8	AINAK(1)IR	2	1.0146	2
A0A384J6S5-1121	A0A384J6S5	1121	K	Clathrin heavy chain	Bcchc1	1	0.00111077	88.596	VAK(1)AQLDGLR	2	-1.3522	2
A0A384J6S5-1633	A0A384J6S5	1633	K	Clathrin heavy chain	Bcchc1	1	1.14366e-06	114.21	EK(1)SQVQEEDNTPILGGNR	3	-0.094189	1
A0A384J6S5-1163	A0A384J6S5	1163	K	Clathrin heavy chain	Bcchc1	1	0.00558852	74.173	DEDLIK(1)YLR	2	-3.1178	2
A0A384J6S5-1271	A0A384J6S5	1271	K	Clathrin heavy chain	Bcchc1	1	0.0239963	78.136	QVNAACVEK(1)K	2	-0.12413	1
A0A384J6S5-453	A0A384J6S5	453	K	Clathrin heavy chain	Bcchc1	1	0.00523348	82.287	HLLEK(1)WMK	2	2.0313	2
A0A384J6S5-98	A0A384J6S5	98	K	Clathrin heavy chain	Bcchc1	1	0.000592049	85.554	TLQIFDLGAK(1)AK	2	0.69512	1
A0A384J6S5-711	A0A384J6S5	711	K	Clathrin heavy chain	Bcchc1	1	0.0118246	68.657	LIDLFEK(1)YK	2	-0.46067	2
A0A384J6S5-1531	A0A384J6S5	1531	K	Clathrin heavy chain	Bcchc1	1	0.00129265	96.342	WEK(1)SIALSK	2	0.12052	2
A0A384J6S6-173	A0A384J6S6	173	K	Bclgd1	Bclgd1	1	8.60183e-16	188.16	AVPAYTTSAGWLGYGK(1)DK	3	-0.65406	4
A0A384J6S6-194	A0A384J6S6	194	K	Bclgd1	Bclgd1	1	0.000649822	89.301	LK(1)VGTSVEDDR	2	-2.5069	2
A0A384J6S6-177	A0A384J6S6	177	K	Bclgd1	Bclgd1	1	0.000898177	82.85	MK(1)GLLEETLAK	2	0.6498	1
A0A384J6S6-157	A0A384J6S6	157	K	Bclgd1	Bclgd1	1	1.31078e-07	110.89	IEDALNNK(1)AVPAYTTSAGWLGYGK	3	1.8519	2
A0A384J6S6-262	A0A384J6S6	262	K	Bclgd1	Bclgd1	1	5.00767e-06	101.53	EFKPWFIEEPTSPDDILGHK(1)AIR	4	1.1906	2
A0A384J6U2-254	A0A384J6U2	254	K	Phospho-2-dehydro-3-deoxyheptonate aldolase	BCIN_01g08780	1	4.94738e-06	111.35	GTNFDAENVK(1)LTK	2	-0.54519	2
A0A384J6U2-103	A0A384J6U2	103	K	Phospho-2-dehydro-3-deoxyheptonate aldolase	BCIN_01g08780	1	0.00414476	99.375	AYLEK(1)PR	2	-0.41115	3
A0A384J6U2-244	A0A384J6U2	244	K	Phospho-2-dehydro-3-deoxyheptonate aldolase	BCIN_01g08780	1	2.30245e-09	155.34	GGTK(1)GTNFDAENVK	2	-0.59224	2
A0A384J6U2-328	A0A384J6U2	328	K	Phospho-2-dehydro-3-deoxyheptonate aldolase	BCIN_01g08780	1	1.72512e-05	127.87	VPAEGPSGLK(1)K	2	-0.30895	3
A0A384J6U2-83	A0A384J6U2	83	K	Phospho-2-dehydro-3-deoxyheptonate aldolase	BCIN_01g08780	1	0.0326358	60.589	LK(1)DLSDK	2	-0.394	1
A0A384J6U2-220	A0A384J6U2	220	K	Phospho-2-dehydro-3-deoxyheptonate aldolase	BCIN_01g08780	1	2.71888e-07	126.77	HHFMGVTK(1)QGLAAITR	3	1.4097	3
A0A384J6U3-72	A0A384J6U3	72	K	Uncharacterized protein	BCIN_01g09660	1	0.00750796	75.109	VIWGK(1)IAR	2	-0.25192	3
A0A384J6U3-94	A0A384J6U3	94	K	Uncharacterized protein	BCIN_01g09660	1	0.000588149	79.639	QNLPPK(1)SFGASVR	2	0.25216	8
A0A384J6U5-104	A0A384J6U5	104	K	CS domain-containing protein	BCIN_01g08410	1	0.000639987	77.062	ALEIHLDK(1)VNK	3	0.28511	1
A0A384J6U9-45	A0A384J6U9	45	K	Dolichyl-diphosphooligosaccharide--protein glycosyltransferase subunit 2	BCIN_01g08400	1	0.0159095	48.115	DK(1)LSDHVPLAK	3	0.037902	1
A0A384J6V0-81	A0A384J6V0	81	K	SHSP domain-containing protein	BCIN_01g09530	1	0.0102743	70.028	TFTPK(1)FDVK	2	0.31825	3
A0A384J6V0-155	A0A384J6V0	155	K	SHSP domain-containing protein	BCIN_01g09530	1	2.4849e-31	222.92	DK(1)AHQPTVEDEDASTSASTEANTQITK	3	-0.17792	2
A0A384J6V0-140	A0A384J6V0	140	K	SHSP domain-containing protein	BCIN_01g09530	1	6.79375e-32	229.7	SYTSGTPPAGFVEDAPK(1)SGAITEGGETDHK	3	0.23999	4
A0A384J6V6-169	A0A384J6V6	169	K	Bccyt1	Bccyt1	1	0.000142762	93.495	LSDYLPSPYK(1)NDEAAR	2	-0.85926	1
A0A384J6V6-300	A0A384J6V6	300	K	Bccyt1	Bccyt1	1	0.00195124	114.5	YK(1)WSPIK	2	0.1116	3
A0A384J6V8-60	A0A384J6V8	60	K	Bccdc33	Bccdc33	1	6.59559e-06	104.16	HPLTNK(1)WTLWFTKPPSGK	3	1.5887	2
A0A384J6V8-206	A0A384J6V8	206	K	Bccdc33	Bccdc33	1	1.74894e-06	109.07	SIPGGGDGNGAGGK(1)GR	2	-0.42848	2
A0A384J6V8-132	A0A384J6V8	132	K	Bccdc33	Bccdc33	1	0.00013043	108.9	HGGK(1)WSYQFK	2	-1.6605	1
A0A384J6V8-222	A0A384J6V8	222	K	Bccdc33	Bccdc33	1	0.00491685	78.516	EVLMNIGK(1)K	2	1.3206	2
A0A384J6V8-54	A0A384J6V8	54	K	Bccdc33	Bccdc33	1	0.0136997	50.897	DNFNVK(1)HPLTNK	3	-0.33466	1
A0A384J6W8-373	A0A384J6W8	373	K	Bccne1	Bccne1	1	1.63623e-09	162.22	WEKPLVK(1)NPAYK	2	0.76923	4
A0A384J6W8-492	A0A384J6W8	492	K	Bccne1	Bccne1	1	2.6169e-21	198.96	SPSDLVFADDPVHYVK(1)EK	3	-0.10777	4
A0A384J6W8-208	A0A384J6W8	208	K	Bccne1	Bccne1	1	1.56374e-05	119.68	VHLIINHK(1)NPK	4	-0.080127	5
A0A384J6W8-167	A0A384J6W8	167	K	Bccne1	Bccne1	1	1.92353e-07	128.71	MQNGLECGGAYLK(1)LLR	2	0.14185	2
A0A384J6W8-401	A0A384J6W8	401	K	Bccne1	Bccne1	1	0.000107445	113.44	IK(1)NPDYYEDK	2	-0.058646	5
A0A384J6W8-119	A0A384J6W8	119	K	Bccne1	Bccne1	1	3.42555e-05	115.33	GMEGDK(1)GLVVK	2	-1.2389	12
A0A384J6W8-281	A0A384J6W8	281	K	Bccne1	Bccne1	1	0.000874029	76.073	DSK(1)PDTWVDEAR	2	-0.94306	8
A0A384J6W8-474	A0A384J6W8	474	K	Bccne1	Bccne1	0.996942	2.48704e-15	178.32	HPIEQLVEIESIPK(0.003)PEDK(0.997)PK	3	0.17593	3
A0A384J6W8-366	A0A384J6W8	366	K	Bccne1	Bccne1	0.987309	7.3778e-05	97.235	CDDVSGCGK(0.987)WEK(0.013)PLVK	3	-0.34459	1
A0A384J6W8-380	A0A384J6W8	380	K	Bccne1	Bccne1	1	4.48438e-07	130.2	GK(1)WTAPFIDNPAYK	2	-2.2133	4
A0A384J6W8-576	A0A384J6W8	576	K	Bccne1	Bccne1	1	1.90087e-35	265.37	ASEAVASGTDAVK(1)AEVNK	3	-1.2579	10
A0A384J6W8-563	A0A384J6W8	563	K	Bccne1	Bccne1	1	5.27016e-14	176.29	DK(1)ASEAVASGTDAVK	2	-0.86496	4
A0A384J6W8-194	A0A384J6W8	194	K	Bccne1	Bccne1	1	1.90028e-23	198.67	ALHQEEFSNASPYVIMFGPDK(1)CGTTNK	3	-0.15573	6
A0A384J6W8-369	A0A384J6W8	369	K	Bccne1	Bccne1	1	0.00674389	89.142	WEK(1)PLVK	2	-0.19371	3
A0A384J6W8-218	A0A384J6W8	218	K	Bccne1	Bccne1	1	2.31011e-15	184	TGEYEEK(1)HMTPAPAAR	3	-0.095302	4
A0A384J6W8-211	A0A384J6W8	211	K	Bccne1	Bccne1	1	8.81864e-05	117.25	NPK(1)TGEYEEK	2	-1.7541	2
A0A384J6W8-135	A0A384J6W8	135	K	Bccne1	Bccne1	1	1.94702e-12	166.9	NPAAHHAISAK(1)FPK	2	-0.033687	3
A0A384J6W8-173	A0A384J6W8	173	K	Bccne1	Bccne1	1	1.13114e-15	172.8	DNK(1)ALHQEEFSNASPYVIMFGPDK	3	-2.3415	6
A0A384J6W8-145	A0A384J6W8	145	K	Bccne1	Bccne1	1	0.000947662	81.565	GK(1)TLVVQYEVK	2	1.2272	2
A0A384J6W8-278	A0A384J6W8	278	K	Bccne1	Bccne1	0.99985	2.6246e-10	153.21	EIDDAK(1)DSKPDTWVDEAR	3	0.27165	7
A0A384J6Z0-207	A0A384J6Z0	207	K	Pyruvate kinase	Bcpic7	1	6.70986e-17	189.99	GVNLPNTDVDLPALSEK(1)DQADLR	3	0.24956	1
A0A384J6Z0-99	A0A384J6Z0	99	K	Pyruvate kinase	Bcpic7	1	6.30263e-09	143.64	QLAIALDTK(1)GPEIR	2	1.1457	2
A0A384J6Z0-294	A0A384J6Z0	294	K	Pyruvate kinase	Bcpic7	1	1.96698e-06	121.03	GDLGIEIPAAEVFAAQK(1)K	2	0.43914	3
A0A384J6Z0-461	A0A384J6Z0	461	K	Pyruvate kinase	Bcpic7	1	3.35686e-16	181.81	GVYPFHFAEEK(1)PDFSNVNWQEDVDR	3	-1.2332	2
A0A384J6Z0-144	A0A384J6Z0	144	K	Pyruvate kinase	Bcpic7	1	0.000402673	89.805	NMYLDYK(1)NITK	2	1.6772	4
A0A384J6Z0-246	A0A384J6Z0	246	K	Pyruvate kinase	Bcpic7	1	7.07505e-06	107.74	VLGEDGK(1)HIQIIAK	2	-3.6141	7
A0A384J6Z0-426	A0A384J6Z0	426	K	Pyruvate kinase	Bcpic7	1	0.0135823	52.365	LLSK(1)YRPVCPIFMVTR	3	1.7986	1
A0A384J6Z0-486	A0A384J6Z0	486	K	Pyruvate kinase	Bcpic7	1	0.00074777	94.692	WGIAEALK(1)LK	2	0.39762	1
A0A384J6Z0-253	A0A384J6Z0	253	K	Pyruvate kinase	Bcpic7	1	1.98569e-05	115.91	HIQIIAK(1)IENR	3	-0.15716	1
A0A384J6Z0-137	A0A384J6Z0	137	K	Pyruvate kinase	Bcpic7	1	1.56356e-61	343.98	YATACDEK(1)NMYLDYK	2	-0.63169	3
A0A384J6Z0-52	A0A384J6Z0	52	K	Pyruvate kinase	Bcpic7	1	5.50925e-05	106.67	TNSVEALNK(1)LR	2	0.19966	2
A0A384J6Z0-148	A0A384J6Z0	148	K	Pyruvate kinase	Bcpic7	1	0.000376254	100.93	NITK(1)VITPGR	2	-0.13385	3
A0A384J6Z0-478	A0A384J6Z0	478	K	Pyruvate kinase	Bcpic7	1	5.06466e-05	124.67	IK(1)WGIAEALK	2	-0.12136	3
A0A384J6Z4-71	A0A384J6Z4	71	K	Proteasome subunit beta	Bcpup3	1	0.00321959	103.02	YK(1)VNMYR	2	-2.6	2
A0A384J6Z5-335	A0A384J6Z5	335	K	Uncharacterized protein	BCIN_01g09170	1	1.92273e-05	108.98	LLTTLK(1)GIQAGK	2	-0.44354	2
A0A384J715-90	A0A384J715	90	K	Bcpio10	Bcpio10	1	1.14411e-06	105.53	TILEK(1)GEAQHGSSMEK	3	-0.8005	3
A0A384J715-9	A0A384J715	9	K	Bcpio10	Bcpio10	1	0.000218666	96.229	ASGSQTK(1)IHYK	2	-0.7011	2
A0A384J724-370	A0A384J724	370	K	Eukaryotic translation initiation factor 3 subunit M	BCIN_01g09560	1	6.52226e-06	155.06	LDQWK(1)ESLR	2	2.9217	5
A0A384J724-210	A0A384J724	210	K	Eukaryotic translation initiation factor 3 subunit M	BCIN_01g09560	1	7.03299e-09	151.7	AIASESAQK(1)LAIK	2	1.1313	1
A0A384J724-198	A0A384J724	198	K	Eukaryotic translation initiation factor 3 subunit M	BCIN_01g09560	1	0.00833759	74.464	TFDGK(1)DEK	2	0.73814	2
A0A384J724-282	A0A384J724	282	K	Eukaryotic translation initiation factor 3 subunit M	BCIN_01g09560	1	0.00252718	73.499	ENLDNSK(1)LHR	3	0.2258	3
A0A384J724-341	A0A384J724	341	K	Eukaryotic translation initiation factor 3 subunit M	BCIN_01g09560	1	1.9058e-08	156.36	LSQQK(1)QVFLIHR	3	0.51311	2
A0A384J724-377	A0A384J724	377	K	Eukaryotic translation initiation factor 3 subunit M	BCIN_01g09560	1	0.0107275	72.607	GVK(1)EVISR	2	-0.63044	1
A0A384J724-336	A0A384J724	336	K	Eukaryotic translation initiation factor 3 subunit M	BCIN_01g09560	1	7.33532e-06	124.21	AGLVEGK(1)LSQQK	2	-0.13827	1
A0A384J724-201	A0A384J724	201	K	Eukaryotic translation initiation factor 3 subunit M	BCIN_01g09560	0.97922	7.77059e-07	122.01	TFDGK(0.021)DEK(0.979)AIASESAQK	3	1.1769	2
A0A384J724-393	A0A384J724	393	K	Eukaryotic translation initiation factor 3 subunit M	BCIN_01g09560	1	0.00147165	94.692	EK(1)EIQEADK	2	1.2199	1
A0A384J724-214	A0A384J724	214	K	Eukaryotic translation initiation factor 3 subunit M	BCIN_01g09560	1	0.00218154	111.81	LAIK(1)ALR	2	-2.0759	2
A0A384J724-275	A0A384J724	275	K	Eukaryotic translation initiation factor 3 subunit M	BCIN_01g09560	1	8.70746e-43	276.66	ELEDYNDFQDEHDGFVEK(1)ENLDNSK	3	-0.95846	5
A0A384J735-194	A0A384J735	194	K	Proteasome subunit beta	Bcpre3	1	7.44642e-05	92.264	GALQEAIK(1)WDGSSGGVIR	3	0.18295	1
A0A384J735-211	A0A384J735	211	K	Proteasome subunit beta	Bcpre3	1	0.000599264	90.614	MVVLTAK(1)GADR	2	0.9608	3
A0A384J754-91	A0A384J754	91	K	Bcmms2	Bcmms2	1	1.19284e-06	116.81	INLPGVQDDGK(1)VDPSK	2	-0.089194	2
A0A384J754-80	A0A384J754	80	K	Bcmms2	Bcmms2	1	1.69055e-07	130.47	FTNK(1)INLPGVQDDGK	2	2.4848	1
A0A384J759-90	A0A384J759	90	K	60S ribosomal protein L36	BCIN_01g09350	1	1.0885e-06	119.62	AK(1)VDELQGVIAESR	3	-1.6138	2
A0A384J759-49	A0A384J759	49	K	60S ribosomal protein L36	BCIN_01g09350	1	5.12957e-09	147.07	DIVK(1)EVSGLAPYER	2	-0.57719	7
A0A384J759-17	A0A384J759	17	K	60S ribosomal protein L36	BCIN_01g09350	1	2.00226e-05	107.97	TGLAVGLNK(1)GHK	3	-0.74187	3
A0A384J765-503	A0A384J765	503	K	Bcubx5	Bcubx5	1	0.00353486	72.187	SDPLEGK(1)ADVPFELR	2	3.2907	1
A0A384J767-114	A0A384J767	114	K	Uncharacterized protein	BCIN_01g11230	1	0.0016637	79.311	AEFYAEQK(1)FK	2	4.1335	1
A0A384J773-240	A0A384J773	240	K	Bcgcd11	Bcgcd11	1	0.00875371	70.54	VIILQNK(1)VDLMR	2	-0.07305	1
A0A384J773-233	A0A384J773	233	K	Bcgcd11	Bcgcd11	1	0.000120639	110.84	LDK(1)VIILQNK	2	-0.26587	3
A0A384J773-359	A0A384J773	359	K	Bcgcd11	Bcgcd11	1	0.025624	50.46	GGVK(1)CQPIFSR	2	-2.4054	2
A0A384J773-70	A0A384J773	70	K	Bcgcd11	Bcgcd11	1	2.30221e-07	112.85	EPAPAIVRPTLPPQTEPK(1)DLDVK	3	0.47124	2
A0A384J773-108	A0A384J773	108	K	Bcgcd11	Bcgcd11	1	4.17521e-05	102.65	STVVK(1)AISGVQTVR	2	-0.86576	2
A0A384J773-469	A0A384J773	469	K	Bcgcd11	Bcgcd11	1	0.0240694	54.198	VMAVK(1)QDAAK	2	3.5294	1
A0A384J773-258	A0A384J773	258	K	Bcgcd11	Bcgcd11	1	2.39307e-05	101.53	EEGANQHYQSILK(1)FIR	3	-0.47102	2
A0A384J773-158	A0A384J773	158	K	Bcgcd11	Bcgcd11	1	0.0302261	46.88	SEK(1)EVDPPCER	2	-0.43434	1
A0A384J773-315	A0A384J773	315	K	Bcgcd11	Bcgcd11	1	2.97977e-10	151.73	SFDVNK(1)PGAEIDELK	2	-0.57312	4
A0A384J773-434	A0A384J773	434	K	Bcgcd11	Bcgcd11	1	0.000842839	93.096	LLGVK(1)TADGK	2	0.80813	1
A0A384J776-578	A0A384J776	578	K	Pyruvate carboxylase	BCIN_01g09950	1	0.000272738	93.228	ANK(1)GCLLMDTTWR	2	-1.9384	2
A0A384J776-685	A0A384J776	685	K	Pyruvate carboxylase	BCIN_01g09950	1	0.00085572	105.52	K(1)HGVDIFR	3	0.075958	1
A0A384J776-920	A0A384J776	920	K	Pyruvate carboxylase	BCIN_01g09950	1	1.28627e-07	129.75	AYEQANDLLGDIVK(1)VTPTSK	3	2.7809	1
A0A384J776-289	A0A384J776	289	K	Pyruvate carboxylase	BCIN_01g09950	1	4.58988e-05	101.53	VVEIAPAK(1)DLPQSVR	2	-0.29195	2
A0A384J776-7	A0A384J776	7	K	Pyruvate carboxylase	BCIN_01g09950	1	1.1027e-07	122.84	AHHDEK(1)GPHGDGAYSEVFEEGSDIK	4	0.16301	5
A0A384J776-401	A0A384J776	401	K	Pyruvate carboxylase	BCIN_01g09950	1	3.73968e-15	162.65	ITTEDPSQGFSPDTGK(1)IEVYR	3	-2.396	4
A0A384J776-281	A0A384J776	281	K	Pyruvate carboxylase	BCIN_01g09950	1	1.90145e-05	123.95	HQK(1)VVEIAPAK	2	-0.104	2
A0A384J776-1039	A0A384J776	1039	K	Pyruvate carboxylase	BCIN_01g09950	1	5.11948e-09	147.1	FVQK(1)YGDLSVLPTR	3	0.18554	3
A0A384J776-572	A0A384J776	572	K	Pyruvate carboxylase	BCIN_01g09950	1	1.76079e-10	154.88	NILLEEGPEGFAK(1)AVR	2	-0.60193	2
A0A384J776-1005	A0A384J776	1005	K	Pyruvate carboxylase	BCIN_01g09950	1	1.75968e-07	130.21	RPGLTLAPLDLAQIK(1)K	3	-0.33425	3
A0A384J776-190	A0A384J776	190	K	Pyruvate carboxylase	BCIN_01g09950	1	4.99114e-12	170.95	K(1)FTDEYGFPIIIK	2	0.6387	2
A0A384J776-1069	A0A384J776	1069	K	Pyruvate carboxylase	BCIN_01g09950	1	0.00772874	85.265	GK(1)VLILK	2	0.17401	2
A0A384J776-85	A0A384J776	85	K	Pyruvate carboxylase	BCIN_01g09950	1	3.80446e-07	140.14	QK(1)ADEAYVIGK	2	0.45762	2
A0A384J776-1107	A0A384J776	1107	K	Pyruvate carboxylase	BCIN_01g09950	1	7.09643e-28	247.02	QVTIDDNK(1)AAVENTSRPK	3	0.77208	3
A0A384J776-94	A0A384J776	94	K	Pyruvate carboxylase	BCIN_01g09950	1	8.40182e-06	137.95	ADEAYVIGK(1)R	2	-0.69634	3
A0A384J776-555	A0A384J776	555	K	Pyruvate carboxylase	BCIN_01g09950	1	0.00109269	101.65	IDTSVPCK(1)K	2	-1.0982	3
A0A384J776-308	A0A384J776	308	K	Pyruvate carboxylase	BCIN_01g09950	1	0.019001	70.856	LAK(1)SVNYR	2	-1.5554	2
A0A384J776-1177	A0A384J776	1177	K	Pyruvate carboxylase	BCIN_01g09950	1	9.29454e-07	107.09	VSSMQIK(1)EGDSVGGSDLICK	3	-0.96469	3
A0A384J776-1011	A0A384J776	1011	K	Pyruvate carboxylase	BCIN_01g09950	1	2.87135e-15	166.27	DIHAK(1)WGSVTECDVSSYAMYPK	3	-1.4246	3
A0A384J776-530	A0A384J776	530	K	Pyruvate carboxylase	BCIN_01g09950	1	0.0576403	41.117	GQMGEPK(1)FK	2	0.08114	1
A0A384J776-45	A0A384J776	45	K	Pyruvate carboxylase	BCIN_01g09950	1	0.0267351	70.912	K(1)ILVANR	2	-1.5183	1
A0A384J777-367	A0A384J777	367	K	Bcgtb1	Bcgtb1	1	2.74921e-07	134.3	AWVHQK(1)VTDLR	3	1.7624	2
A0A384J777-294	A0A384J777	294	K	Bcgtb1	Bcgtb1	1	6.09423e-10	174.4	NPNFNDEGVK(1)R	2	-0.67179	1
A0A384J777-262	A0A384J777	262	K	Bcgtb1	Bcgtb1	1	0.00269633	77.533	DALTGVQAK(1)K	2	-0.46028	2
A0A384J779-13	A0A384J779	13	K	6,7-dimethyl-8-ribityllumazine synthase	Bcrib4	1	0.000174812	88.282	GPGEAQK(1)HDGSGLR	3	0.24993	1
A0A384J798-52	A0A384J798	52	K	Uncharacterized protein	BCIN_01g09620	1	5.89789e-34	252.82	VLEQLSGQTPVYSK(1)AR	3	0.89222	3
A0A384J798-38	A0A384J798	38	K	Uncharacterized protein	BCIN_01g09620	1	9.62394e-09	137.45	AAK(1)VLEQLSGQTPVYSK	2	-0.40276	3
A0A384J798-90	A0A384J798	90	K	Uncharacterized protein	BCIN_01g09620	1	0.00226782	110.81	VK(1)EYELR	2	-0.50096	5
A0A384J798-156	A0A384J798	156	K	Uncharacterized protein	BCIN_01g09620	1	6.66497e-05	111.61	TSIGANHK(1)IR	3	0.26253	3
A0A384J798-164	A0A384J798	164	K	Uncharacterized protein	BCIN_01g09620	1	0.00369187	91.069	RDETVK(1)WFK	2	0.86258	8
A0A384J798-7	A0A384J798	7	K	Uncharacterized protein	BCIN_01g09620	1	2.33755e-11	185.25	AATGEK(1)TANPMK	2	-0.28096	11
A0A384J798-148	A0A384J798	148	K	Uncharacterized protein	BCIN_01g09620	1	0.00535861	68.626	CK(1)TSIGANHK	3	-0.26897	1
A0A384J798-13	A0A384J798	13	K	Uncharacterized protein	BCIN_01g09620	1	0.00231734	86.898	TANPMK(1)ELK	2	-0.6543	5
A0A384J798-78	A0A384J798	78	K	Uncharacterized protein	BCIN_01g09620	1	4.14988e-06	143.97	GPK(1)AEEILER	2	-0.5904	3
A0A384J7A0-304	A0A384J7A0	304	K	Peroxidase	Bcccp1	1	0.000446046	125.82	QYEDK(1)TSK	2	0.71284	1
A0A384J7A0-330	A0A384J7A0	330	K	Peroxidase	Bcccp1	1	1.00351e-18	198.38	SYVEK(1)YANDESLFMK	2	-0.80089	8
A0A384J7A0-289	A0A384J7A0	289	K	Peroxidase	Bcccp1	1	1.67333e-08	181.53	LLLNEK(1)WSWK	2	0.30834	4
A0A384J7A0-95	A0A384J7A0	95	K	Peroxidase	Bcccp1	1	6.31015e-14	173.44	ETSGLFTPK(1)FDDYQK	3	2.357	8
A0A384J7A0-138	A0A384J7A0	138	K	Peroxidase	Bcccp1	1	3.9841e-11	152.48	LAWHCSGTFDK(1)ETGTGGSNGATMR	3	-0.78516	1
A0A384J7A0-299	A0A384J7A0	299	K	Peroxidase	Bcccp1	1	5.64932e-05	123.51	WNGPK(1)QYEDK	2	0.012973	4
A0A384J7A0-231	A0A384J7A0	231	K	Peroxidase	Bcccp1	1	1.26628e-05	105.2	LPDASQGNK(1)HLR	3	0.4287	2
A0A384J7A0-212	A0A384J7A0	212	K	Peroxidase	Bcccp1	1	3.48589e-17	205.37	QDK(1)DAAACTPDGR	2	-0.29947	2
A0A384J7A0-101	A0A384J7A0	101	K	Peroxidase	Bcccp1	1	2.21184e-17	201.3	FDDYQK(1)VYNEIAER	2	-1.2791	5
A0A384J7A0-175	A0A384J7A0	175	K	Peroxidase	Bcccp1	1	0.00349287	76.064	DFLAPIK(1)AK	2	0.95215	3
A0A384J7A0-113	A0A384J7A0	113	K	Peroxidase	Bcccp1	1	6.77372e-54	321.92	LEEK(1)DDYDDGSYGPVLVR	3	-0.10902	5
A0A384J7A7-149	A0A384J7A7	149	K	Bcpsd	Bcpsd	1	0.000368594	96.604	VFEAEDPK(1)NWK	2	-1.57	3
A0A384J7A7-217	A0A384J7A7	217	K	Bcpsd	Bcpsd	1	0.00110796	98.044	EK(1)VPNFDNK	2	0.80651	3
A0A384J7A7-114	A0A384J7A7	114	K	Bcpsd	Bcpsd	1	7.59027e-23	216.67	FAK(1)EIGSIMDKPESWNETSLTSYR	3	-0.79893	2
A0A384J7A7-38	A0A384J7A7	38	K	Bcpsd	Bcpsd	1	3.49719e-15	169.49	NALAHDIPDMK(1)TYGIISGK	3	0.066023	4
A0A384J7A7-205	A0A384J7A7	205	K	Bcpsd	Bcpsd	1	0.0145982	61.11	NIPWK(1)VSDMLGK	2	-1.6223	2
A0A384J7A7-212	A0A384J7A7	212	K	Bcpsd	Bcpsd	1	8.59223e-05	117.7	VSDMLGK(1)YGK	2	0.034618	5
A0A384J7B7-74	A0A384J7B7	74	K	Bcpre7	Bcpre7	1	0.0288961	63.148	YQPK(1)VFK	2	0.15046	2
A0A384J7B7-139	A0A384J7B7	139	K	Bcpre7	Bcpre7	1	0.000262142	121.73	LATILYSK(1)R	2	0.29492	3
A0A384J7B7-214	A0A384J7B7	214	K	Bcpre7	Bcpre7	1	0.0135933	73.616	EK(1)IPLPR	2	0.30755	1
A0A384J7B7-126	A0A384J7B7	126	K	Bcpre7	Bcpre7	1	0.000243771	123.01	PMSVK(1)ACAQR	2	0.40139	1
A0A384J7B7-113	A0A384J7B7	113	K	Bcpre7	Bcpre7	1	0.00244561	85.716	LDAIVK(1)MYR	2	-0.3544	3
A0A384J7C4-124	A0A384J7C4	124	K	14_3_3 domain-containing protein	BCIN_01g09310	1	0.00732203	86.866	VFYHK(1)MK	2	1.0013	11
A0A384J7C4-33	A0A384J7C4	33	K	14_3_3 domain-containing protein	BCIN_01g09310	1	0.0108112	63.923	EVAK(1)LGGELTVDER	2	-1.6367	1
A0A384J7C4-70	A0A384J7C4	70	K	14_3_3 domain-containing protein	BCIN_01g09310	1	3.46837e-08	156.14	IISSIEQK(1)EESK	2	0.48075	3
A0A384J7C4-78	A0A384J7C4	78	K	14_3_3 domain-containing protein	BCIN_01g09310	1	0.000937944	81.525	GTDK(1)HVSTIR	2	-0.6195	3
A0A384J7C4-143	A0A384J7C4	143	K	14_3_3 domain-containing protein	BCIN_01g09310	1	1.08442e-05	113.07	K(1)VAATAAHEAYK	3	-0.29271	2
A0A384J7C4-119	A0A384J7C4	119	K	14_3_3 domain-containing protein	BCIN_01g09310	1	9.6935e-05	99.752	AESGESK(1)VFYHK	3	0.09516	4
A0A384J7C4-154	A0A384J7C4	154	K	14_3_3 domain-containing protein	BCIN_01g09310	1	9.49352e-24	205.26	VAATAAHEAYK(1)NATDVAQTELTPTHPIR	4	0.98259	3
A0A384J7C4-141	A0A384J7C4	141	K	14_3_3 domain-containing protein	BCIN_01g09310	1	4.44192e-07	145.28	YLAEFASGDK(1)R	2	0.40282	7
A0A384J7C4-29	A0A384J7C4	29	K	14_3_3 domain-containing protein	BCIN_01g09310	1	0.000252743	94.09	YDEMVTYMK(1)EVAK	2	-0.57685	5
A0A384J7C4-126	A0A384J7C4	126	K	14_3_3 domain-containing protein	BCIN_01g09310	1	0.00176009	116.73	MK(1)GDYHR	2	-0.28532	1
A0A384J7C4-261	A0A384J7C4	261	K	14_3_3 domain-containing protein	BCIN_01g09310	1	1.25573e-05	99.313	AVEPETK(1)ADEPATEAAPAPES	3	-1.0979	1
A0A384J7C4-250	A0A384J7C4	250	K	14_3_3 domain-containing protein	BCIN_01g09310	1	5.14586e-13	153.06	DNLTLWTSSDNGDPEAAAAGDAPK(1)EAEK	3	-0.436	2
A0A384J7C4-51	A0A384J7C4	51	K	14_3_3 domain-containing protein	BCIN_01g09310	1	6.45777e-13	176.89	NLLSVAYK(1)NVVGTR	3	-0.58372	3
A0A384J7C4-8	A0A384J7C4	8	K	14_3_3 domain-containing protein	BCIN_01g09310	1	0.00432252	87.476	ESK(1)TFLAR	2	0.056872	3
A0A384J7C4-254	A0A384J7C4	254	K	14_3_3 domain-containing protein	BCIN_01g09310	1	5.79123e-06	130.69	EAEK(1)AVEPETK	2	-0.20414	2
A0A384J7C4-89	A0A384J7C4	89	K	14_3_3 domain-containing protein	BCIN_01g09310	1	2.79631e-05	133.23	QK(1)IETELEK	2	1.5725	2
A0A384J7C7-252	A0A384J7C7	252	K	MGS domain-containing protein	BCIN_01g09580	1	0.0097809	55.546	ELK(1)AALGHPAAASFK	3	-0.36612	1
A0A384J7C7-39	A0A384J7C7	39	K	MGS domain-containing protein	BCIN_01g09580	1	0.00022317	97.957	LLASGGTSK(1)MIR	2	-1.4818	2
A0A384J7C7-192	A0A384J7C7	192	K	MGS domain-containing protein	BCIN_01g09580	1	2.287e-06	122.56	K(1)QYAGEGVQQLALR	2	0.25404	1
A0A384J7C7-26	A0A384J7C7	26	K	MGS domain-containing protein	BCIN_01g09580	1	0.0230192	63.054	GLIK(1)QNVR	2	0.095213	2
A0A384J7C7-14	A0A384J7C7	14	K	MGS domain-containing protein	BCIN_01g09580	1	0.00115999	94.465	TAIISVYDK(1)K	2	-0.056424	4
A0A384J7C7-22	A0A384J7C7	22	K	MGS domain-containing protein	BCIN_01g09580	1	0.0281913	54.259	GLLDLAK(1)GLIK	2	-0.39679	1
A0A384J7C7-462	A0A384J7C7	462	K	MGS domain-containing protein	BCIN_01g09580	1	6.51498e-11	182.07	LAGDK(1)ADNWWLR	2	-0.39591	2
A0A384J7C7-86	A0A384J7C7	86	K	MGS domain-containing protein	BCIN_01g09580	1	4.17893e-20	203.92	DLASDEK(1)DLAEQNIDK	3	-1.1924	2
A0A384J7C7-478	A0A384J7C7	478	K	MGS domain-containing protein	BCIN_01g09580	1	0.0295295	62.714	VLGIK(1)FK	2	0.16992	3
A0A384J7C7-5	A0A384J7C7	5	K	MGS domain-containing protein	BCIN_01g09580	1	3.46204e-06	106.14	SAQK(1)TAIISVYDK	2	1.1306	2
A0A384J7D3-1013	A0A384J7D3	1013	K	26S proteasome regulatory subunit RPN2	Bcrpn2	1	0.0101438	54.768	VLPSQLK(1)FVSFPAGR	3	-0.70299	1
A0A384J7D3-1050	A0A384J7D3	1050	K	26S proteasome regulatory subunit RPN2	Bcrpn2	1	0.012307	71.379	VLIEEK(1)VK	2	1.1743	1
A0A384J7D3-357	A0A384J7D3	357	K	26S proteasome regulatory subunit RPN2	Bcrpn2	1	0.00900786	80.229	VIK(1)SLPK	2	-0.93422	2
A0A384J7D3-504	A0A384J7D3	504	K	26S proteasome regulatory subunit RPN2	Bcrpn2	1	0.00138933	114.28	GNLSQAK(1)R	2	2.6588	1
A0A384J7E5-135	A0A384J7E5	135	K	Ribosome biogenesis regulatory protein	Bcrrs1	1	8.91376e-15	171.46	LVYDESTGEWVPK(1)WGYK	2	-0.22756	2
A0A384J7F6-186	A0A384J7F6	186	K	Bcpam17	Bcpam17	1	0.0139015	85.212	EK(1)EFYAR	2	-0.4474	2
A0A384J7J1-98	A0A384J7J1	98	K	Uncharacterized protein	BCIN_01g09840	1	0.0255798	67.897	VQGADPK(1)K	2	-0.015012	1
A0A384J7J1-317	A0A384J7J1	317	K	Uncharacterized protein	BCIN_01g09840	1	0.00476625	79.427	LIGETGEK(1)R	2	0.99341	2
A0A384J7J1-3	A0A384J7J1	3	K	Uncharacterized protein	BCIN_01g09840	1	0.0284384	48.561	SK(1)TVVVK	2	-0.26573	1
A0A384J7J1-91	A0A384J7J1	91	K	Uncharacterized protein	BCIN_01g09840	1	2.94922e-07	145.08	QVEK(1)VQGADPK	2	0.07951	1
A0A384J7J1-325	A0A384J7J1	325	K	Uncharacterized protein	BCIN_01g09840	1	0.0150116	60.508	LEK(1)IDHDH	3	-0.40157	1
A0A384J7J6-445	A0A384J7J6	445	K	Bcrsm23	Bcrsm23	1	0.000973568	99.283	VDEK(1)TVTEK	2	-1.9693	1
A0A384J7J6-174	A0A384J7J6	174	K	Bcrsm23	Bcrsm23	1	0.000578105	100.88	VLEEAGAEK(1)K	2	0.65269	1
A0A384J7L6-290	A0A384J7L6	290	K	Uncharacterized protein	BCIN_01g10290	1	0.00819157	68.676	VFDFPTGK(1)LYR	2	-3.1258	1
A0A384J7M3-235	A0A384J7M3	235	K	Bcsec13	Bcsec13	1	7.47188e-29	250.69	SYIASASQDK(1)TVR	2	0.05842	2
A0A384J7P6-163	A0A384J7P6	163	K	Tubulin alpha chain	BCIN_02g00900	1	0.00123895	116.73	LSVDYGK(1)K	2	0.23789	2
A0A384J7P6-112	A0A384J7P6	112	K	Tubulin alpha chain	BCIN_02g00900	1	1.10921e-06	106.38	GHYTVGK(1)ELIDQVLDK	3	-0.50055	3
A0A384J7P6-401	A0A384J7P6	401	K	Tubulin alpha chain	BCIN_02g00900	1	0.000111133	147.29	FDLMYSK(1)R	2	-0.22078	7
A0A384J7P6-60	A0A384J7P6	60	K	Tubulin alpha chain	BCIN_02g00900	1	5.15784e-22	201.61	AADPDQGFSTFFSETGQGK(1)YVPR	3	-0.014054	3
A0A384J7P6-96	A0A384J7P6	96	K	Tubulin alpha chain	BCIN_02g00900	1	3.62249e-15	163.53	NLFHPEQMITGK(1)EDASNNYAR	3	-1.4566	8
A0A384J7P6-121	A0A384J7P6	121	K	Tubulin alpha chain	BCIN_02g00900	1	4.69917e-07	134.98	ELIDQVLDK(1)VR	2	0.065625	2
A0A384J7P8-64	A0A384J7P8	64	K	Phospho-2-dehydro-3-deoxyheptonate aldolase	BCIN_01g10330	1	3.03908e-24	236.12	NESVDVVTGADK(1)NGR	2	-0.87686	1
A0A384J7P8-259	A0A384J7P8	259	K	Phospho-2-dehydro-3-deoxyheptonate aldolase	BCIN_01g10330	1	3.57011e-12	169.17	GTNYDAK(1)SIGEAK	2	-1.7621	2
A0A384J7P8-132	A0A384J7P8	132	K	Phospho-2-dehydro-3-deoxyheptonate aldolase	BCIN_01g10330	1	1.64204e-10	124.5	GLINDPDIDNSFK(1)INK	2	-0.32339	1
A0A384J7Q3-309	A0A384J7Q3	309	K	Glucose-6-phosphate 1-dehydrogenase	Bczwf1	1	0.000143335	106.35	SLDGNK(1)PSYK	2	-2.939	2
A0A384J7Q3-198	A0A384J7Q3	198	K	Glucose-6-phosphate 1-dehydrogenase	Bczwf1	1	1.5617e-08	160.52	IDHYLGK(1)EMVK	3	-0.34853	5
A0A384J7Q3-122	A0A384J7Q3	122	K	Glucose-6-phosphate 1-dehydrogenase	Bczwf1	1	0.0214235	60.167	HCEEFEK(1)GR	2	1.0692	2
A0A384J7Q3-294	A0A384J7Q3	294	K	Glucose-6-phosphate 1-dehydrogenase	Bczwf1	1	7.63787e-07	124.78	AIPAIEPK(1)NVIIGQYGK	2	3.4031	3
A0A384J7Q3-320	A0A384J7Q3	320	K	Glucose-6-phosphate 1-dehydrogenase	Bczwf1	1	0.000144326	106.16	EDDTVPK(1)DSR	2	-3.2648	1
A0A384J7Q3-65	A0A384J7Q3	65	K	Glucose-6-phosphate 1-dehydrogenase	Bczwf1	1	8.09196e-05	106.67	TK(1)MDHEEYIK	3	-0.25178	1
A0A384J7Q3-350	A0A384J7Q3	350	K	Glucose-6-phosphate 1-dehydrogenase	Bczwf1	1	0.00239566	100.58	AGK(1)ALNEQK	2	2.4402	1
A0A384J7Q3-185	A0A384J7Q3	185	K	Glucose-6-phosphate 1-dehydrogenase	Bczwf1	1	1.22712e-08	143.98	ALEPNWK(1)EDEIFR	2	-0.028832	3
A0A384J7Q3-303	A0A384J7Q3	303	K	Glucose-6-phosphate 1-dehydrogenase	Bczwf1	0.999956	7.22223e-10	133.93	NVIIGQYGK(1)SLDGNKPSYK	3	1.1123	3
A0A384J7Q3-168	A0A384J7Q3	168	K	Glucose-6-phosphate 1-dehydrogenase	Bczwf1	1	0.000280431	83.226	PFGK(1)DLGSSR	2	0.47856	4
A0A384J7Q3-115	A0A384J7Q3	115	K	Glucose-6-phosphate 1-dehydrogenase	Bczwf1	1	0.00199287	95.311	K(1)HCEEFEK	3	-0.44196	1
A0A384J7Q3-313	A0A384J7Q3	313	K	Glucose-6-phosphate 1-dehydrogenase	Bczwf1	0.999998	2.92344e-07	129.11	SLDGNKPSYK(1)EDDTVPK	3	-0.5876	5
A0A384J7Q3-231	A0A384J7Q3	231	K	Glucose-6-phosphate 1-dehydrogenase	Bczwf1	1	3.59992e-05	97.256	NHIDNVQITFK(1)EPFGTEGR	3	-0.14564	1
A0A384J7Q3-38	A0A384J7Q3	38	K	Glucose-6-phosphate 1-dehydrogenase	Bczwf1	1	3.27344e-05	122.69	K(1)TFPALFGLYR	2	1.7672	2
A0A384J7Q3-510	A0A384J7Q3	510	K	Glucose-6-phosphate 1-dehydrogenase	Bczwf1	1	0.000132038	81.01	FSDAAGYQWPTTQTAPNK(1)L	3	-2.0639	2
A0A384J7Q3-73	A0A384J7Q3	73	K	Glucose-6-phosphate 1-dehydrogenase	Bczwf1	1	5.59441e-05	128.86	MDHEEYIK(1)R	3	-0.71022	2
A0A384J7Q3-164	A0A384J7Q3	164	K	Glucose-6-phosphate 1-dehydrogenase	Bczwf1	1	0.00263746	83.948	IIVEK(1)PFGK	2	0.54798	3
A0A384J7Q3-372	A0A384J7Q3	372	K	Glucose-6-phosphate 1-dehydrogenase	Bczwf1	1	1.01991e-07	144.57	DVTSGIFK(1)DIPR	2	0.31338	3
A0A384J7Q3-54	A0A384J7Q3	54	K	Glucose-6-phosphate 1-dehydrogenase	Bczwf1	1	0.00292871	81.263	NQFLPK(1)DVR	2	-0.67973	3
A0A384J7R5-191	A0A384J7R5	191	K	Bcyar1	Bcyar1	1	3.73073e-06	106.38	VK(1)ELGIGGSGAGEK	2	-2.4887	1
A0A384J7S6-14	A0A384J7S6	14	K	Bcsgt1	Bcsgt1	1	5.89303e-07	125.5	STQAALGAAAIDK(1)R	2	-0.1946	2
A0A384J7V9-350	A0A384J7V9	350	K	tRNA-synt_1e domain-containing protein	BCIN_02g00120	1	0.020204	64.82	GAGDFALWK(1)K	2	0.16919	1
A0A384J7V9-443	A0A384J7V9	443	K	tRNA-synt_1e domain-containing protein	BCIN_02g00120	1	0.00189104	90.827	SLK(1)NFQTIR	2	1.4166	1
A0A384J7V9-283	A0A384J7V9	283	K	tRNA-synt_1e domain-containing protein	BCIN_02g00120	1	0.0449955	62.714	IAIFVK(1)K	2	-0.94948	2
A0A384J7W5-46	A0A384J7W5	46	K	Uncharacterized protein	BCIN_02g00160	0.999933	3.3493e-07	133.04	K(1)EGKPVSHAFAK	3	0.43588	1
A0A384J7W5-75	A0A384J7W5	75	K	Uncharacterized protein	BCIN_02g00160	1	1.71978e-13	193.96	LAETK(1)GEDWVR	3	0.41382	15
A0A384J7W5-70	A0A384J7W5	70	K	Uncharacterized protein	BCIN_02g00160	1	1.79056e-43	277.44	ELLAGFAAGEIDK(1)LAETK	2	-0.47273	1
A0A384J7W5-57	A0A384J7W5	57	K	Uncharacterized protein	BCIN_02g00160	1	3.59068e-07	117.38	PVSHAFAK(1)ELLAGFAAGEIDK	3	0.28723	10
A0A384J7W5-49	A0A384J7W5	49	K	Uncharacterized protein	BCIN_02g00160	1	0.00431047	69.346	EGK(1)PVSHAFAK	3	0.28493	4
A0A384J7X5-75	A0A384J7X5	75	K	Nucleoside diphosphate kinase	Bcynk1	1	4.62405e-05	110.08	LAAIK(1)LTTPGK	2	0.28636	3
A0A384J7X5-70	A0A384J7X5	70	K	Nucleoside diphosphate kinase	Bcynk1	1	0.00444228	86.794	GYK(1)LAAIK	2	-0.051716	5
A0A384J7X5-179	A0A384J7X5	179	K	Nucleoside diphosphate kinase	Bcynk1	1	3.31747e-15	173.28	EGEVLSWK(1)SAQHDWVYEK	3	-0.35103	6
A0A384J7X5-164	A0A384J7X5	164	K	Nucleoside diphosphate kinase	Bcynk1	1	0.0472876	136.57	K(1)EIALWFK	2	-0.45866	6
A0A384J7Y1-750	A0A384J7Y1	750	K	Bcgdb1	Bcgdb1	1	6.71e-08	131.66	TGAGEGGIGGVK(1)K	2	-0.25256	1
A0A384J7Y1-735	A0A384J7Y1	735	K	Bcgdb1	Bcgdb1	1	9.16849e-09	160.52	LYTSASSEK(1)EVK	2	-0.44462	1
A0A384J7Y7-246	A0A384J7Y7	246	K	FAD_binding_3 domain-containing protein	BCIN_02g00013	1	0.0377487	46.819	EWEESWK(1)AR	2	-0.079751	1
A0A384J7Y7-131	A0A384J7Y7	131	K	FAD_binding_3 domain-containing protein	BCIN_02g00013	1	0.002561	68.639	TIASCLPSDQIHLGK(1)SLK	3	0.1688	2
A0A384J7Y7-190	A0A384J7Y7	190	K	FAD_binding_3 domain-containing protein	BCIN_02g00013	1	1.23405e-10	158.17	SLVK(1)MAALPQDVQNYCK	2	0.89665	1
A0A384J7Y7-213	A0A384J7Y7	213	K	FAD_binding_3 domain-containing protein	BCIN_02g00013	1	0.00880805	63.624	HGNVWVAPGK(1)K	3	0.77229	2
A0A384J7Z9-890	A0A384J7Z9	890	K	Bcrot2	Bcrot2	1	0.00473964	97.033	LTDK(1)YLK	2	0.62559	2
A0A384J7Z9-902	A0A384J7Z9	902	K	Bcrot2	Bcrot2	1	0.00036134	85.287	NVGVEK(1)ILVVGAPK	2	0.78923	2
A0A384J7Z9-484	A0A384J7Z9	484	K	Bcrot2	Bcrot2	1	1.09957e-05	119.52	NEANYK(1)VVDELK	2	-2.7439	2
A0A384J7Z9-896	A0A384J7Z9	896	K	Bcrot2	Bcrot2	1	0.0328911	55.839	SMK(1)NVGVEK	2	1.1589	2
A0A384J7Z9-173	A0A384J7Z9	173	K	Bcrot2	Bcrot2	1	4.55747e-05	98.508	YPGVSHITFGPDGK(1)FK	3	0.12707	2
A0A384J7Z9-88	A0A384J7Z9	88	K	Bcrot2	Bcrot2	1	0.00157789	79.283	DGQLQGTILK(1)K	2	1.1699	1
A0A384J7Z9-46	A0A384J7Z9	46	K	Bcrot2	Bcrot2	1	7.21803e-08	164.65	TCDQSGFCK(1)R	2	-0.46545	1
A0A384J7Z9-490	A0A384J7Z9	490	K	Bcrot2	Bcrot2	1	0.00222199	99.442	VVDELK(1)SK	2	0.95622	1
A0A384J803-178	A0A384J803	178	K	Abhydrolase_3 domain-containing protein	BCIN_02g00540	1	0.0591397	44.426	K(1)DWYSVASETK	2	-0.44265	1
A0A384J806-710	A0A384J806	710	K	C2H2-type domain-containing protein	BCIN_02g01800	1	0.0375752	55.461	LFK(1)EEHFWK	3	-0.52863	1
A0A384J806-497	A0A384J806	497	K	C2H2-type domain-containing protein	BCIN_02g01800	1	0.0525862	45.28	LQPPVTAPTPK(1)K	2	1.2291	1
A0A384J811-679	A0A384J811	679	K	Uncharacterized protein	BCIN_02g01370	1	5.78146e-10	167.11	VQLVDQNK(1)GSK	2	0.50578	3
A0A384J811-167	A0A384J811	167	K	Uncharacterized protein	BCIN_02g01370	1	2.12888e-10	162.38	ASEDK(1)NIGPLIK	2	0.16767	1
A0A384J811-469	A0A384J811	469	K	Uncharacterized protein	BCIN_02g01370	1	0.00083489	98.048	ETLAGPFGK(1)K	2	-1.454	3
A0A384J811-302	A0A384J811	302	K	Uncharacterized protein	BCIN_02g01370	1	5.98845e-06	135.86	FACDGLK(1)TQR	2	0.41268	4
A0A384J811-312	A0A384J811	312	K	Uncharacterized protein	BCIN_02g01370	1	0.00195194	105.14	LTTPLIK(1)K	2	-0.29401	3
A0A384J811-105	A0A384J811	105	K	Uncharacterized protein	BCIN_02g01370	1	5.40489e-11	149.07	PVASCAWPVQPGMVVK(1)TNSPLTHK	3	-0.79361	1
A0A384J811-113	A0A384J811	113	K	Uncharacterized protein	BCIN_02g01370	1	0.0148741	52.247	TNSPLTHK(1)AR	3	-1.0631	1
A0A384J824-246	A0A384J824	246	K	Aldo_ket_red domain-containing protein	BCIN_02g00230	1	4.10477e-06	115.12	GVPVVTTSLK(1)EER	2	1.4094	2
A0A384J824-280	A0A384J824	280	K	Aldo_ket_red domain-containing protein	BCIN_02g00230	1	2.14529e-05	115.57	K(1)YFADNFAGEDK	2	-0.31716	4
A0A384J824-83	A0A384J824	83	K	Aldo_ket_red domain-containing protein	BCIN_02g00230	1	0.00332158	93.178	EK(1)LFVTTK	2	0.40674	2
A0A384J852-32	A0A384J852	32	K	Uncharacterized protein	BCIN_02g00470	1	0.000308941	102.06	VLPMFSLK(1)GR	2	0.2787	4
A0A384J852-172	A0A384J852	172	K	Uncharacterized protein	BCIN_02g00470	1	0.0510688	49.472	EGTTLDGK(1)K	2	0.14452	1
A0A384J852-253	A0A384J852	253	K	Uncharacterized protein	BCIN_02g00470	1	0.0350799	58.917	DK(1)IPMGR	2	0.87529	3
A0A384J852-10	A0A384J852	10	K	Uncharacterized protein	BCIN_02g00470	1	2.29082e-05	113.03	AGEAMNDGK(1)FK	2	-0.98038	4
A0A384J852-12	A0A384J852	12	K	Uncharacterized protein	BCIN_02g00470	1	1.95015e-06	108.66	FK(1)HNLTEAPTYTSK	3	0.6318	1
A0A384J855-230	A0A384J855	230	K	Uncharacterized protein	BCIN_02g00480	1	9.94721e-06	128.57	YFEK(1)NQAEAVK	2	-0.83805	1
A0A384J885-50	A0A384J885	50	K	Bcrpt1	Bcrpt1	1	5.44636e-05	103.44	TYGAAPYGAALK(1)K	2	0.081637	2
A0A384J885-57	A0A384J885	57	K	Bcrpt1	Bcrpt1	1	0.000500727	130.23	KLEQQIK(1)EK	2	-0.12632	1
A0A384J885-122	A0A384J885	122	K	Bcrpt1	Bcrpt1	1	0.00364574	74.267	YVINVK(1)QIAK	2	0.56458	2
A0A384J885-413	A0A384J885	413	K	Bcrpt1	Bcrpt1	1	1.96124e-09	159.18	VATEK(1)DFLSAVDK	2	-0.39069	2
A0A384J885-366	A0A384J885	366	K	Bcrpt1	Bcrpt1	1	0.0016903	75.229	IHAK(1)SMSVER	3	-0.36461	3
A0A384J885-5	A0A384J885	5	K	Bcrpt1	Bcrpt1	1	2.06929e-14	209.25	VSAK(1)GQNWENYK	2	0.19855	2
A0A384J885-110	A0A384J885	110	K	Bcrpt1	Bcrpt1	1	0.000461479	99.5	IIQDEK(1)DTEK	2	-1.2631	2
A0A384J888-418	A0A384J888	418	K	Bcqcr2	Bcqcr2	1	0.0161872	44.515	AFQIDEVGK(1)SVESVSIEK	3	-1.8401	1
A0A384J888-68	A0A384J888	68	K	Bcqcr2	Bcqcr2	1	0.00125411	86.189	LAVVAK(1)AGTR	2	-0.10349	3
A0A384J888-377	A0A384J888	377	K	Bcqcr2	Bcqcr2	1	3.85962e-10	136.43	AISEGSISQEDFTK(1)AVANAK	3	-0.54592	5
A0A384J888-427	A0A384J888	427	K	Bcqcr2	Bcqcr2	1	4.27503e-05	111.86	SVESVSIEK(1)LK	2	2.0607	2
A0A384J888-363	A0A384J888	363	K	Bcqcr2	Bcqcr2	1	1.21184e-14	164.53	ALK(1)AISEGSISQEDFTK	3	-1.5923	3
A0A384J888-360	A0A384J888	360	K	Bcqcr2	Bcqcr2	1	0.0470882	42.061	SAAIEAVK(1)ALK	2	0.3421	1
A0A384J888-433	A0A384J888	433	K	Bcqcr2	Bcqcr2	1	0.000149152	105.2	SAAK(1)AILEGK	2	-0.4631	2
A0A384J888-62	A0A384J888	62	K	Bcqcr2	Bcqcr2	1	0.00400433	71.935	DVAGATTK(1)LAVVAK	2	1.7656	1
A0A384J888-257	A0A384J888	257	K	Bcqcr2	Bcqcr2	1	6.1798e-67	330.17	WVGEFFTGTHAGQALSGPGATK(1)YYGGEER	3	-0.35764	3
A0A384J8A9-42	A0A384J8A9	42	K	Uncharacterized protein	BCIN_02g02700	1	0.00961043	90.862	FEADQK(1)R	2	-0.30219	1
A0A384J8B2-103	A0A384J8B2	103	K	Actin-related protein 2/3 complex subunit 3	Bcarc18	1	0.00476679	119.21	VRPK(1)MEFR	3	1.0554	1
A0A384J8B9-386	A0A384J8B9	386	K	Bcfth1	Bcfth1	1	0.0194882	58.699	DPEK(1)ALDTVR	2	-0.36133	1
A0A384J8C2-251	A0A384J8C2	251	K	Uncharacterized protein	BCIN_02g01010	1	6.29296e-06	102.15	NK(1)VLATGTTQQLPFAEVQEVR	3	3.1653	1
A0A384J8C3-117	A0A384J8C3	117	K	Uncharacterized protein	BCIN_02g01020	1	0.00123895	116.73	FVVSVIK(1)R	2	0.48272	1
A0A384J8E6-66	A0A384J8E6	66	K	Uncharacterized protein	BCIN_02g02490	1	0.0227643	53.448	TTSSTK(1)WISAK	2	0.96634	1
A0A384J8F6-125	A0A384J8F6	125	K	Bccpd2	Bccpd2	1	1.004e-06	126.83	EIVHELEQVDGK(1)K	3	-0.23279	2
A0A384J8F6-400	A0A384J8F6	400	K	Bccpd2	Bccpd2	1	0.0231463	58.592	LVDVLK(1)EPR	2	0.11208	1
A0A384J8G7-290	A0A384J8G7	290	K	Bcape1	Bcape1	1	0.00935473	68.657	LVK(1)LGWPIAR	2	-0.77837	2
A0A384J8K6-83	A0A384J8K6	83	K	Bchpm1	Bchpm1	1	1.77373e-05	124.6	LDDGK(1)EIGIPR	2	-0.083573	1
A0A384J8L2-734	A0A384J8L2	734	K	Bcstt3	Bcstt3	1	1.21375e-07	132.31	DHASAASFDK(1)GNK	2	3.2123	3
A0A384J8N2-323	A0A384J8N2	323	K	Bcnrp1	Bcnrp1	1	6.7196e-19	205.33	ALNEK(1)AIEVSPSSSR	2	0.518	2
A0A384J8Q2-170	A0A384J8Q2	170	K	Uncharacterized protein	BCIN_02g03450	1	0.000844196	82.417	LVAHYEK(1)INK	3	-0.27843	1
A0A384J8Q2-103	A0A384J8Q2	103	K	Uncharacterized protein	BCIN_02g03450	1	0.000232105	95.618	LIDSYSHYK(1)EK	3	-0.29173	4
A0A384J8R8-759	A0A384J8R8	759	K	Bcpmt4	Bcpmt4	1	0.000387008	91.313	K(1)WLGYDLHFAK	3	0.12252	1
A0A384J8R8-543	A0A384J8R8	543	K	Bcpmt4	Bcpmt4	1	0.00177153	123.69	K(1)WFELQR	2	-1.5862	3
A0A384J8R8-473	A0A384J8R8	473	K	Bcpmt4	Bcpmt4	1	6.27794e-05	98.943	SLQGQFK(1)LIHWPSK	3	0.3413	1
A0A384J8S2-104	A0A384J8S2	104	K	Citrate synthase	BCIN_02g02750	1	0.000148241	98.592	GK(1)TIPECQELLPK	2	-0.22699	2
A0A384J8S2-241	A0A384J8S2	241	K	Citrate synthase	BCIN_02g02750	1	4.71679e-35	248.46	DK(1)DYSFNFANQLGFGENK	3	0.54748	3
A0A384J8S2-42	A0A384J8S2	42	K	Citrate synthase	BCIN_02g02750	1	0.000162989	148.04	TQTLK(1)ER	2	0.1467	3
A0A384J8S2-401	A0A384J8S2	401	K	Citrate synthase	BCIN_02g02750	1	0.000290075	83.087	IAPGVLTEHGK(1)TK	3	0.46542	2
A0A384J8S2-464	A0A384J8S2	464	K	Citrate synthase	BCIN_02g02750	1	0.00158203	73.386	SFSTEK(1)WAEIVGAK	3	0.13249	1
A0A384J8S2-324	A0A384J8S2	324	K	Citrate synthase	BCIN_02g02750	1	5.22086e-07	123.92	MK(1)AAIGDDLSDEAIK	3	-1.1962	8
A0A384J8S2-383	A0A384J8S2	383	K	Citrate synthase	BCIN_02g02750	1	8.01878e-07	115.8	HLPSDPMYK(1)LVSQVYK	3	0.49672	3
A0A384J8S2-84	A0A384J8S2	84	K	Citrate synthase	BCIN_02g02750	1	4.43705e-10	138.75	GIK(1)SLVWEGSVLDSEEGIR	3	-0.98339	2
A0A384J8S2-233	A0A384J8S2	233	K	Citrate synthase	BCIN_02g02750	1	0.000349508	107.57	GGK(1)VAAVQK	2	0.44124	2
A0A384J8S2-458	A0A384J8S2	458	K	Citrate synthase	BCIN_02g02750	1	1.24584e-13	163.56	PK(1)SFSTEK	2	1.4617	5
A0A384J8S2-374	A0A384J8S2	374	K	Citrate synthase	BCIN_02g02750	1	1.0398e-17	210.9	EFAEK(1)HLPSDPMYK	2	0.95266	7
A0A384J8S2-390	A0A384J8S2	390	K	Citrate synthase	BCIN_02g02750	1	1.41651e-06	109.63	LVSQVYK(1)IAPGVLTEHGK	3	0.072821	2
A0A384J8S2-230	A0A384J8S2	230	K	Citrate synthase	BCIN_02g02750	1	5.47386e-05	123.86	IYQNVFK(1)GGK	2	0.30671	4
A0A384J8S2-199	A0A384J8S2	199	K	Citrate synthase	BCIN_02g02750	1	3.77467e-28	235.54	K(1)NEYWGHTFEDSMDLIAK	3	2.0794	6
A0A384J8S2-52	A0A384J8S2	52	K	Citrate synthase	BCIN_02g02750	1	2.39057e-06	122.78	FAEQLPEK(1)IEQIK	2	0.83478	3
A0A384J8S2-472	A0A384J8S2	472	K	Citrate synthase	BCIN_02g02750	1	0.00816481	74.376	WAEIVGAK(1)L	2	0.1264	4
A0A384J8S2-66	A0A384J8S2	66	K	Citrate synthase	BCIN_02g02750	1	7.19484e-22	197.1	GYGNK(1)VIGEVTLDQVYGGAR	3	1.3867	2
A0A384J8S2-195	A0A384J8S2	195	K	Citrate synthase	BCIN_02g02750	1	0.0165263	62.714	AYAK(1)GMK	2	0.087926	3
A0A384J8S5-548	A0A384J8S5	548	K	Bcnic96	Bcnic96	1	0.00402815	63.447	QFAAAYLDDNTNSAQAADLK(1)K	3	-1.9648	1
A0A384J8S5-755	A0A384J8S5	755	K	Bcnic96	Bcnic96	1	0.046056	46.462	TFK(1)DIGAR	2	-2.8228	1
A0A384J8T3-123	A0A384J8T3	123	K	Tubulin alpha chain	BctubB	1	3.68481e-05	114.86	EILDGTLDK(1)IR	2	0.089224	3
A0A384J8T3-165	A0A384J8T3	165	K	Tubulin alpha chain	BctubB	1	0.00123895	116.73	LSTDYGK(1)K	2	-0.060419	3
A0A384J8T3-114	A0A384J8T3	114	K	Tubulin alpha chain	BctubB	1	4.13986e-20	204.07	GHYTIGK(1)EILDGTLDK	2	1.7791	5
A0A384J8T3-168	A0A384J8T3	168	K	Tubulin alpha chain	BctubB	1	4.32197e-08	154.67	SK(1)LEFAVYPAPR	2	-0.1923	1
A0A384J8T3-408	A0A384J8T3	408	K	Tubulin alpha chain	BctubB	1	0.000111133	147.29	FDLMYSK(1)R	2	-0.22078	7
A0A384J8T3-401	A0A384J8T3	401	K	Tubulin alpha chain	BctubB	1	5.5584e-06	128.68	LDHK(1)FDLMYSK	3	0.094654	2
A0A384J8T3-98	A0A384J8T3	98	K	Tubulin alpha chain	BctubB	1	8.42547e-22	195.77	SLFHPELLISGK(1)EDAANNYAR	3	0.25902	8
A0A384J8T3-338	A0A384J8T3	338	K	Tubulin alpha chain	BctubB	1	1.81376e-05	110.38	DCNAAVASLK(1)AK	2	0.39167	2
A0A384J8T3-340	A0A384J8T3	340	K	Tubulin alpha chain	BctubB	1	1.38254e-15	188.44	AK(1)TSFNLVEWCPTGFK	2	0.59749	2
A0A384J8T3-62	A0A384J8T3	62	K	Tubulin alpha chain	BctubB	1	2.38673e-30	234.11	AVHESGELDTVFTETGNGK(1)YVPR	3	-0.55279	2
A0A384J8V0-14	A0A384J8V0	14	K	WD_REPEATS_REGION domain-containing protein	BCIN_02g02260	1	0.00996075	76.478	AK(1)LAELK	2	0.44672	3
A0A384J8V3-119	A0A384J8V3	119	K	Bcggc1	Bcggc1	1	5.27314e-05	97.384	DYLTTHHGSTFENTFGK(1)K	3	-0.25857	2
A0A384J8V3-53	A0A384J8V3	53	K	Bcggc1	Bcggc1	1	2.47399e-08	160.67	LMSNQGSTK(1)GK	2	-1.0916	1
A0A384J8V3-43	A0A384J8V3	43	K	Bcggc1	Bcggc1	1	4.96711e-06	99.064	LLGSGSAGIAELAVFHPVDTIAK(1)R	3	1.0093	2
A0A384J8V3-13	A0A384J8V3	13	K	Bcggc1	Bcggc1	1	0.00334542	74.562	GYK(1)SESTLAR	2	0.60885	1
A0A384J8V3-62	A0A384J8V3	62	K	Bcggc1	Bcggc1	1	0.00129265	96.342	LAEVIFK(1)DK	2	0.64296	2
A0A384J8V3-55	A0A384J8V3	55	K	Bcggc1	Bcggc1	1	0.00299111	80.688	GK(1)LAEVIFK	2	-0.074406	1
A0A384J8V8-53	A0A384J8V8	53	K	Uncharacterized protein	BCIN_02g03080	1	0.000280849	78.191	LTPK(1)DSYNILVEQR	3	-0.30727	1
A0A384J8V8-160	A0A384J8V8	160	K	Uncharacterized protein	BCIN_02g03080	1	0.00868206	61.344	HLAWDMGK(1)TFK	3	-0.69848	1
A0A384J8W0-538	A0A384J8W0	538	K	Bcdnm1	Bcdnm1	1	0.000766098	117.89	LIQEEK(1)ER	2	1.701	1
A0A384J8W0-314	A0A384J8W0	314	K	Bcdnm1	Bcdnm1	1	0.00848056	82.305	LPDIK(1)AR	2	-0.42931	7
A0A384J8W0-171	A0A384J8W0	171	K	Bcdnm1	Bcdnm1	1	9.43276e-19	199.65	VPIGDQPTDIEK(1)QTR	2	1.1208	1
A0A384J8W0-277	A0A384J8W0	277	K	Bcdnm1	Bcdnm1	1	0.000329941	78.324	SEADFFK(1)HHPAYR	4	-0.24659	3
A0A384J8Y7-163	A0A384J8Y7	163	K	Bcatp4	Bcatp4	1	8.327e-11	159.18	TLFEVSK(1)ETAQLEAK	2	1.5264	3
A0A384J8Y7-205	A0A384J8Y7	205	K	Bcatp4	Bcatp4	1	3.94919e-06	128.54	QQK(1)ELSESIISK	2	1.6097	2
A0A384J8Y7-124	A0A384J8Y7	124	K	Bcatp4	Bcatp4	1	0.000349508	107.57	IK(1)NILNAAR	2	0.19073	2
A0A384J8Y7-217	A0A384J8Y7	217	K	Bcatp4	Bcatp4	1	0.00011894	125.97	IQK(1)ELENPK	2	-0.73051	2
A0A384J8Y7-214	A0A384J8Y7	214	K	Bcatp4	Bcatp4	1	0.022452	52.576	ELSESIISK(1)IQK	2	-1.3152	1
A0A384J8Y7-139	A0A384J8Y7	139	K	Bcatp4	Bcatp4	1	3.09705e-05	123.96	ADHTEAVK(1)TR	3	-0.34258	1
A0A384J8Z2-131	A0A384J8Z2	131	K	Bccys3	Bccys3	1	0.00922309	59.418	YFTQVAK(1)AHGVK	3	2.3354	1
A0A384J8Z2-78	A0A384J8Z2	78	K	Bccys3	Bccys3	1	0.000290847	77.24	DNFEK(1)AVAALEHAK	3	-0.85792	1
A0A384J8Z9-75	A0A384J8Z9	75	K	Bccox6	Bccox6	1	4.62875e-05	98.408	YEK(1)EFEQVQDVFELQR	3	-1.7333	1
A0A384J8Z9-129	A0A384J8Z9	129	K	Bccox6	Bccox6	1	0.00484534	84.498	IFEGIK(1)AK	2	-0.43145	3
A0A384J908-52	A0A384J908	52	K	Uncharacterized protein	BCIN_02g02510	1	6.21826e-06	134.84	WNNGK(1)QGEVK	2	-0.75432	2
A0A384J908-6	A0A384J908	6	K	Uncharacterized protein	BCIN_02g02510	1	1.10241e-06	128.54	AFAWK(1)ASGLTYNK	2	-0.12145	3
A0A384J908-47	A0A384J908	47	K	Uncharacterized protein	BCIN_02g02510	1	0.000891524	114.78	FAK(1)WNNGK	2	0.58828	2
A0A384J908-14	A0A384J908	14	K	Uncharacterized protein	BCIN_02g02510	1	5.52267e-10	142.91	ASGLTYNK(1)YLSVAAR	2	2.1384	1
A0A384J909-177	A0A384J909	177	K	Bcyhm2	Bcyhm2	1	0.00713894	69.216	GINK(1)GVNAVAIR	2	-0.0010113	1
A0A384J910-90	A0A384J910	90	K	Uncharacterized protein	BCIN_02g03530	1	2.29113e-26	191.48	LASVPSGGAGAAPAAGGAAAAGGAAAEEK(1)VEEK	3	0.21948	3
A0A384J910-44	A0A384J910	44	K	Uncharacterized protein	BCIN_02g03530	1	1.04841e-10	186.46	LDTLIK(1)ELDGK	2	0.34041	14
A0A384J916-1005	A0A384J916	1005	K	Bcade6	Bcade6	1	1.48844e-05	114.54	VPAASK(1)QQLAIR	2	-0.095829	2
A0A384J916-621	A0A384J916	621	K	Bcade6	Bcade6	1	0.00165667	70.02	DSTEHPTPIDLPMSTLFPK(1)DR	3	0.52137	2
A0A384J918-106	A0A384J918	106	K	Bcrpn8	Bcrpn8	1	0.000252091	90.614	LIGWYHSGPK(1)LR	3	-0.19891	3
A0A384J918-303	A0A384J918	303	K	Bcrpn8	Bcrpn8	1	6.1687e-27	231.58	AITAFHDLIENK(1)IQNR	3	-1.103	2
A0A384J918-96	A0A384J918	96	K	Bcrpn8	Bcrpn8	1	0.0256449	42.317	EK(1)LIGWYHSGPK	3	2.752	1
A0A384J937-281	A0A384J937	281	K	T-complex protein 1 subunit delta	Bccct4	1	0.00169404	98.009	TYLLNLVK(1)K	2	-0.28063	2
A0A384J937-367	A0A384J937	367	K	T-complex protein 1 subunit delta	Bccct4	1	0.00621793	76.679	LVK(1)ITGTK	2	-0.038982	2
A0A384J937-18	A0A384J937	18	K	T-complex protein 1 subunit delta	Bccct4	0.999434	0.00515362	73.196	DK(0.999)EK(0.001)PMAVR	3	-0.053352	1
A0A384J937-376	A0A384J937	376	K	T-complex protein 1 subunit delta	Bccct4	1	7.93891e-05	100.93	SAGK(1)TVSIVCR	2	0.15891	2
A0A384J937-488	A0A384J937	488	K	T-complex protein 1 subunit delta	Bccct4	1	0.00167373	77.185	NAGVSIK(1)SGGVK	2	2.9013	2
A0A384J937-56	A0A384J937	56	K	T-complex protein 1 subunit delta	Bccct4	1	0.00410193	61.862	MIQDGK(1)GGTLITNDGSTMMK	3	-1.1223	1
A0A384J952-69	A0A384J952	69	K	Nitroreductase domain-containing protein	BCIN_02g04510	1	0.00154313	81.335	LWDITK(1)EVLK	2	-1.4115	1
A0A384J952-63	A0A384J952	63	K	Nitroreductase domain-containing protein	BCIN_02g04510	1	0.00726161	63.944	AEHEK(1)LWDITK	3	0.0087751	1
A0A384J952-73	A0A384J952	73	K	Nitroreductase domain-containing protein	BCIN_02g04510	1	8.89111e-10	138.97	EVLK(1)GVVPADQFEGTAQK	2	-1.9743	1
A0A384J952-23	A0A384J952	23	K	Nitroreductase domain-containing protein	BCIN_02g04510	1	7.8591e-15	188.59	TIYALSNK(1)STIPDSK	2	1.9932	1
A0A384J952-58	A0A384J952	58	K	Nitroreductase domain-containing protein	BCIN_02g04510	1	0.0146862	56.087	VVLLLK(1)AEHEK	2	0.86793	2
A0A384J952-12	A0A384J952	12	K	Nitroreductase domain-containing protein	BCIN_02g04510	1	4.60329e-12	162.93	SPSTQFIDLLK(1)AR	3	-0.13823	3
A0A384J964-124	A0A384J964	124	K	Ribulose-phosphate 3-epimerase	Bcrpe1	1	0.0163676	68.224	TNPK(1)ELIR	2	-0.28654	2
A0A384J964-240	A0A384J964	240	K	Ribulose-phosphate 3-epimerase	Bcrpe1	1	0.00182398	76.619	DPSEVIAK(1)LR	2	1.1118	2
A0A384J964-87	A0A384J964	87	K	Ribulose-phosphate 3-epimerase	Bcrpe1	1	0.00143727	120.49	WVK(1)EFQK	2	-0.53765	2
A0A384J979-6	A0A384J979	6	K	Bcrna1	Bcrna1	1	1.77118e-11	186.58	TTATK(1)IFSLEGK	2	-0.022734	2
A0A384J979-197	A0A384J979	197	K	Bcrna1	Bcrna1	1	0.00471596	67.997	AYSLHTGVK(1)EVK	3	-0.62626	2
A0A384J979-61	A0A384J979	61	K	Bcrna1	Bcrna1	1	1.13774e-08	145.29	VIGEVLGEK(1)TNLK	2	0.1619	2
A0A384J979-13	A0A384J979	13	K	Bcrna1	Bcrna1	1	6.55036e-05	121.73	IFSLEGK(1)GLK	2	-1.9498	2
A0A384J9A1-6	A0A384J9A1	6	K	Coiled-coil_56 domain-containing protein	BCIN_02g03600	1	0.0210289	55.261	PLVPK(1)SSYYDK	2	0.8818	2
A0A384J9B9-294	A0A384J9B9	294	K	Coatomer subunit alpha	BCIN_02g05260	1	0.000461074	135.87	VWDLNK(1)R	2	0.36052	2
A0A384J9B9-688	A0A384J9B9	688	K	Coatomer subunit alpha	BCIN_02g05260	1	0.0225886	49.025	QLDRPK(1)LWSR	3	1.9427	1
A0A384J9B9-18	A0A384J9B9	18	K	Coatomer subunit alpha	BCIN_02g05260	1	0.0263791	73.26	FESK(1)SSR	2	0.31336	1
A0A384J9B9-374	A0A384J9B9	374	K	Coatomer subunit alpha	BCIN_02g05260	1	1.75349e-05	118.87	NIESPTLLTLK(1)K	2	0.39109	2
A0A384J9B9-616	A0A384J9B9	616	K	Coatomer subunit alpha	BCIN_02g05260	1	0.00963991	77.741	FK(1)LALVK	2	-0.40428	1
A0A384J9C4-69	A0A384J9C4	69	K	MFS domain-containing protein	BCIN_02g03560	1	0.000149152	105.2	LTDK(1)ISFITR	2	1.3867	3
A0A384J9C4-595	A0A384J9C4	595	K	MFS domain-containing protein	BCIN_02g03560	1	4.14879e-05	112.5	LDAGDK(1)ILEMR	2	-0.48159	2
A0A384J9C4-589	A0A384J9C4	589	K	MFS domain-containing protein	BCIN_02g03560	1	0.000448154	94.538	NYDPK(1)LDAGDK	2	0.33444	3
A0A384J9C4-325	A0A384J9C4	325	K	MFS domain-containing protein	BCIN_02g03560	1	0.000481847	89.26	MPLISK(1)GLDIAK	2	-1.651	2
A0A384J9C4-606	A0A384J9C4	606	K	MFS domain-containing protein	BCIN_02g03560	1	5.45214e-17	220.82	QEWELK(1)QTEK	2	-1.1046	1
A0A384J9C5-708	A0A384J9C5	708	K	Bcsfb3	Bcsfb3	1	5.96235e-14	174.39	GALSEK(1)NVDILAGYR	2	0.6099	1
A0A384J9C5-889	A0A384J9C5	889	K	Bcsfb3	Bcsfb3	1	0.00344871	73.632	GAK(1)ALTIQLAR	2	0.25907	1
A0A384J9E5-951	A0A384J9E5	951	K	Bckre5	Bckre5	1	0.0065789	76.679	MFLNPK(1)ER	2	-4.0279	3
A0A384J9E5-1173	A0A384J9E5	1173	K	Bckre5	Bckre5	1	5.56445e-09	145.79	GLNFAQGILGSK(1)TK	2	0.6435	1
A0A384J9E5-960	A0A384J9E5	960	K	Bckre5	Bckre5	1	0.000882717	122.52	LQELPVK(1)R	2	0.40805	1
A0A384J9F2-179	A0A384J9F2	179	K	Bcrpt6	Bcrpt6	1	0.000124108	94.007	GVLLYGPPGTGK(1)TLLAR	3	1.7657	3
A0A384J9F2-386	A0A384J9F2	386	K	Bcrpt6	Bcrpt6	1	0.0256468	56.432	EVSLGK(1)LWK	2	-0.22376	1
A0A384J9F2-380	A0A384J9F2	380	K	Bcrpt6	Bcrpt6	1	1.77327e-05	131.17	HDDK(1)EVSLGK	2	1.0045	2
A0A384J9H1-371	A0A384J9H1	371	K	Ribos_L4_asso_C domain-containing protein	BCIN_02g04220	1	0.000139486	107.11	TQYAQVLK(1)ED	2	-0.31174	2
A0A384J9H1-330	A0A384J9H1	330	K	Ribos_L4_asso_C domain-containing protein	BCIN_02g04220	1	5.8085e-19	236.35	NPLLNK(1)QVLLR	2	-0.51097	8
A0A384J9H1-119	A0A384J9H1	119	K	Ribos_L4_asso_C domain-containing protein	BCIN_02g04220	1	0.00173243	123.99	INLGQK(1)R	2	-0.049063	2
A0A384J9H1-324	A0A384J9H1	324	K	Ribos_L4_asso_C domain-containing protein	BCIN_02g04220	1	0.000417368	138.37	K(1)NPLLNK	2	-0.29673	2
A0A384J9H1-363	A0A384J9H1	363	K	Ribos_L4_asso_C domain-containing protein	BCIN_02g04220	1	1.36572e-10	153.74	INK(1)TQYAQVLKED	2	3.5642	3
A0A384J9H1-162	A0A384J9H1	162	K	Ribos_L4_asso_C domain-containing protein	BCIN_02g04220	1	2.00396e-16	175.46	GHQISEVAEVPLVINSEVFEGAK(1)IAR	3	-0.36964	6
A0A384J9H1-351	A0A384J9H1	351	K	Ribos_L4_asso_C domain-containing protein	BCIN_02g04220	0.998851	0.0194565	48.214	IGTK(0.999)GLDAGK(0.001)PER	3	-0.87395	2
A0A384J9H1-105	A0A384J9H1	105	K	Ribos_L4_asso_C domain-containing protein	BCIN_02g04220	1	0.000375252	105.52	MFAPTK(1)VWR	2	-0.98086	14
A0A384J9H1-280	A0A384J9H1	280	K	Ribos_L4_asso_C domain-containing protein	BCIN_02g04220	1	1.09745e-08	127.61	K(1)DFLLPSNVVSQADIGR	3	-0.015368	4
A0A384J9H1-279	A0A384J9H1	279	K	Ribos_L4_asso_C domain-containing protein	BCIN_02g04220	1	5.89642e-20	192.24	ALDNIYGTTTAPSALK(1)K	2	0.62162	5
A0A384J9H1-220	A0A384J9H1	220	K	Ribos_L4_asso_C domain-containing protein	BCIN_02g04220	1	5.05559e-15	179.81	GPLVVYDGNADGK(1)ELVR	3	-0.36578	7
A0A384J9H1-184	A0A384J9H1	184	K	Ribos_L4_asso_C domain-containing protein	BCIN_02g04220	1	1.47459e-05	114.72	TVGALADVEK(1)VK	2	0.16221	16
A0A384J9H1-15	A0A384J9H1	15	K	Ribos_L4_asso_C domain-containing protein	BCIN_02g04220	1	6.28645e-16	184.3	PTVSVLSADGK(1)ATGTTIPLPK	3	-0.32717	9
A0A384J9H1-345	A0A384J9H1	345	K	Ribos_L4_asso_C domain-containing protein	BCIN_02g04220	1	0.000784336	79.089	LNPYAAGYSK(1)EK	2	-0.093451	4
A0A384J9H1-317	A0A384J9H1	317	K	Ribos_L4_asso_C domain-containing protein	BCIN_02g04220	1	0.00964341	90.777	GSALTK(1)R	2	0.74939	2
A0A384J9H1-56	A0A384J9H1	56	K	Ribos_L4_asso_C domain-containing protein	BCIN_02g04220	1	9.81161e-08	124.4	QPYAVSEK(1)AGHQTSAESWGTGR	3	-1.5925	5
A0A384J9H1-357	A0A384J9H1	357	K	Ribos_L4_asso_C domain-containing protein	BCIN_02g04220	1	0.000369556	105.98	GLDAGK(1)PER	2	0.09914	6
A0A384J9H1-45	A0A384J9H1	45	K	Ribos_L4_asso_C domain-containing protein	BCIN_02g04220	1	2.16515e-11	160.3	VFTSPIRPDIVQTVHTGMAK(1)NK	4	-0.35786	2
A0A384J9H1-113	A0A384J9H1	113	K	Ribos_L4_asso_C domain-containing protein	BCIN_02g04220	1	2.66567e-10	176.6	WHQK(1)INLGQK	3	-0.23596	8
A0A384J9H9-564	A0A384J9H9	564	K	Amine oxidase	BCIN_02g05100	1	0.000185599	97.734	MLADK(1)ESFHHK	3	-0.21154	3
A0A384J9H9-95	A0A384J9H9	95	K	Amine oxidase	BCIN_02g05100	1	3.02401e-22	211.43	NTDK(1)LHEAIVNLSAGQVESNVR	3	1.6318	1
A0A384J9H9-546	A0A384J9H9	546	K	Amine oxidase	BCIN_02g05100	1	0.000330383	97.597	NPINGK(1)PVAYK	2	0.22119	2
A0A384J9H9-594	A0A384J9H9	594	K	Amine oxidase	BCIN_02g05100	1	1.18657e-18	194.55	DGELYAGGK(1)YTNQSR	2	-2.4576	2
A0A384J9H9-60	A0A384J9H9	60	K	Amine oxidase	BCIN_02g05100	1	0.0657094	73.233	SITLEEPK(1)K	2	0.82748	1
A0A384J9H9-284	A0A384J9H9	284	K	Amine oxidase	BCIN_02g05100	1	1.55302e-20	209.33	FSEQGHTIEWQK(1)WSFK	3	-0.39642	2
A0A384J9H9-16	A0A384J9H9	16	K	Amine oxidase	BCIN_02g05100	1	3.17155e-10	138.01	STAEVQTSLPFVGGK(1)K	2	2.0693	1
A0A384J9I5-83	A0A384J9I5	83	K	Spindle pole body component	BCIN_02g03190	1	0.0347101	53.968	LQK(1)LPELK	2	0.12806	2
A0A384J9J1-323	A0A384J9J1	323	K	Aamy domain-containing protein	BCIN_02g05690	1	4.21323e-06	150.09	PSWNLTEIK(1)K	2	-2.1735	1
A0A384J9L2-124	A0A384J9L2	124	K	Bchnt1	Bchnt1	1	0.0232179	67.032	TDMDK(1)LK	2	-0.38269	2
A0A384J9L2-133	A0A384J9L2	133	K	Bchnt1	Bchnt1	1	0.00349287	76.064	ALFAEIK(1)AK	2	0.25948	2
A0A384J9L2-126	A0A384J9L2	126	K	Bchnt1	Bchnt1	1	0.0584562	40.883	LK(1)ALFAEIK	2	2.4271	1
A0A384J9L6-27	A0A384J9L6	27	K	Bcrps31	Bcrps31	1	8.24211e-16	188.27	TITLEVESSDTIDNVK(1)AK	2	0.22264	4
A0A384J9L6-6	A0A384J9L6	6	K	Bcrps31	Bcrps31	1	5.73776e-10	166.14	MQIFVK(1)TLTGK	2	-0.54806	12
A0A384J9L6-104	A0A384J9L6	104	K	Bcrps31	Bcrps31	1	0.00395848	89.55	LAVLK(1)YYK	2	0.48214	5
A0A384J9L6-33	A0A384J9L6	33	K	Bcrps31	Bcrps31	1	1.11777e-08	138.21	IQDK(1)EGIPPDQQR	2	-0.26402	15
A0A384J9L6-63	A0A384J9L6	63	K	Bcrps31	Bcrps31	1	1.22645e-06	112.82	TLSDYNIQK(1)ESTLHLVLR	3	1.6128	2
A0A384J9L6-83	A0A384J9L6	83	K	Bcrps31	Bcrps31	1	0.0120465	84.568	K(1)VYTTPK	2	-0.36173	2
A0A384J9L6-48	A0A384J9L6	48	K	Bcrps31	Bcrps31	1	2.00478e-10	164.04	LIFAGK(1)QLEDGR	2	0.4357	7
A0A384J9L6-107	A0A384J9L6	107	K	Bcrps31	Bcrps31	1	0.000181366	120.99	YYK(1)VDGDGK	2	0.016088	7
A0A384J9L6-99	A0A384J9L6	99	K	Bcrps31	Bcrps31	1	0.00472431	97.093	TK(1)LAVLK	2	-0.045022	3
A0A384J9L6-89	A0A384J9L6	89	K	Bcrps31	Bcrps31	1	0.00416372	105.39	VYTTPK(1)K	2	-0.011785	2
A0A384J9L6-113	A0A384J9L6	113	K	Bcrps31	Bcrps31	1	2.19041e-05	137.95	VDGDGK(1)IER	2	-0.30401	8
A0A384J9M4-60	A0A384J9M4	60	K	Bcrps15	Bcrps15	1	0.0127805	82.671	K(1)PMGLIK	2	-1.1697	3
A0A384J9M4-85	A0A384J9M4	85	K	Bcrps15	Bcrps15	0.999992	0.00011669	93.495	QEAQPNEKPDLVK(1)THLR	4	1.4718	6
A0A384J9M4-72	A0A384J9M4	72	K	Bcrps15	Bcrps15	1	0.000104678	95.067	AK(1)QEAQPNEKPDLVK	3	0.2844	2
A0A384J9M4-66	A0A384J9M4	66	K	Bcrps15	Bcrps15	1	0.0327388	87.696	KPMGLIK(1)K	2	-0.83883	2
A0A384J9M4-10	A0A384J9M4	10	K	Bcrps15	Bcrps15	1	4.03663e-13	182.02	ADEEYDAQK(1)AAEIK	2	-0.9044	3
A0A384J9M4-15	A0A384J9M4	15	K	Bcrps15	Bcrps15	1	0.0518194	57.281	AAEIK(1)AK	2	0.24902	1
A0A384J9Q1-240	A0A384J9Q1	240	K	Uncharacterized protein	BCIN_02g06270	1	0.000168332	88.565	YENGENDEFLK(1)PIILGGK	2	1.9286	1
A0A384J9Q1-440	A0A384J9Q1	440	K	Uncharacterized protein	BCIN_02g06270	1	4.28824e-10	143.04	K(1)EGYVLFITSDHGNAEEMK	3	-0.4619	2
A0A384J9Q1-463	A0A384J9Q1	463	K	Uncharacterized protein	BCIN_02g06270	1	0.0505328	48.346	FADGK(1)PK	2	1.3229	1
A0A384J9Q1-369	A0A384J9Q1	369	K	Uncharacterized protein	BCIN_02g06270	1	8.89111e-10	138.97	DESQDLVPSNK(1)SVATYDK	2	-0.1114	2
A0A384J9Q1-111	A0A384J9Q1	111	K	Uncharacterized protein	BCIN_02g06270	1	1.7287e-13	193.83	AFNAAK(1)DGNGR	2	-0.81565	3
A0A384J9Q1-439	A0A384J9Q1	439	K	Uncharacterized protein	BCIN_02g06270	1	3.79034e-07	147.74	AIGEIYETCK(1)K	2	-0.066108	3
A0A384J9Q1-93	A0A384J9Q1	93	K	Uncharacterized protein	BCIN_02g06270	1	0.0111698	86.833	IDQTIK(1)K	2	0.20582	2
A0A384J9Q1-376	A0A384J9Q1	376	K	Uncharacterized protein	BCIN_02g06270	1	8.83236e-08	132.51	SVATYDK(1)APEMSAAGVAK	2	-0.29469	1
A0A384J9Q1-178	A0A384J9Q1	178	K	Uncharacterized protein	BCIN_02g06270	1	0.000211439	78.244	IK(1)EIGIGEVATVVGR	2	2.3461	2
A0A384J9Q1-164	A0A384J9Q1	164	K	Uncharacterized protein	BCIN_02g06270	1	2.14004e-15	186.11	DTDPK(1)SGAGYMEALLEK	3	-0.7887	7
A0A384J9Q1-224	A0A384J9Q1	224	K	Uncharacterized protein	BCIN_02g06270	1	1.09214e-07	114.64	VEVALSGLCNGEGEESSDPVK(1)TIK	3	-1.0512	2
A0A384J9Q1-140	A0A384J9Q1	140	K	Uncharacterized protein	BCIN_02g06270	1	3.36297e-08	151.98	QDHLYALLK(1)VAK	3	0.18768	2
A0A384J9Q1-247	A0A384J9Q1	247	K	Uncharacterized protein	BCIN_02g06270	0.999979	2.09447e-10	148.29	YENGENDEFLKPIILGGK(1)EAR	3	0.1952	4
A0A384J9Q2-104	A0A384J9Q2	104	K	H15 domain-containing protein	BCIN_02g04870	1	0.00190409	101.25	APAEK(1)APK	2	-0.69868	1
A0A384J9Q2-85	A0A384J9Q2	85	K	H15 domain-containing protein	BCIN_02g04870	1	0.000330832	86.944	EVFIMPK(1)GSSGTVK	2	1.7224	2
A0A384J9Q2-139	A0A384J9Q2	139	K	H15 domain-containing protein	BCIN_02g04870	1	2.31619e-05	118.31	KPVDAAATK(1)EK	3	0.4823	1
A0A384J9Q2-78	A0A384J9Q2	78	K	H15 domain-containing protein	BCIN_02g04870	1	0.000828699	77.597	NGVAK(1)EVFIMPK	2	0.22096	1
A0A384J9Q2-184	A0A384J9Q2	184	K	H15 domain-containing protein	BCIN_02g04870	1	9.17392e-07	129.37	DAPAVVEK(1)DTVLK	2	-0.289	3
A0A384J9Q2-14	A0A384J9Q2	14	K	H15 domain-containing protein	BCIN_02g04870	1	0.00325634	73.435	AATTTAAAPK(1)AK	2	0.77796	2
A0A384J9Q2-92	A0A384J9Q2	92	K	H15 domain-containing protein	BCIN_02g04870	1	0.000676945	88.596	GSSGTVK(1)LAPK	2	0.051526	2
A0A384J9Q2-56	A0A384J9Q2	56	K	H15 domain-containing protein	BCIN_02g04870	1	4.19119e-15	168.68	ANNK(1)INAGDSMFDSLFNR	3	-0.25072	1
A0A384J9Q4-464	A0A384J9Q4	464	K	FKS1_dom1 domain-containing protein	BCIN_02g06930	1	0.00222199	99.442	IVMEDK(1)SR	2	-1.0011	1
A0A384J9Q5-217	A0A384J9Q5	217	K	Bcfol2	Bcfol2	1	0.00158061	80.706	NVIGISK(1)LPR	2	0.19944	1
A0A384J9Q6-392	A0A384J9Q6	392	K	Uncharacterized protein	BCIN_02g06440	1	0.0341227	49.515	FDSAENADTAIEK(1)FSGYQYGGR	3	-2.2522	1
A0A384J9Q6-57	A0A384J9Q6	57	K	Uncharacterized protein	BCIN_02g06440	1	5.18784e-07	119.87	VYVGNLSYDVK(1)WHHLK	4	0.30319	2
A0A384J9Q6-62	A0A384J9Q6	62	K	Uncharacterized protein	BCIN_02g06440	1	0.0239817	45.598	WHHLK(1)DFMR	3	-0.94922	1
A0A384J9S5-310	A0A384J9S5	310	K	Bcths1	Bcths1	1	9.23186e-06	135.55	IYGVSFPDK(1)K	2	-0.015592	3
A0A384J9S5-70	A0A384J9S5	70	K	Bcths1	Bcths1	1	0.0220267	56.205	AK(1)YDAEIAAK	2	1.7308	1
A0A384J9S5-620	A0A384J9S5	620	K	Bcths1	Bcths1	1	9.06011e-13	179.65	TTEPEDPNAPPK(1)ER	2	-0.27396	2
A0A384J9S5-245	A0A384J9S5	245	K	Bcths1	Bcths1	1	0.00670492	89.296	QHIIK(1)DK	2	0.71385	1
A0A384J9S5-294	A0A384J9S5	294	K	Bcths1	Bcths1	1	5.0929e-35	272.8	NSASYFLGNK(1)ENDSLQR	2	-2.5904	2
A0A384J9S5-66	A0A384J9S5	66	K	Bcths1	Bcths1	1	0.00540736	81.296	IAVFDK(1)LK	2	1.2493	2
A0A384J9S5-10	A0A384J9S5	10	K	Bcths1	Bcths1	1	0.00659445	70.345	EAVEK(1)VAEGVK	2	-2.9062	2
A0A384J9S5-513	A0A384J9S5	513	K	Bcths1	Bcths1	1	2.06062e-07	131.96	YLGK(1)LETWDMAEEK	2	-1.5598	2
A0A384J9S5-247	A0A384J9S5	247	K	Bcths1	Bcths1	1	1.27642e-08	143.25	DK(1)IADGTNTTVYR	2	-1.6382	5
A0A384J9T2-103	A0A384J9T2	103	K	Bcrpn9	Bcrpn9	1	0.00674525	73.499	LSFLEAVAK(1)K	2	-0.078356	2
A0A384J9U0-63	A0A384J9U0	63	K	Bcrpl28	Bcrpl28	1	2.40985e-05	112.13	YFHK(1)QGNHFWK	4	0.09587	6
A0A384J9U0-70	A0A384J9U0	70	K	Bcrpl28	Bcrpl28	1	0.00556621	64.798	QGNHFWK(1)PVVNLDK	3	-0.66055	3
A0A384J9U0-95	A0A384J9U0	95	K	Bcrpl28	Bcrpl28	1	7.01782e-05	132.86	RDEYLSGEK(1)K	3	0.37281	11
A0A384J9U0-7	A0A384J9U0	7	K	Bcrpl28	Bcrpl28	1	0.000734624	118.67	PTHLSK(1)TR	2	0.80691	1
A0A384J9U0-111	A0A384J9U0	111	K	Bcrpl28	Bcrpl28	1	6.94884e-10	141.22	DTVPVLDLLPLGYSK(1)VLGK	2	-0.96842	2
A0A384J9U0-47	A0A384J9U0	47	K	Bcrpl28	Bcrpl28	1	1.76011e-12	180.11	TNMDK(1)YHPGYFGK	2	0.046264	7
A0A384J9U0-132	A0A384J9U0	132	K	Bcrpl28	Bcrpl28	1	0.000883271	114.99	WFSK(1)EAER	2	0.062117	5
A0A384J9U0-86	A0A384J9U0	86	K	Bcrpl28	Bcrpl28	1	6.3282e-06	143.96	LWSLVPLEK(1)R	2	0.33148	8
A0A384J9U0-55	A0A384J9U0	55	K	Bcrpl28	Bcrpl28	1	4.29918e-06	123.96	YHPGYFGK(1)VGMR	3	-0.22026	12
A0A384J9W3-166	A0A384J9W3	166	K	Bckgd2	Bckgd2	1	3.14625e-05	107.17	EDSSSPPPTEK(1)K	2	0.93782	1
A0A384J9W3-131	A0A384J9W3	131	K	Bckgd2	Bckgd2	1	0.0042005	72.846	ASSEPK(1)EAASK	2	0.056786	1
A0A384J9W3-56	A0A384J9W3	56	K	Bckgd2	Bckgd2	1	1.57173e-06	107.03	VPEMAESISEGTLK(1)QWSK	3	2.0519	3
A0A384J9W3-332	A0A384J9W3	332	K	Bckgd2	Bckgd2	1	0.00338575	99.442	TIADLGK(1)K	2	-0.46193	3
A0A384J9W3-245	A0A384J9W3	245	K	Bckgd2	Bckgd2	1	0.00257504	97.431	LYK(1)DEVLK	2	2.5681	1
A0A384J9W3-125	A0A384J9W3	125	K	Bckgd2	Bckgd2	0.959248	1.09844e-07	131.09	LELGGAPEGGDK(0.041)EK(0.959)ASSEPK	3	-0.10809	4
A0A384J9W3-148	A0A384J9W3	148	K	Bckgd2	Bckgd2	1	6.08799e-17	203.32	DQSTSSDPEPSK(1)K	2	-0.12443	1
A0A384J9Y2-281	A0A384J9Y2	281	K	Uncharacterized protein	BCIN_02g06580	1	5.877e-09	127.94	GAVDETSENYGGVYAGSGSHPDVK(1)HR	4	-1.5846	1
A0A384J9Y2-512	A0A384J9Y2	512	K	Uncharacterized protein	BCIN_02g06580	1	0.000555821	86.772	DLVPAFGAK(1)EGK	2	-0.16988	1
A0A384J9Y2-340	A0A384J9Y2	340	K	Uncharacterized protein	BCIN_02g06580	1	0.00392295	89.752	GVLQK(1)IIK	2	0.51484	2
A0A384J9Y3-693	A0A384J9Y3	693	K	Aconitate hydratase, mitochondrial	Bcaco1	1	1.2171e-06	124.62	HLGGLAIITK(1)SFAR	2	0.7185	3
A0A384J9Y3-373	A0A384J9Y3	373	K	Aconitate hydratase, mitochondrial	Bcaco1	1	3.57248e-14	180.95	FSEAVK(1)ANNWPEELK	2	-1.7627	2
A0A384J9Y3-524	A0A384J9Y3	524	K	Aconitate hydratase, mitochondrial	Bcaco1	1	1.15659e-06	121.77	DGK(1)EFMLAPPTGDGLPSR	2	0.20502	10
A0A384J9Y3-315	A0A384J9Y3	315	K	Aconitate hydratase, mitochondrial	Bcaco1	1	0.000147304	115.57	MYDYLAATK(1)R	2	2.2819	14
A0A384J9Y3-413	A0A384J9Y3	413	K	Aconitate hydratase, mitochondrial	Bcaco1	1	5.46612e-20	199.15	AASIAEDAMAHGVK(1)AK	3	-0.64551	4
A0A384J9Y3-72	A0A384J9Y3	72	K	Aconitate hydratase, mitochondrial	Bcaco1	1	0.0151111	42.93	LNRPLAYAEK(1)ILYSHLDDPHGQEIER	5	0.6344	1
A0A384J9Y3-637	A0A384J9Y3	637	K	Aconitate hydratase, mitochondrial	Bcaco1	1	3.39432e-34	250.26	VK(1)NFTTGEFDAVPATAR	2	1.7167	2
A0A384J9Y3-609	A0A384J9Y3	609	K	Aconitate hydratase, mitochondrial	Bcaco1	1	6.05392e-15	173.06	TTTDHISMAGPWLK(1)YR	3	0.53173	4
A0A384J9Y3-595	A0A384J9Y3	595	K	Aconitate hydratase, mitochondrial	Bcaco1	1	2.39307e-05	101.53	GK(1)TTTDHISMAGPWLK	3	-0.40898	4
A0A384J9Y3-50	A0A384J9Y3	50	K	Aconitate hydratase, mitochondrial	Bcaco1	1	0.000740113	124.83	NNFINYK(1)K	2	0.16938	4
A0A384J9Y3-704	A0A384J9Y3	704	K	Aconitate hydratase, mitochondrial	Bcaco1	1	0.00405699	77.923	IHETNLK(1)K	3	0.144	2
A0A384J9Y3-94	A0A384J9Y3	94	K	Aconitate hydratase, mitochondrial	Bcaco1	1	0.00808336	66.267	GVSYLK(1)LRPDR	3	0.44808	3
A0A384J9Y3-249	A0A384J9Y3	249	K	Aconitate hydratase, mitochondrial	Bcaco1	1	6.49158e-10	141.6	LTGQLSGWATPK(1)DIILK	2	0.76035	2
A0A384J9Y3-748	A0A384J9Y3	748	K	Aconitate hydratase, mitochondrial	Bcaco1	1	0.0104374	57.106	VHPK(1)SGESFDIK	3	-0.085776	1
A0A384J9Y3-591	A0A384J9Y3	591	K	Aconitate hydratase, mitochondrial	Bcaco1	1	0.000263409	96.604	DALDMPILIK(1)AK	2	1.2921	3
A0A384J9Y3-232	A0A384J9Y3	232	K	Aconitate hydratase, mitochondrial	Bcaco1	1	0.00854794	74.301	APK(1)VIGVK	2	0.31935	2
A0A384J9Y3-43	A0A384J9Y3	43	K	Aconitate hydratase, mitochondrial	Bcaco1	1	3.36945e-38	301.38	QNIHEK(1)NNFINYK	2	-1.623	3
A0A384J9Y3-415	A0A384J9Y3	415	K	Aconitate hydratase, mitochondrial	Bcaco1	1	8.00753e-07	119.54	AK(1)ALFTVTPGSEQIR	3	1.8952	2
A0A384JA10-112	A0A384JA10	112	K	Bcpse1	Bcpse1	1	5.80256e-09	145.1	LIEALGLEK(1)SNSVR	2	-1.4044	1
A0A384JA10-550	A0A384JA10	550	K	Bcpse1	Bcpse1	1	0.0161783	68.371	AESTK(1)ELR	2	-0.17895	1
A0A384JA13-130	A0A384JA13	130	K	Histone H2B	BCIN_02g06790	1	3.77395e-19	222.73	HAVSEGTK(1)AVTK	2	-0.17565	2
A0A384JA13-40	A0A384JA13	40	K	Histone H2B	BCIN_02g06790	1	0.0025651	84.615	TTTSEGK(1)PR	2	0.080352	1
A0A384JA13-57	A0A384JA13	57	K	Histone H2B	BCIN_02g06790	1	0.000130292	101.01	KETYSSYIYK(1)VLK	2	2.8462	5
A0A384JA13-134	A0A384JA13	134	K	Histone H2B	BCIN_02g06790	1	0.000761276	94.465	AVTK(1)YSSSTK	2	-0.24872	2
A0A384JA13-122	A0A384JA13	122	K	Histone H2B	BCIN_02g06790	1	4.75842e-10	147.06	LILPGELAK(1)HAVSEGTK	2	0.24316	3
A0A384JA13-9	A0A384JA13	9	K	Histone H2B	BCIN_02g06790	1	0.000716535	87.568	GVASK(1)APAAAK	2	0.33213	2
A0A384JA13-48	A0A384JA13	48	K	Histone H2B	BCIN_02g06790	1	2.18282e-06	155.97	K(1)ETYSSYIYK	2	-0.60237	6
A0A384JA13-15	A0A384JA13	15	K	Histone H2B	BCIN_02g06790	1	3.54321e-06	117.63	APAAAK(1)APASASK	2	-0.067411	2
A0A384JA13-22	A0A384JA13	22	K	Histone H2B	BCIN_02g06790	1	1.81102e-10	166.62	APASASK(1)APASK	2	-0.26071	1
A0A384JA13-99	A0A384JA13	99	K	Histone H2B	BCIN_02g06790	1	0.00700398	97.596	LAAYNK(1)K	2	0.16144	2
A0A384JA13-60	A0A384JA13	60	K	Histone H2B	BCIN_02g06790	1	6.07933e-09	144.29	VLK(1)QVHPDTGISNR	2	0.60567	4
A0A384JA13-93	A0A384JA13	93	K	Histone H2B	BCIN_02g06790	1	5.63795e-17	196.7	VATEASK(1)LAAYNK	2	0.58148	4
A0A384JA13-100	A0A384JA13	100	K	Histone H2B	BCIN_02g06790	1	0.00419705	105.14	K(1)STISSR	2	-0.28353	1
A0A384JA21-186	A0A384JA21	186	K	1,3-beta-glucanosyltransferase	Bcgas1	1	0.0333891	60.074	DTK(1)AYIK	2	-0.10733	1
A0A384JA37-146	A0A384JA37	146	K	Dihydrolipoyl dehydrogenase	BCIN_02g06400	1	0.0150656	73.26	GVEFLFK(1)K	2	0.10875	3
A0A384JA37-299	A0A384JA37	299	K	Dihydrolipoyl dehydrogenase	BCIN_02g06400	1	0.00156212	81.017	LSLEAAK(1)GGK	2	-1.046	2
A0A384JA37-336	A0A384JA37	336	K	Dihydrolipoyl dehydrogenase	BCIN_02g06400	1	0.00217981	70.174	RPYTAGLGLENIGLETDDK(1)GR	3	0.038684	1
A0A384JA37-506	A0A384JA37	506	K	Dihydrolipoyl dehydrogenase	BCIN_02g06400	1	2.43701e-09	158.3	EAAMATYGK(1)AVHY	2	-1.4359	4
A0A384JA37-154	A0A384JA37	154	K	Dihydrolipoyl dehydrogenase	BCIN_02g06400	1	0.0021768	70.41	YVK(1)GTATFTGEHEVK	3	-0.1425	1
A0A384JA37-201	A0A384JA37	201	K	Dihydrolipoyl dehydrogenase	BCIN_02g06400	1	1.7714e-10	142.89	NILIATGSEATPFPGLEVDEK(1)R	3	-0.10248	1
A0A384JA37-292	A0A384JA37	292	K	Dihydrolipoyl dehydrogenase	BCIN_02g06400	1	0.00262591	84.054	VK(1)LSLEAAK	2	0.47318	1
A0A384JA37-432	A0A384JA37	432	K	Dihydrolipoyl dehydrogenase	BCIN_02g06400	1	7.38377e-08	149.41	AK(1)TNLDTEGMVK	2	-0.9384	2
A0A384JA37-151	A0A384JA37	151	K	Dihydrolipoyl dehydrogenase	BCIN_02g06400	1	0.0247015	56.091	NNVK(1)YVK	2	1.8038	2
A0A384JA37-76	A0A384JA37	76	K	Dihydrolipoyl dehydrogenase	BCIN_02g06400	1	0.00305276	113.89	VTCIEK(1)R	2	-0.85988	2
A0A384JA37-290	A0A384JA37	290	K	Dihydrolipoyl dehydrogenase	BCIN_02g06400	1	1.9682e-05	107.17	VMGGDVTGEK(1)VK	2	-2.4116	6
A0A384JA37-110	A0A384JA37	110	K	Dihydrolipoyl dehydrogenase	BCIN_02g06400	1	6.94106e-05	89.011	ALLNNSHLYHQILHDTK(1)AR	4	-1.5311	2
A0A384JA40-289	A0A384JA40	289	K	MFS domain-containing protein	BCIN_02g04840	1	3.74775e-20	205.52	DVEQASEDVQAYK(1)QGK	2	-0.5092	2
A0A384JA40-292	A0A384JA40	292	K	MFS domain-containing protein	BCIN_02g04840	1	0.00985292	57.267	QGK(1)SHGEPDEITR	3	-1.2775	1
A0A384JA49-151	A0A384JA49	151	K	Uncharacterized protein	BCIN_02g07210	1	0.029837	52.725	QQVDGK(1)EVR	2	-3.673	1
A0A384JA49-332	A0A384JA49	332	K	Uncharacterized protein	BCIN_02g07210	1	0.0492864	60.788	GQVLLK(1)K	2	1.3155	1
A0A384JA73-104	A0A384JA73	104	K	Eukaryotic translation initiation factor 2A	BCIN_02g07710	1	0.000885403	83.182	DENGDAVK(1)NLK	2	-1.9288	2
A0A384JA73-468	A0A384JA73	468	K	Eukaryotic translation initiation factor 2A	BCIN_02g07710	1	0.00865125	65.278	GQATPSHFK(1)R	3	-0.017326	1
A0A384JA73-216	A0A384JA73	216	K	Eukaryotic translation initiation factor 2A	BCIN_02g07710	1	1.09855e-06	114.96	VFNVPQFNAPVSQK(1)TFFK	3	0.013544	1
A0A384JA73-168	A0A384JA73	168	K	Eukaryotic translation initiation factor 2A	BCIN_02g07710	1	0.0354753	58.687	TVWNK(1)LR	2	-0.23899	1
A0A384JA73-698	A0A384JA73	698	K	Eukaryotic translation initiation factor 2A	BCIN_02g07710	1	0.00898311	78.516	LEDTQVK(1)K	2	0.35049	1
A0A384JA83-423	A0A384JA83	423	K	Condensin complex subunit 1	Bcycs4	1	8.13657e-05	118.6	SLEDK(1)SSNVR	2	-0.77341	1
A0A384JA89-403	A0A384JA89	403	K	Bcjem1	Bcjem1	1	0.010276	89.142	AQVELK(1)R	2	-0.14923	1
A0A384JA89-426	A0A384JA89	426	K	Bcjem1	Bcjem1	1	1.88698e-05	109.44	DADELQIK(1)SAYR	2	-1.9063	1
A0A384JA89-412	A0A384JA89	412	K	Bcjem1	Bcjem1	1	0.00827232	69.721	DYYK(1)VLGVPK	2	-0.38678	1
A0A384JA89-275	A0A384JA89	275	K	Bcjem1	Bcjem1	1	0.0254271	42.426	YYEK(1)HQYASGVK	3	-0.29014	1
A0A384JA90-50	A0A384JA90	50	K	Uncharacterized protein	BCIN_02g07890	1	0.000275681	84.173	ETVHQVDK(1)AVASK	3	-1.3863	1
A0A384JA99-728	A0A384JA99	728	K	Uncharacterized protein	BCIN_02g08330	1	0.000146335	115.7	LIELLQTFK(1)K	2	-0.91096	1
A0A384JA99-765	A0A384JA99	765	K	Uncharacterized protein	BCIN_02g08330	1	0.0015742	89.9	K(1)SAQIPSDLR	2	0.76939	1
A0A384JA99-893	A0A384JA99	893	K	Uncharacterized protein	BCIN_02g08330	1	0.0245993	66.087	NVFQK(1)AR	2	0.59764	2
A0A384JAB6-252	A0A384JAB6	252	K	T-complex protein 1 subunit eta	BCIN_02g07150	1	0.000289556	112.36	SEK(1)DNAEVR	2	-0.51857	1
A0A384JAB6-127	A0A384JAB6	127	K	T-complex protein 1 subunit eta	BCIN_02g07150	1	4.97902e-06	104.16	DHVEQGVSSQTIIK(1)GLR	3	-0.61053	1
A0A384JAB6-443	A0A384JAB6	443	K	T-complex protein 1 subunit eta	BCIN_02g07150	1	4.80436e-05	109.16	SFAK(1)ALEVIPR	2	-0.46511	2
A0A384JAB6-399	A0A384JAB6	399	K	T-complex protein 1 subunit eta	BCIN_02g07150	1	0.000425718	89.827	SLHDAIMIVK(1)R	2	-0.19097	3
A0A384JAB6-433	A0A384JAB6	433	K	T-complex protein 1 subunit eta	BCIN_02g07150	1	0.00542168	81.215	NK(1)QQAIIK	2	-1.8046	1
A0A384JAB6-113	A0A384JAB6	113	K	T-complex protein 1 subunit eta	BCIN_02g07150	1	0.00103168	73.735	EIK(1)DHVEQGVSSQTIIK	3	1.766	1
A0A384JAC8-166	A0A384JAC8	166	K	Bcap2	Bcap2	1	0.000904809	81.525	DVMTIGDLK(1)IK	2	-0.77537	1
A0A384JAC8-395	A0A384JAC8	395	K	Bcap2	Bcap2	1	0.00231913	86.882	NTVGLAK(1)AK	2	0.71322	2
A0A384JAC8-310	A0A384JAC8	310	K	Bcap2	Bcap2	1	1.56874e-22	240.92	K(1)GWNGQYTVDCAK	2	-1.2636	2
A0A384JAC8-250	A0A384JAC8	250	K	Bcap2	Bcap2	1	6.25061e-14	190.37	DHYDGK(1)ITEIPLR	2	0.40524	4
A0A384JAC8-388	A0A384JAC8	388	K	Bcap2	Bcap2	1	1.17929e-14	171.08	YYSIYDLGK(1)NTVGLAK	2	-1.6741	2
A0A384JAC8-322	A0A384JAC8	322	K	Bcap2	Bcap2	1	9.58851e-17	194.06	GWNGQYTVDCAK(1)R	3	-1.099	4
A0A384JAD7-198	A0A384JAD7	198	K	Bcvps74	Bcvps74	1	0.00196445	90.15	GLVDK(1)GILR	2	-0.33676	1
A0A384JAD7-193	A0A384JAD7	193	K	Bcvps74	Bcvps74	1	0.0298975	57.708	LAK(1)GLVDK	2	2.7721	1
A0A384JAD8-10	A0A384JAD8	10	K	Trehalose-6-phosphate synthase	Bctps1	1	0.0105656	66.331	PSVAGEEPK(1)ASSR	2	1.0642	1
A0A384JAD8-293	A0A384JAD8	293	K	Trehalose-6-phosphate synthase	Bctps1	1	0.0194888	58.699	LDYIK(1)GVPQK	2	3.2792	1
A0A384JAF5-202	A0A384JAF5	202	K	Bcspt10	Bcspt10	1	0.0705811	63.216	IWDALGFK(1)R	2	0.096202	1
A0A384JAF6-337	A0A384JAF6	337	K	Mitogen-activated protein kinase	Bmp1	1	0.00682604	88.819	NK(1)DNLTK	2	-0.6865	1
A0A384JAF6-298	A0A384JAF6	298	K	Mitogen-activated protein kinase	Bmp1	1	0.000545237	106.91	LLAFNPVK(1)R	2	0.072119	4
A0A384JAF8-356	A0A384JAF8	356	K	Bcvps4	Bcvps4	1	0.0193878	64.906	IQTATHYK(1)K	2	2.0106	2
A0A384JAF8-174	A0A384JAF8	174	K	Bcvps4	Bcvps4	1	0.00726066	65.298	GILLYGPPGTGK(1)SYLAK	2	-0.089035	1
A0A384JAF8-122	A0A384JAF8	122	K	Bcvps4	Bcvps4	1	0.0161296	56.774	SALQGAILQDK(1)PNIK	2	-0.37469	1
A0A384JAG3-116	A0A384JAG3	116	K	Aminotran_1_2 domain-containing protein	BCIN_02g06920	1	0.00690715	68.972	TPIIVGPSGPK(1)SK	2	-0.57017	1
A0A384JAG9-152	A0A384JAG9	152	K	Serine hydroxymethyltransferase	Bcshm2	1	1.59545e-18	197.47	K(1)ISAVSTYFETFPYR	3	-0.46773	5
A0A384JAG9-189	A0A384JAG9	189	K	Serine hydroxymethyltransferase	Bcshm2	1	2.73593e-06	121.24	PK(1)VLVAGTSAYCR	2	1.8761	2
A0A384JAG9-412	A0A384JAG9	412	K	Serine hydroxymethyltransferase	Bcshm2	1	0.000335544	117.89	GFGTEDFK(1)R	2	-0.11152	3
A0A384JAG9-443	A0A384JAG9	443	K	Serine hydroxymethyltransferase	Bcshm2	1	0.0202502	106.36	LKDFK(1)AK	2	0.16478	1
A0A384JAG9-386	A0A384JAG9	386	K	Serine hydroxymethyltransferase	Bcshm2	1	1.72834e-06	109.36	NSIPGDK(1)SALTPCGIR	3	-0.3759	4
A0A384JAG9-336	A0A384JAG9	336	K	Serine hydroxymethyltransferase	Bcshm2	1	5.4383e-14	192.68	ALENEFK(1)QLGYK	2	0.76494	3
A0A384JAG9-445	A0A384JAG9	445	K	Serine hydroxymethyltransferase	Bcshm2	1	0.0179049	60.255	AK(1)VAGGEVEK	2	0.26991	1
A0A384JAG9-453	A0A384JAG9	453	K	Serine hydroxymethyltransferase	Bcshm2	1	6.25061e-14	190.37	VAGGEVEK(1)INELR	2	0.06655	3
A0A384JAG9-434	A0A384JAG9	434	K	Serine hydroxymethyltransferase	Bcshm2	1	2.04465e-10	163.51	EVQAALPK(1)SDNK	2	-0.54694	3
A0A384JAG9-318	A0A384JAG9	318	K	Serine hydroxymethyltransferase	Bcshm2	1	8.29299e-05	131.12	QATTDDFK(1)K	2	-0.0061727	5
A0A384JAG9-329	A0A384JAG9	329	K	Serine hydroxymethyltransferase	Bcshm2	1	1.47339e-34	265.27	YQQQVVDNAK(1)ALENEFK	3	-1.1203	5
A0A384JAG9-65	A0A384JAG9	65	K	Serine hydroxymethyltransferase	Bcshm2	1	2.24502e-05	85.498	AVFDALGSPMSNK(1)YSEGYPGAR	3	-0.10338	2
A0A384JAG9-426	A0A384JAG9	426	K	Serine hydroxymethyltransferase	Bcshm2	1	0.0599525	45.911	ICK(1)EVQAALPK	2	-2.1854	1
A0A384JAG9-95	A0A384JAG9	95	K	Serine hydroxymethyltransferase	Bcshm2	1	0.000201996	100.93	ALK(1)AFNLDSEK	2	-1.0311	1
A0A384JAG9-9	A0A384JAG9	9	K	Serine hydroxymethyltransferase	Bcshm2	1	2.87666e-20	200.58	SSTYALPK(1)SHQEMLEK	2	-0.56735	2
A0A384JAG9-319	A0A384JAG9	319	K	Serine hydroxymethyltransferase	Bcshm2	1	1.1578e-13	208.17	K(1)YQQQVVDNAK	2	-0.34087	3
A0A384JAG9-423	A0A384JAG9	423	K	Serine hydroxymethyltransferase	Bcshm2	1	4.7378e-09	155.08	VASYIDQSIK(1)ICK	2	2.6015	1
A0A384JAH7-375	A0A384JAH7	375	K	NmrA domain-containing protein	BCIN_02g05960	1	0.00121965	100.88	K(1)YLHVLDDQ	2	0.17056	1
A0A384JAH7-139	A0A384JAH7	139	K	NmrA domain-containing protein	BCIN_02g05960	1	0.00496439	59.975	NYPTK(1)NFDLEDVHVEGAER	3	-1.084	1
A0A384JAH7-97	A0A384JAH7	97	K	NmrA domain-containing protein	BCIN_02g05960	1	0.000145444	105.94	HLK(1)VSGDLGR	2	0.4308	1
A0A384JAH7-160	A0A384JAH7	160	K	NmrA domain-containing protein	BCIN_02g05960	1	0.000243529	97.273	IADAVAK(1)YDVDR	2	-3.0139	3
A0A384JAH7-293	A0A384JAH7	293	K	NmrA domain-containing protein	BCIN_02g05960	1	0.00379149	108.24	HINLPK(1)K	2	-0.071444	3
A0A384JAH7-325	A0A384JAH7	325	K	NmrA domain-containing protein	BCIN_02g05960	1	1.45809e-10	171.32	EFIDQK(1)IDPSAK	2	0.18841	2
A0A384JAI7-118	A0A384JAI7	118	K	40S ribosomal protein S26	BCIN_02g06060	1	0.00240401	94.363	VNPNQAAAK(1)A	2	0.41588	4
A0A384JAI7-19	A0A384JAI7	19	K	40S ribosomal protein S26	BCIN_02g06060	1	0.00274886	105.2	GHVK(1)PIR	2	0.046032	1
A0A384JAJ7-473	A0A384JAJ7	473	K	Uncharacterized protein	BCIN_03g00010	1	0.0511883	41.684	ITK(1)EAHQPDVR	3	0.032706	1
A0A384JAJ7-297	A0A384JAJ7	297	K	Uncharacterized protein	BCIN_03g00010	1	2.42374e-05	121.29	FIK(1)DIPANQYK	2	0.30182	2
A0A384JAK9-74	A0A384JAK9	74	K	Acyl carrier protein	Bcacp1	1	6.95564e-15	179.14	ILSLLSNFDK(1)VSDPTK	2	0.34978	1
A0A384JAL0-174	A0A384JAL0	174	K	PP28 domain-containing protein	BCIN_02g09320	1	0.0119761	55.314	EAYQK(1)LHLAGK	3	0.02178	1
A0A384JAM1-104	A0A384JAM1	104	K	CRAL-TRIO domain-containing protein	BCIN_02g08570	1	0.0104585	75.761	EK(1)EEVFK	2	0.79986	3
A0A384JAM1-261	A0A384JAM1	261	K	CRAL-TRIO domain-containing protein	BCIN_02g08570	1	5.80265e-06	107.53	ELLAQVPK(1)ENLPK	2	1.9845	1
A0A384JAM1-70	A0A384JAM1	70	K	CRAL-TRIO domain-containing protein	BCIN_02g08570	1	0.000946417	102.53	K(1)FDVTLAEK	2	0.33677	2
A0A384JAM1-102	A0A384JAM1	102	K	CRAL-TRIO domain-containing protein	BCIN_02g08570	1	0.00774227	85.212	TFDYK(1)EK	2	0.98684	2
A0A384JAM1-253	A0A384JAM1	253	K	CRAL-TRIO domain-containing protein	BCIN_02g08570	1	5.37507e-10	137.61	IHVLGSGYQK(1)ELLAQVPK	3	0.2367	2
A0A384JAM1-12	A0A384JAM1	12	K	CRAL-TRIO domain-containing protein	BCIN_02g08570	1	5.09535e-27	194.29	LDPK(1)YDQYDFPTTSPTAQSGHPGHTTPEQDAQVQQLR	4	0.016173	1
A0A384JAM1-47	A0A384JAM1	47	K	CRAL-TRIO domain-containing protein	BCIN_02g08570	1	0.000649822	89.301	LK(1)LEAAGFTER	2	0.95929	2
A0A384JAM1-8	A0A384JAM1	8	K	CRAL-TRIO domain-containing protein	BCIN_02g08570	1	3.4545e-05	104.59	AATSDVK(1)LDPK	2	-1.5859	2
A0A384JAM1-109	A0A384JAM1	109	K	CRAL-TRIO domain-containing protein	BCIN_02g08570	0.994817	0.0160512	51.643	EK(0.005)EEVFK(0.995)YYPQYYHK	4	0.04478	2
A0A384JAM1-88	A0A384JAM1	88	K	CRAL-TRIO domain-containing protein	BCIN_02g08570	1	5.25039e-05	127.87	K(1)DFGLDQLVR	2	-0.12937	3
A0A384JAM1-117	A0A384JAM1	117	K	CRAL-TRIO domain-containing protein	BCIN_02g08570	1	0.000326731	91.313	YYPQYYHK(1)TDK	3	0.30785	2
A0A384JAM8-69	A0A384JAM8	69	K	AP complex subunit beta	BCIN_02g08180	1	0.000619508	95.618	NIATADLDQK(1)K	2	0.062366	2
A0A384JAP1-17	A0A384JAP1	17	K	Uncharacterized protein	BCIN_02g07930	1	0.0116639	52.599	VHEGK(1)VAIVTGSAR	3	-0.7146	1
A0A384JAQ1-67	A0A384JAQ1	67	K	Uncharacterized protein	BCIN_02g08020	1	3.7126e-05	114.72	WNESK(1)ESTMDK	2	0.98862	1
A0A384JAQ3-783	A0A384JAQ3	783	K	Bcpom152	Bcpom152	1	0.000411637	91.62	LTGQPPWSIK(1)YR	2	0.20382	1
A0A384JAS2-74	A0A384JAS2	74	K	Bcrps20	Bcrps20	1	2.5452e-34	266.44	TPCGEGSK(1)TWDCFEMR	2	-0.43588	4
A0A384JAS2-33	A0A384JAS2	33	K	Bcrps20	Bcrps20	1	2.27712e-05	136.99	VESLEK(1)VCR	2	-0.29159	3
A0A384JAS2-61	A0A384JAS2	61	K	Bcrps20	Bcrps20	1	3.26099e-08	160.22	LPTQTLK(1)VTTR	2	-0.070223	4
A0A384JAS2-7	A0A384JAS2	7	K	Bcrps20	Bcrps20	1	7.0374e-05	120.77	DK(1)DFAGEGPK	2	-0.32639	3
A0A384JAS2-26	A0A384JAS2	26	K	Bcrps20	Bcrps20	1	0.00122848	127.84	ITLTSK(1)K	2	1.0919	4
A0A384JAS2-5	A0A384JAS2	5	K	Bcrps20	Bcrps20	0.999411	3.15155e-09	145.69	SYNK(0.999)DK(0.001)DFAGEGPK	2	0.29555	2
A0A384JAS2-15	A0A384JAS2	15	K	Bcrps20	Bcrps20	1	4.70863e-17	194.77	DKDFAGEGPK(1)THK	3	0.42115	5
A0A384JAT2-1097	A0A384JAT2	1097	K	Bcifm1	Bcifm1	1	0.00702987	70.942	VFDGK(1)LESLK	2	2.2807	2
A0A384JAW9-74	A0A384JAW9	74	K	40S ribosomal protein S25	BCIN_03g00790	1	0.000805016	100.84	ELEEK(1)GQIK	2	0.10163	5
A0A384JAW9-69	A0A384JAW9	69	K	40S ribosomal protein S25	BCIN_03g00790	1	4.01873e-07	179.51	CLK(1)ELEEK	2	-1.0965	2
A0A384JAW9-40	A0A384JAW9	40	K	40S ribosomal protein S25	BCIN_03g00790	1	3.23727e-05	132.88	LAK(1)DVQSYR	2	-0.41412	4
A0A384JAW9-23	A0A384JAW9	23	K	40S ribosomal protein S25	BCIN_03g00790	1	2.62856e-06	118.21	DK(1)AQHAVILDK	3	0.46749	6
A0A384JAW9-78	A0A384JAW9	78	K	40S ribosomal protein S25	BCIN_03g00790	1	0.00094689	113.41	GQIK(1)IVVK	2	-0.3926	4
A0A384JAW9-82	A0A384JAW9	82	K	40S ribosomal protein S25	BCIN_03g00790	1	9.96455e-06	104.17	IVVK(1)HHAGDIYTR	4	-0.30384	3
A0A384JAY7-384	A0A384JAY7	384	K	Bcnop56	Bcnop56	1	0.000171947	101.71	FLANK(1)CSIASR	2	-2.3505	2
A0A384JAY7-142	A0A384JAY7	142	K	Bcnop56	Bcnop56	1	3.07734e-08	156.81	LLK(1)GLQEGDVER	2	0.14934	2
A0A384JAY7-342	A0A384JAY7	342	K	Bcnop56	Bcnop56	1	7.63384e-07	118.31	YPASTVQILGAEK(1)ALFR	3	-0.26667	2
A0A384JAY7-228	A0A384JAY7	228	K	Bcnop56	Bcnop56	1	0.000357778	116.73	LALAIGNK(1)K	2	-0.69182	2
A0A384JAY7-282	A0A384JAY7	282	K	Bcnop56	Bcnop56	1	0.00632586	76.064	VVK(1)LAEYR	2	1.9836	2
A0A384JAY7-102	A0A384JAY7	102	K	Bcnop56	Bcnop56	1	0.000135933	95.067	TILGVSDK(1)TLAGSIK	2	-0.25788	1
A0A384JAY7-401	A0A384JAY7	401	K	Bcnop56	Bcnop56	1	6.48822e-07	126.07	IDNFSEAPTNK(1)FGEALR	3	0.55566	3
A0A384JAY7-166	A0A384JAY7	166	K	Bcnop56	Bcnop56	1	0.00668624	89.369	VK(1)FSVQK	2	0.78125	2
A0A384JAY7-49	A0A384JAY7	49	K	Bcnop56	Bcnop56	1	3.74492e-07	140.49	MVK(1)LVNFAPYR	2	-0.50421	4
A0A384JAY7-43	A0A384JAY7	43	K	Bcnop56	Bcnop56	1	2.26527e-13	187.97	EVQDAGQDLAK(1)FGK	2	-1.3241	4
A0A384JAY7-329	A0A384JAY7	329	K	Bcnop56	Bcnop56	1	0.00201821	65.801	LISHAGSLTNLSK(1)YPASTVQILGAEK	3	-1.4827	1
A0A384JB03-437	A0A384JB03	437	K	Glutamate decarboxylase	BCIN_03g01040	1	0.00658701	75.825	TDNLK(1)MLR	2	0.23929	2
A0A384JB03-61	A0A384JB03	61	K	Glutamate decarboxylase	BCIN_03g01040	1	1.30634e-30	240.44	FAAEDLPEHEMPDGEMPK(1)EVAYR	3	-1.054	3
A0A384JB03-502	A0A384JB03	502	K	Glutamate decarboxylase	BCIN_03g01040	1	0.0249463	51.445	DEK(1)HSLQGK	3	-0.25392	1
A0A384JB03-253	A0A384JB03	253	K	Glutamate decarboxylase	BCIN_03g01040	1	0.0202972	67.334	AVNDLLIK(1)K	2	1.3914	2
A0A384JB03-406	A0A384JB03	406	K	Glutamate decarboxylase	BCIN_03g01040	1	0.00011074	79.489	IDPNSNK(1)HYDEFALAHQLR	4	-1.0832	1
A0A384JB03-22	A0A384JB03	22	K	Glutamate decarboxylase	BCIN_03g01040	1	0.0126859	68.536	VAAPLVDGLK(1)K	2	-0.091224	4
A0A384JB03-432	A0A384JB03	432	K	Glutamate decarboxylase	BCIN_03g01040	1	1.21552e-06	119.68	SWVVPAYTMAPK(1)TDNLK	2	0.41402	2
A0A384JB03-449	A0A384JB03	449	K	Glutamate decarboxylase	BCIN_03g01040	1	0.00734039	86.794	EDFSK(1)SR	2	-0.57971	2
A0A384JB13-257	A0A384JB13	257	K	Uncharacterized protein	BCIN_02g07690	1	0.00356862	101.64	AK(1)EAVLR	2	-0.99284	1
A0A384JB16-238	A0A384JB16	238	K	Bcrpt3	Bcrpt3	1	3.90919e-10	134.14	VVGSEFVQK(1)YLGEGPR	3	0.015864	1
A0A384JB16-212	A0A384JB16	212	K	Bcrpt3	Bcrpt3	1	0.000175511	89.484	GVLLYGPPGTGK(1)TMLVK	2	-0.48216	3
A0A384JB21-143	A0A384JB21	143	K	Histone chaperone	Bcasf1	1	0.00948493	73.573	NVLAEK(1)PR	2	-0.7995	1
A0A384JB21-82	A0A384JB21	82	K	Histone chaperone	Bcasf1	1	1.94363e-05	117.27	FLFQADAPDTK(1)R	2	0.022473	1
A0A384JB54-204	A0A384JB54	204	K	Adenine deaminase	Bcaah1	1	0.000344704	78.964	EIYESAEGK(1)GIHR	3	-0.12682	1
A0A384JB54-279	A0A384JB54	279	K	Adenine deaminase	Bcaah1	1	0.0458671	57.55	K(1)FLDAGIK	2	0.19778	1
A0A384JB76-215	A0A384JB76	215	K	Bcmir1	Bcmir1	1	0.00473228	72.29	VVEAIYTK(1)VDK	2	2.0836	2
A0A384JB76-259	A0A384JB76	259	K	Bcmir1	Bcmir1	1	0.000627415	84.365	TK(1)GLPGEGTTSR	2	-1.5615	4
A0A384JB76-9	A0A384JB76	9	K	Bcmir1	Bcmir1	1	0.010078	59.242	VGSTGSTK(1)VDAVVQQVAANTPEK	3	0.70318	1
A0A384JB83-119	A0A384JB83	119	K	Bcmam33	Bcmam33	1	0.0315372	56.434	SFGDEK(1)IR	2	0.43519	1
A0A384JB83-273	A0A384JB83	273	K	Bcmam33	Bcmam33	1	0.00975631	77.282	EQK(1)EYLR	2	-1.5193	2
A0A384JB83-184	A0A384JB83	184	K	Bcmam33	Bcmam33	1	0.00150438	112.41	VNIIVEK(1)K	2	0.68304	3
A0A384JB84-34	A0A384JB84	34	K	Uncharacterized protein	BCIN_03g00005	1	0.0621921	41.427	SAYLK(1)HGK	2	1.9677	1
A0A384JB84-37	A0A384JB84	37	K	Uncharacterized protein	BCIN_03g00005	1	0.000377572	96.143	HGK(1)FHQMGNK	3	0.72508	1
A0A384JBA2-212	A0A384JBA2	212	K	Glutathione peroxidase	Bcgpx3	1	0.00124392	122.74	VK(1)WNFEK	2	-0.48836	3
A0A384JBA2-235	A0A384JBA2	235	K	Glutathione peroxidase	Bcgpx3	1	6.29621e-07	132.79	WASTTK(1)PENLEK	2	0.41151	1
A0A384JBA2-202	A0A384JBA2	202	K	Glutathione peroxidase	Bcgpx3	1	0.00114917	76.332	SEK(1)PGLLGLQR	2	-0.18457	2
A0A384JBA2-110	A0A384JBA2	110	K	Glutathione peroxidase	Bcgpx3	1	0.00530584	71.208	GK(1)VLLIVNTASK	2	1.9862	1
A0A384JBB1-205	A0A384JBB1	205	K	Bcmas2	Bcmas2	1	1.60289e-13	188.78	GNTLGNPLLCPK(1)ER	2	0.29755	2
A0A384JBC5-132	A0A384JBC5	132	K	Bcspl1	Bcspl1	1	7.78586e-14	169.4	IDASYTQVDK(1)SACGL	2	-0.72564	1
A0A384JBD4-33	A0A384JBD4	33	K	Bcrps5	Bcrps5	1	9.44852e-09	132.97	LFNK(1)WSYEDVEIR	2	0.56182	3
A0A384JBD4-200	A0A384JBD4	200	K	Bcrps5	Bcrps5	1	0.00142458	91.549	GSSNSYAIK(1)K	2	0.032887	5
A0A384JBD4-72	A0A384JBD4	72	K	Bcrps5	Bcrps5	1	0.0286829	62.466	K(1)ANCPIIER	2	-0.86052	2
A0A384JBE2-866	A0A384JBE2	866	K	Bccse1	Bccse1	1	0.0109036	65.842	GWSK(1)TCEALLK	2	3.834	2
A0A384JBE3-152	A0A384JBE3	152	K	Ribosomal protein	BCIN_03g01820	1	0.000672044	102.06	INEVK(1)STIK	2	0.17396	3
A0A384JBE3-147	A0A384JBE3	147	K	Ribosomal protein	BCIN_03g01820	1	3.20066e-15	171.3	FPTPVSHNEDLSGK(1)INEVK	3	2.4326	4
A0A384JBE3-130	A0A384JBE3	130	K	Ribosomal protein	BCIN_03g01820	1	0.000834377	84.507	LLGPGLSK(1)AGK	2	0.23401	3
A0A384JBE3-3	A0A384JBE3	3	K	Ribosomal protein	BCIN_03g01820	1	0.000406096	101.65	SK(1)ITVAGVR	2	-0.54821	2
A0A384JBE3-118	A0A384JBE3	118	K	Ribosomal protein	BCIN_03g01820	1	3.16711e-20	199.37	YDAFVASDTLIK(1)QIPR	3	0.24693	13
A0A384JBE3-156	A0A384JBE3	156	K	Ribosomal protein	BCIN_03g01820	1	0.00273986	96.492	STIK(1)FQLK	2	0.18498	2
A0A384JBE3-91	A0A384JBE3	91	K	Ribosomal protein	BCIN_03g01820	1	1.66582e-06	115.57	HGGVDAMSADDLK(1)K	3	0.099228	7
A0A384JBE3-78	A0A384JBE3	78	K	Ribosomal protein	BCIN_03g01820	1	1.35326e-06	108.96	AK(1)HGGVDAMSADDLKK	4	-0.79224	8
A0A384JBE3-106	A0A384JBE3	106	K	Ribosomal protein	BCIN_03g01820	1	1.60409e-06	128.76	K(1)YDAFVASDTLIK	2	0.34777	7
A0A384JBE3-24	A0A384JBE3	24	K	Ribosomal protein	BCIN_03g01820	1	4.84949e-14	171.08	TNVQSLLEYSLETK(1)K	2	-0.057321	5
A0A384JBE3-214	A0A384JBE3	214	K	Ribosomal protein	BCIN_03g01820	1	0.000189276	136.75	ASMSPPK(1)R	2	-0.24922	3
A0A384JBE3-196	A0A384JBE3	196	K	Ribosomal protein	BCIN_03g01820	1	0.0002374	100.22	K(1)GWQNVGSLTIK	2	0.20469	2
A0A384JBE3-133	A0A384JBE3	133	K	Ribosomal protein	BCIN_03g01820	1	8.83046e-05	91.317	AGK(1)FPTPVSHNEDLSGK	3	0.13997	3
A0A384JBF3-152	A0A384JBF3	152	K	Catalase	Bccat5	1	4.46116e-14	190.27	DPTK(1)FPLFIHTQK	3	-0.08679	1
A0A384JBF3-161	A0A384JBF3	161	K	Catalase	Bccat5	1	0.000121932	104.22	FPLFIHTQK(1)R	3	-2.2523	2
A0A384JBI0-69	A0A384JBI0	69	K	Bcskp1	Bcskp1	1	3.19084e-08	129.29	VIEWADHHK(1)HDPAPTADDDSDSR	4	-0.47951	3
A0A384JBI0-85	A0A384JBI0	85	K	Bcskp1	Bcskp1	1	4.93049e-07	143.42	K(1)TTDIEEWDQK	2	-3.4973	2
A0A384JBI0-134	A0A384JBI0	134	K	Bcskp1	Bcskp1	1	0.0040868	88.819	GK(1)SPEEIR	2	-1.7635	2
A0A384JBI6-261	A0A384JBI6	261	K	Uncharacterized protein	BCIN_03g01010	1	0.000227457	117.31	YK(1)SSLDAGR	2	0.30166	8
A0A384JBI6-53	A0A384JBI6	53	K	Uncharacterized protein	BCIN_03g01010	1	1.19085e-17	209.19	LLIQNQDEMLK(1)TGR	2	-0.18561	9
A0A384JBI6-259	A0A384JBI6	259	K	Uncharacterized protein	BCIN_03g01010	1	1.43611e-10	170.68	MMMTSGEAVK(1)YK	2	-1.1951	33
A0A384JBI6-7	A0A384JBI6	7	K	Uncharacterized protein	BCIN_03g01010	1	0.00499585	79.116	SNLPPK(1)K	2	1.2294	17
A0A384JBI6-273	A0A384JBI6	273	K	Uncharacterized protein	BCIN_03g01010	1	0.0018628	91.087	QIVAK(1)EGVK	2	0.41735	4
A0A384JBI6-277	A0A384JBI6	277	K	Uncharacterized protein	BCIN_03g01010	1	0.00105409	110.76	EGVK(1)SLFK	2	-0.072302	7
A0A384JBI6-42	A0A384JBI6	42	K	Uncharacterized protein	BCIN_03g01010	1	1.2167e-08	143.25	VK(1)LLIQNQDEMLK	2	-0.57865	4
A0A384JBI6-112	A0A384JBI6	112	K	Uncharacterized protein	BCIN_03g01010	1	0.0114587	89.142	SMFNFK(1)K	2	-0.056403	18
A0A384JBI6-281	A0A384JBI6	281	K	Uncharacterized protein	BCIN_03g01010	1	0.000217252	98.156	SLFK(1)GAGANILR	2	0.82958	4
A0A384JBI6-69	A0A384JBI6	69	K	Uncharacterized protein	BCIN_03g01010	1	3.82214e-05	123.11	YDGIVECFK(1)R	2	-1.032	10
A0A384JBI6-60	A0A384JBI6	60	K	Uncharacterized protein	BCIN_03g01010	1	3.52921e-06	152.07	K(1)YDGIVECFK	2	-0.25408	10
A0A384JBI6-173	A0A384JBI6	173	K	Uncharacterized protein	BCIN_03g01010	1	7.80032e-10	169.82	QFNGLVDVYK(1)K	3	-1.1198	12
A0A384JBI6-174	A0A384JBI6	174	K	Uncharacterized protein	BCIN_03g01010	1	6.18508e-09	156.08	K(1)TLASDGIAGLYR	2	0.85742	6
A0A384JBI6-106	A0A384JBI6	106	K	Uncharacterized protein	BCIN_03g01010	1	7.93472e-07	158.79	DTYK(1)SMFNFK	2	-0.082875	22
A0A384JBL3-305	A0A384JBL3	305	K	Aldedh domain-containing protein	BCIN_03g01130	1	0.000364163	78.69	VAFTGSTSTGK(1)EIMK	2	0.13846	1
A0A384JBL3-294	A0A384JBL3	294	K	Aldedh domain-containing protein	BCIN_03g01130	1	5.91605e-16	175	EAGAAIATHQDIDK(1)VAFTGSTSTGK	3	0.96247	1
A0A384JBL3-376	A0A384JBL3	376	K	Aldedh domain-containing protein	BCIN_03g01130	1	0.0111569	91.906	FIDAFK(1)K	2	-0.51405	3
A0A384JBL3-528	A0A384JBL3	528	K	Aldedh domain-containing protein	BCIN_03g01130	1	0.0365513	44.436	IPFGGVK(1)QSGIGR	2	0.89558	1
A0A384JBL3-86	A0A384JBL3	86	K	Aldedh domain-containing protein	BCIN_03g01130	1	2.28317e-22	213.01	YTQPTGLFINNEWVK(1)SSTGQK	3	0.062916	1
A0A384JBL3-415	A0A384JBL3	415	K	Aldedh domain-containing protein	BCIN_03g01130	1	5.11384e-08	124.62	IGK(1)DEGATLLSGGEAFTTAHPSGK	3	1.5849	1
A0A384JBN5-124	A0A384JBN5	124	K	Bclhs1	Bclhs1	1	4.50539e-08	154.36	TENDLIK(1)EYGIR	2	0.36212	5
A0A384JBN5-139	A0A384JBN5	139	K	Bclhs1	Bclhs1	1	0.000147996	96.745	HPALQLEADK(1)TR	3	1.2561	2
A0A384JBN5-916	A0A384JBN5	916	K	Bclhs1	Bclhs1	1	0.0456523	58.815	DLAEK(1)TK	2	-0.10292	2
A0A384JBN5-715	A0A384JBN5	715	K	Bclhs1	Bclhs1	1	4.52615e-24	230.26	LREEALNQLEGFTYK(1)AR	3	-1.4352	3
A0A384JBN5-672	A0A384JBN5	672	K	Bclhs1	Bclhs1	1	6.57513e-05	93.753	YETEHK(1)GLPQVPASEIAR	3	0.54864	2
A0A384JBN5-474	A0A384JBN5	474	K	Bclhs1	Bclhs1	1	0.000101301	87.676	SYDGASYAAGIK(1)YIDIHK	3	-0.90635	2
A0A384JBN5-419	A0A384JBN5	419	K	Bclhs1	Bclhs1	1	0.000126991	151.98	TPFVQK(1)ELEK	2	0.51402	2
A0A384JBN5-742	A0A384JBN5	742	K	Bclhs1	Bclhs1	1	9.71841e-15	169.72	SK(1)AASEWIYSGGADASR	2	0.59459	1
A0A384JBN5-333	A0A384JBN5	333	K	Bclhs1	Bclhs1	1	0.0486272	49.65	AAAK(1)LWK	2	-0.0056629	3
A0A384JBN5-261	A0A384JBN5	261	K	Bclhs1	Bclhs1	1	0.000117704	126.07	ASILK(1)FQGR	2	0.80175	2
A0A384JBN5-933	A0A384JBN5	933	K	Bclhs1	Bclhs1	1	0.0275502	72.138	SMK(1)QPYK	2	2.6088	1
A0A384JBN5-323	A0A384JBN5	323	K	Bclhs1	Bclhs1	1	0.00592708	65.043	VSATAEK(1)VQAHGR	3	-0.3327	1
A0A384JBN5-555	A0A384JBN5	555	K	Bclhs1	Bclhs1	1	0.00382061	73.196	HNCDNK(1)DIR	3	0.60718	1
A0A384JBN5-316	A0A384JBN5	316	K	Bclhs1	Bclhs1	1	0.00182025	76.682	AQK(1)VSATAEK	2	0.11137	1
A0A384JBN5-430	A0A384JBN5	430	K	Bclhs1	Bclhs1	1	0.0018628	91.087	IVGGSDK(1)IR	2	-0.1916	1
A0A384JBN5-776	A0A384JBN5	776	K	Bclhs1	Bclhs1	1	0.000571789	105.52	DIVTPIQK(1)R	2	-0.072214	4
A0A384JBN5-529	A0A384JBN5	529	K	Bclhs1	Bclhs1	1	0.000347095	97.163	VSPGSAEK(1)QLK	2	-0.9432	2
A0A384JBN5-666	A0A384JBN5	666	K	Bclhs1	Bclhs1	1	0.000125869	92.939	TLIVIPLK(1)YETEHK	3	0.91414	1
A0A384JBN5-603	A0A384JBN5	603	K	Bclhs1	Bclhs1	1	0.0495402	55.676	GLFGFGK(1)K	2	0.38718	3
A0A384JBP0-338	A0A384JBP0	338	K	NAD(P)-bd_dom domain-containing protein	BCIN_03g03060	1	0.0104025	69.915	YAVDGTK(1)LR	2	0.082384	1
A0A384JBP8-161	A0A384JBP8	161	K	Uncharacterized protein	BCIN_03g03150	1	0.00139788	83.775	IAASTTK(1)DPK	2	-0.051451	1
A0A384JBP8-77	A0A384JBP8	77	K	Uncharacterized protein	BCIN_03g03150	1	0.00104374	79.07	GLAFADK(1)LLAK	2	0.42777	2
A0A384JBP8-291	A0A384JBP8	291	K	Uncharacterized protein	BCIN_03g03150	1	1.35736e-06	112.82	VLYEETGDSK(1)YRPSVLLGK	3	2.3586	1
A0A384JBP8-309	A0A384JBP8	309	K	Uncharacterized protein	BCIN_03g03150	1	0.00280987	76.282	MVDAGWLGK(1)K	2	-0.39219	2
A0A384JBQ4-149	A0A384JBQ4	149	K	Ribosomal_L2_C domain-containing protein	BCIN_03g02530	1	0.00446398	86.67	VK(1)LPSGAK	2	-0.85603	2
A0A384JBQ4-159	A0A384JBQ4	159	K	Ribosomal_L2_C domain-containing protein	BCIN_03g02530	1	0.0684154	91.9	VIK(1)SSAR	2	0.33829	1
A0A384JBQ4-155	A0A384JBQ4	155	K	Ribosomal_L2_C domain-containing protein	BCIN_03g02530	1	0.0189333	74.415	LPSGAK(1)K	2	1.2372	2
A0A384JBQ4-181	A0A384JBQ4	181	K	Ribosomal_L2_C domain-containing protein	BCIN_03g02530	1	0.000191055	126.12	TDKPLLK(1)ASR	2	-0.3241	7
A0A384JBQ4-234	A0A384JBQ4	234	K	Ribosomal_L2_C domain-containing protein	BCIN_03g02530	1	2.77435e-17	196.7	YAAQGQK(1)AGLIAAR	2	-0.012607	4
A0A384JBQ4-198	A0A384JBQ4	198	K	Ribosomal_L2_C domain-containing protein	BCIN_03g02530	1	0.00176009	116.73	NSWPK(1)TR	2	-0.48951	6
A0A384JBQ4-60	A0A384JBQ4	60	K	Ribosomal_L2_C domain-containing protein	BCIN_03g02530	1	0.000417079	100.25	GAPLAK(1)VVFR	2	1.1393	4
A0A384JBQ4-145	A0A384JBQ4	145	K	Ribosomal_L2_C domain-containing protein	BCIN_03g02530	1	2.88588e-15	173.21	TSGNYVTVIGHNPDEGK(1)TR	3	-0.30807	4
A0A384JBQ4-46	A0A384JBQ4	46	K	Ribosomal_L2_C domain-containing protein	BCIN_03g02530	1	0.000296116	88.021	GVVK(1)DIIHDPGR	3	0.23636	5
A0A384JBQ4-24	A0A384JBQ4	24	K	Ribosomal_L2_C domain-containing protein	BCIN_03g02530	1	0.00020365	119.21	LNK(1)APAQFR	2	0.28008	2
A0A384JBQ4-177	A0A384JBQ4	177	K	Ribosomal_L2_C domain-containing protein	BCIN_03g02530	1	0.0155839	110.81	TDK(1)PLLK	2	0.023823	3
A0A384JBR1-276	A0A384JBR1	276	K	Bclga1	Bclga1	1	3.92673e-06	104.95	GDWVLTK(1)AAIAGTK	2	0.002747	2
A0A384JBR1-307	A0A384JBR1	307	K	Bclga1	Bclga1	1	0.0104235	63.091	LDEVK(1)TSAIK	2	-1.6649	4
A0A384JBS6-306	A0A384JBS6	306	K	Uncharacterized protein	BCIN_03g03380	1	0.000744321	85.355	FGLFK(1)DHVVK	2	0.59384	3
A0A384JBS6-443	A0A384JBS6	443	K	Uncharacterized protein	BCIN_03g03380	1	5.34843e-14	176.08	APNYDDLLAAQEK(1)AK	2	0.083755	2
A0A384JBS6-7	A0A384JBS6	7	K	Uncharacterized protein	BCIN_03g03380	1	0.00620121	76.774	VLNQAK(1)VK	2	-1.7934	1
A0A384JBS6-455	A0A384JBS6	455	K	Uncharacterized protein	BCIN_03g03380	1	0.015768	64.485	GMWSGK(1)AAK	2	1.1639	3
A0A384JBS6-460	A0A384JBS6	460	K	Uncharacterized protein	BCIN_03g03380	1	4.78379e-06	112.08	AK(1)QYADASETVQK	2	-0.6887	1
A0A384JBS6-473	A0A384JBS6	473	K	Uncharacterized protein	BCIN_03g03380	1	0.000937944	79.659	AK(1)LHVGSLQR	2	-0.19196	3
A0A384JBS6-301	A0A384JBS6	301	K	Uncharacterized protein	BCIN_03g03380	1	0.0063495	66.92	AQHAK(1)FGLFK	3	-0.27858	3
A0A384JBS6-471	A0A384JBS6	471	K	Uncharacterized protein	BCIN_03g03380	1	7.0876e-17	190.85	QYADASETVQK(1)AK	2	-0.74751	1
A0A384JBS6-111	A0A384JBS6	111	K	Uncharacterized protein	BCIN_03g03380	1	5.77827e-39	279.44	K(1)EDSESALQQLDALR	2	-0.36616	1
A0A384JBS6-163	A0A384JBS6	163	K	Uncharacterized protein	BCIN_03g03380	1	2.67837e-10	144.27	IEVQHDMGNPESFLDTWK(1)GK	3	-1.0363	9
A0A384JBS6-103	A0A384JBS6	103	K	Uncharacterized protein	BCIN_03g03380	1	0.00264465	106.42	EGWLK(1)LR	2	-0.31516	4
A0A384JBS6-98	A0A384JBS6	98	K	Uncharacterized protein	BCIN_03g03380	1	1.6843e-10	168.31	LPEEMIK(1)EGWLK	2	-0.36302	1
A0A384JBS6-337	A0A384JBS6	337	K	Uncharacterized protein	BCIN_03g03380	1	5.90133e-10	143.46	IFSADQIFVQNK(1)AGVEK	2	0.11479	1
A0A384JBS6-528	A0A384JBS6	528	K	Uncharacterized protein	BCIN_03g03380	1	1.47554e-05	126.12	NPSDK(1)SEPFGK	2	-1.134	2
A0A384JBS6-493	A0A384JBS6	493	K	Uncharacterized protein	BCIN_03g03380	1	3.2139e-12	171.32	IPAIVDFVK(1)GGGR	3	-1.5054	7
A0A384JBS6-658	A0A384JBS6	658	K	Uncharacterized protein	BCIN_03g03380	1	7.87208e-23	236.92	DVIVTQINEDGK(1)LK	2	0.34933	2
A0A384JBU1-321	A0A384JBU1	321	K	Bcsis1	Bcsis1	1	0.000214996	93.237	TVTTIDGK(1)NISLDK	2	0.6435	2
A0A384JBU1-256	A0A384JBU1	256	K	Bcsis1	Bcsis1	0.965911	0.00983784	63.091	ILEMDIK(0.034)PGLK(0.966)K	3	-0.68344	1
A0A384JBU1-284	A0A384JBU1	284	K	Bcsis1	Bcsis1	1	4.73428e-11	158.52	GVGDQEEGGQQDLHFVIEEK(1)K	3	-1.3455	1
A0A384JBU2-189	A0A384JBU2	189	K	Transaldolase	BCIN_03g03360	1	0.000547374	91.961	ILDWYK(1)ASTGK	2	0.28653	3
A0A384JBU2-127	A0A384JBU2	127	K	Transaldolase	BCIN_03g03360	1	0.00497086	83.783	EQGIDK(1)SR	2	-0.19813	2
A0A384JBU2-306	A0A384JBU2	306	K	Transaldolase	BCIN_03g03360	1	3.1837e-06	110.35	EGISK(1)FAADAVTLK	2	0.52026	3
A0A384JBU2-70	A0A384JBU2	70	K	Transaldolase	BCIN_03g03360	1	0.00375962	98.044	K(1)TDATLDR	2	0.57825	2
A0A384JBU2-121	A0A384JBU2	121	K	Transaldolase	BCIN_03g03360	1	4.85668e-08	153.75	IIDLYK(1)EQGIDK	2	0.54051	9
A0A384JBU2-107	A0A384JBU2	107	K	Transaldolase	BCIN_03g03360	1	2.76131e-07	146.16	FSFDTK(1)ATINK	2	-0.041462	5
A0A384JBU2-315	A0A384JBU2	315	K	Transaldolase	BCIN_03g03360	1	2.3981e-12	176.25	FAADAVTLK(1)DILK	2	-1.0199	5
A0A384JBU2-93	A0A384JBU2	93	K	Transaldolase	BCIN_03g03360	1	0.000169195	97.69	VVPGK(1)VSTEVDAR	2	-0.16052	6
A0A384JBU2-88	A0A384JBU2	88	K	Transaldolase	BCIN_03g03360	1	0.000439964	104.2	EILK(1)VVPGK	2	-0.11892	3
A0A384JBU2-84	A0A384JBU2	84	K	Transaldolase	BCIN_03g03360	1	0.000426754	95.094	LLVEFGK(1)EILK	2	0.13308	3
A0A384JBU2-27	A0A384JBU2	27	K	Transaldolase	BCIN_03g03360	1	9.87982e-27	192.09	ASGTTVVSDSGDFASIAK(1)YQPQDATTNPSLILAASK	4	1.5323	3
A0A384JBU2-194	A0A384JBU2	194	K	Transaldolase	BCIN_03g03360	1	2.08268e-30	240.42	ASTGK(1)TYSAQEDPGVESVK	2	0.35964	3
A0A384JBU2-61	A0A384JBU2	61	K	Transaldolase	BCIN_03g03360	1	8.17379e-07	119.68	LIDTAVAYGK(1)EVEGDLEK	3	0.028439	6
A0A384JBU2-9	A0A384JBU2	9	K	Transaldolase	BCIN_03g03360	1	7.72135e-24	217.71	PSSLDQLK(1)ASGTTVVSDSGDFASIAK	3	-0.62414	5
A0A384JBU2-51	A0A384JBU2	51	K	Transaldolase	BCIN_03g03360	1	2.44493e-19	207.56	KAEYAK(1)LIDTAVAYGK	2	-1.0409	10
A0A384JBU2-299	A0A384JBU2	299	K	Transaldolase	BCIN_03g03360	1	3.41258e-13	186.56	FAFNEDAMAVEK(1)LR	2	-1.1376	11
A0A384JBU2-220	A0A384JBU2	220	K	Transaldolase	BCIN_03g03360	1	0.0219096	52.009	FGYK(1)TIVMGASFR	2	1.1008	2
A0A384JBU2-112	A0A384JBU2	112	K	Transaldolase	BCIN_03g03360	1	0.00182179	101.72	ATINK(1)ALR	2	-0.036304	3
A0A384JBU2-69	A0A384JBU2	69	K	Transaldolase	BCIN_03g03360	1	0.000417055	113.62	EVEGDLEK(1)K	2	0.90603	7
A0A384JBU2-215	A0A384JBU2	215	K	Transaldolase	BCIN_03g03360	1	0.00662748	87.323	AIFDYYK(1)K	2	1.3849	9
A0A384JBU2-45	A0A384JBU2	45	K	Transaldolase	BCIN_03g03360	1	6.88756e-11	159.01	YQPQDATTNPSLILAASK(1)K	3	-0.12045	5
A0A384JBV7-106	A0A384JBV7	106	K	Superoxide dismutase [Cu-Zn]	Bcsod1	1	8.51954e-32	239.47	TDAQGNATGSVQDSHIK(1)LIGPLSVIGR	3	-0.85121	5
A0A384JBV7-89	A0A384JBV7	89	K	Superoxide dismutase [Cu-Zn]	Bcsod1	1	2.072e-52	277.27	HVGDLGNFK(1)TDAQGNATGSVQDSHIK	3	0.11277	1
A0A384JBV7-129	A0A384JBV7	129	K	Superoxide dismutase [Cu-Zn]	Bcsod1	1	8.7595e-22	192.25	TVVVHSGTDDLGK(1)GENEESK	3	0.014565	3
A0A384JBX5-833	A0A384JBX5	833	K	AAA domain-containing protein	BCIN_03g02170	1	0.0375144	66.073	NLLVEK(1)K	2	0.8858	2
A0A384JBX5-467	A0A384JBX5	467	K	AAA domain-containing protein	BCIN_03g02170	1	1.447e-06	117.07	GAILSGPPGTGK(1)TLLAK	2	-0.43764	1
A0A384JBX5-825	A0A384JBX5	825	K	AAA domain-containing protein	BCIN_03g02170	1	0.000148174	105.4	IVDEAYEK(1)CR	2	0.12078	2
A0A384JBX7-22	A0A384JBX7	22	K	Uncharacterized protein	BCIN_03g02440	1	2.89903e-05	118.87	QSVNWTDAK(1)SR	2	0.10973	2
A0A384JBX9-27	A0A384JBX9	27	K	Uncharacterized protein	BCIN_03g03620	1	0.00710648	68.283	QGK(1)LPIPGWVDTVK	2	-0.24362	1
A0A384JBX9-119	A0A384JBX9	119	K	Uncharacterized protein	BCIN_03g03620	1	3.2759e-12	170.95	IGVLEQDEEK(1)GGR	2	-0.20791	4
A0A384JBX9-109	A0A384JBX9	109	K	Uncharacterized protein	BCIN_03g03620	1	4.78945e-10	140.28	HVLQSLEK(1)IGVLEQDEEK	3	-1.1433	7
A0A384JBX9-77	A0A384JBX9	77	K	Uncharacterized protein	BCIN_03g03620	1	0.00122399	88.495	LTK(1)VHGSTK	3	-1.6461	1
A0A384JBX9-68	A0A384JBX9	68	K	Uncharacterized protein	BCIN_03g03620	1	0.00373152	108.7	K(1)TVGVGR	2	0.43772	2
A0A384JBX9-23	A0A384JBX9	23	K	Uncharacterized protein	BCIN_03g03620	1	6.39009e-07	137.89	FIDAYAAFLK(1)R	3	-0.61747	5
A0A384JBX9-13	A0A384JBX9	13	K	Uncharacterized protein	BCIN_03g03620	1	5.99592e-10	137.61	DVDAQK(1)FIDAYAAFLK	2	1.5375	1
A0A384JBY4-139	A0A384JBY4	139	K	Uncharacterized protein	BCIN_03g03440	1	0.000132342	108.53	TDQAK(1)YFGDR	2	1.5659	2
A0A384JBY5-250	A0A384JBY5	250	K	Uncharacterized protein	BCIN_03g03940	1	0.00340151	66.76	DITVAK(1)DDGVRPGITAESLGK	3	1.1699	1
A0A384JC06-108	A0A384JC06	108	K	Non-specific serine/threonine protein kinase	Bccla4	1	0.00110395	124.37	NK(1)WLILR	2	-0.61468	2
A0A384JC13-243	A0A384JC13	243	K	Bcado1	Bcado1	1	0.000263144	99.343	EIAK(1)ALAALPK	2	-0.11498	2
A0A384JC13-34	A0A384JC13	34	K	Bcado1	Bcado1	1	0.000432009	81.448	YGLK(1)PNDAILAEEK	2	-0.019124	1
A0A384JC13-278	A0A384JC13	278	K	Bcado1	Bcado1	1	9.66638e-19	189.45	VAIITQGTLPTVVAVNGQDVK(1)EYPVHAIDK	3	1.2492	1
A0A384JC13-102	A0A384JC13	102	K	Bcado1	Bcado1	1	1.47734e-10	153.09	YAAILHDAVK(1)TAGLR	2	-0.4067	6
A0A384JC13-239	A0A384JC13	239	K	Bcado1	Bcado1	1	0.00275443	105.14	DIK(1)EIAK	2	-0.35189	2
A0A384JC13-250	A0A384JC13	250	K	Bcado1	Bcado1	1	0.000200754	103.88	ALAALPK(1)ENK	2	0.12375	2
A0A384JC13-114	A0A384JC13	114	K	Bcado1	Bcado1	1	0.00337057	112.36	VDK(1)TQPTGR	2	-1.3091	1
A0A384JC13-340	A0A384JC13	340	K	Bcado1	Bcado1	0.999552	2.75943e-07	114.63	LSIQELGPSFPFPK(1)QTYKPTSQ	3	1.5282	1
A0A384JC33-64	A0A384JC33	64	K	Bcsup45	Bcsup45	1	1.17574e-18	194.77	MLAEEYGTASNIK(1)SR	3	0.19373	3
A0A384JC33-250	A0A384JC33	250	K	Bcsup45	Bcsup45	1	0.0456847	51.662	LATK(1)VIK	2	0.11184	1
A0A384JC33-17	A0A384JC33	17	K	Bcsup45	Bcsup45	1	0.0263872	60.436	NIEIWK(1)VK	2	0.25683	1
A0A384JC45-177	A0A384JC45	177	K	Bcplp1	Bcplp1	1	0.00241491	93.649	LLASGVIK(1)R	2	-2.7548	1
A0A384JC48-118	A0A384JC48	118	K	Bcrfc4	Bcrfc4	1	0.00584212	92.692	IK(1)GFAQK	2	0.078393	3
A0A384JC51-37	A0A384JC51	37	K	NADH dehydrogenase [ubiquinone] 1 alpha subcomplex subunit	BCIN_03g02730	1	0.00708652	72.848	AGTFIAK(1)DR	2	0.062022	1
A0A384JC59-18	A0A384JC59	18	K	Uncharacterized protein	BCIN_03g01900	1	5.00725e-07	130.56	AQK(1)QNRPIPQWIR	3	0.377	2
A0A384JC59-5	A0A384JC59	5	K	Uncharacterized protein	BCIN_03g01900	1	0.000291912	136.8	PSQK(1)SFR	2	0.88572	3
A0A384JC64-309	A0A384JC64	309	K	AA_TRNA_LIGASE_II domain-containing protein	BCIN_03g02940	1	1.16004e-10	175.29	HTQLAGK(1)TDVEK	3	-0.32258	2
A0A384JC64-630	A0A384JC64	630	K	AA_TRNA_LIGASE_II domain-containing protein	BCIN_03g02940	1	4.45673e-07	136.38	ASQEK(1)ILAAIK	2	-0.31745	2
A0A384JC64-139	A0A384JC64	139	K	AA_TRNA_LIGASE_II domain-containing protein	BCIN_03g02940	1	3.82191e-07	147.62	VVEEEEDPSK(1)K	2	0.65753	1
A0A384JC64-314	A0A384JC64	314	K	AA_TRNA_LIGASE_II domain-containing protein	BCIN_03g02940	1	0.000129149	109.16	TDVEK(1)MAIGK	2	-0.75172	3
A0A384JC64-8	A0A384JC64	8	K	AA_TRNA_LIGASE_II domain-containing protein	BCIN_03g02940	1	2.09141e-12	168.43	STTTTLK(1)GQPLDR	2	0.84312	2
A0A384JC64-399	A0A384JC64	399	K	AA_TRNA_LIGASE_II domain-containing protein	BCIN_03g02940	1	0.0179817	49.448	SAYDLSVHAK(1)K	3	0.41926	1
A0A384JC64-100	A0A384JC64	100	K	AA_TRNA_LIGASE_II domain-containing protein	BCIN_03g02940	1	0.00160731	93.442	DPK(1)NGDIMR	2	0.11763	2
A0A384JC64-587	A0A384JC64	587	K	AA_TRNA_LIGASE_II domain-containing protein	BCIN_03g02940	1	2.29259e-05	125.97	IDDSSASIGK(1)R	2	0.8765	3
A0A384JCA9-16	A0A384JCA9	16	K	Protein YOP1	Bcyop1	1	1.69552e-12	169.98	VQGTIAQIDK(1)ELSK	2	2.9958	2
A0A384JCA9-153	A0A384JCA9	153	K	Protein YOP1	Bcyop1	1	1.65835e-06	121.42	YFSGASK(1)VSAATDK	2	1.1468	4
A0A384JCA9-20	A0A384JCA9	20	K	Protein YOP1	Bcyop1	1	0.000297738	92.151	ELSK(1)YPTLNNLEK	2	0.36791	1
A0A384JCC0-329	A0A384JCC0	329	K	NMO domain-containing protein	BCIN_03g04860	1	0.00932056	81.92	ASALFQPTSK(1)L	2	-0.3721	2
A0A384JCD0-165	A0A384JCD0	165	K	Bcade5	Bcade5	1	7.4392e-05	94.487	GVIIPTSK(1)EEAHQGLK	3	1.0354	2
A0A384JCD0-744	A0A384JCD0	744	K	Bcade5	Bcade5	1	1.46013e-08	134.04	AFNTGIGMVAVVK(1)K	2	0.15891	3
A0A384JCD0-745	A0A384JCD0	745	K	Bcade5	Bcade5	1	0.032192	84.882	K(1)ENVEQVVR	2	-0.6946	1
A0A384JCD0-414	A0A384JCD0	414	K	Bcade5	Bcade5	1	0.00699694	86.794	FDK(1)MFYR	2	-1.2532	3
A0A384JCD0-767	A0A384JCD0	767	K	Bcade5	Bcade5	1	0.00191557	90.601	VYTIGK(1)LIK	2	-0.062591	2
A0A384JCD0-157	A0A384JCD0	157	K	Bcade5	Bcade5	1	1.33081e-14	168.55	ASGLAAGK(1)GVIIPTSK	2	0.025027	2
A0A384JCD0-719	A0A384JCD0	719	K	Bcade5	Bcade5	1	3.66714e-10	149.35	WLK(1)NAGNVEASEMAR	2	-2.1837	1
A0A384JCD0-113	A0A384JCD0	113	K	Bcade5	Bcade5	1	0.00572726	79.474	AFSK(1)DFMK	2	0.34983	2
A0A384JCE1-182	A0A384JCE1	182	K	Bcdoa1	Bcdoa1	1	0.000180318	104.22	VFNTGGK(1)LLR	2	0.93075	2
A0A384JCE1-581	A0A384JCE1	581	K	Bcdoa1	Bcdoa1	1	0.0165002	49.448	LSTHWPYK(1)DR	3	1.1607	1
A0A384JCH1-395	A0A384JCH1	395	K	Bcsec61	Bcsec61	1	0.000126699	95.417	QLK(1)DQGLVMAGHR	3	0.87677	2
A0A384JCH1-411	A0A384JCH1	411	K	Bcsec61	Bcsec61	1	0.000298964	111.61	EQSMYK(1)ELK	2	1.0968	2
A0A384JCI7-221	A0A384JCI7	221	K	Bcthr1	Bcthr1	1	1.18935e-05	109.79	AIAIIPQFEVATAK(1)AR	3	0.15699	1
A0A384JCI7-266	A0A384JCI7	266	K	Bcthr1	Bcthr1	1	3.59842e-07	117.35	SPPDAEQIYLAMQDK(1)VHQPYR	3	-0.040933	1
A0A384JCL4-152	A0A384JCL4	152	K	Bcfur1	Bcfur1	1	0.00132892	74.15	LFYDK(1)LPEDIAQR	3	0.36904	1
A0A384JCL4-147	A0A384JCL4	147	K	Bcfur1	Bcfur1	1	1.64909e-06	126.1	DEETSLPK(1)LFYDK	2	-0.70998	1
A0A384JCM1-218	A0A384JCM1	218	K	Bcsec65	Bcsec65	1	0.0325121	55.676	PAVPK(1)GWK	2	1.238	2
A0A384JCN3-239	A0A384JCN3	239	K	Uncharacterized protein	BCIN_03g05840	1	0.0001558	100.22	VAVQAAK(1)EVVNK	2	1.2578	2
A0A384JCN3-198	A0A384JCN3	198	K	Uncharacterized protein	BCIN_03g05840	1	9.30007e-07	117.31	NFSGK(1)EAGEWGVAAR	2	-1.0698	1
A0A384JCP8-286	A0A384JCP8	286	K	Lactamase_B domain-containing protein	BCIN_03g05490	1	0.00793732	82.426	FTIGDEK(1)K	2	-1.4298	1
A0A384JCT4-226	A0A384JCT4	226	K	Uncharacterized protein	BCIN_03g06200	1	1.56374e-07	131.45	DTIEK(1)ENVDIRPTIAITR	3	-1.1757	3
A0A384JCT4-47	A0A384JCT4	47	K	Uncharacterized protein	BCIN_03g06200	1	0.000942129	81.709	VNVLAGMK(1)EVR	2	0.16146	1
A0A384JCU6-109	A0A384JCU6	109	K	PlsC domain-containing protein	BCIN_03g05100	1	0.0522366	48.794	K(1)VGAVPVGR	2	-0.098911	1
A0A384JCV3-163	A0A384JCV3	163	K	Bcpsa1	Bcpsa1	1	2.1833e-05	105.65	FVEK(1)PVEFVGNR	2	2.5493	2
A0A384JCV3-302	A0A384JCV3	302	K	Bcpsa1	Bcpsa1	1	0.00262944	85.862	VK(1)DHAWVK	3	0.10318	2
A0A384JCV3-265	A0A384JCV3	265	K	Bcpsa1	Bcpsa1	1	9.20513e-06	86.791	LLTPPNTPYVHGGNVLIDPSAK(1)IGK	3	0.66256	2
A0A384JCV3-320	A0A384JCV3	320	K	Bcpsa1	Bcpsa1	1	9.1546e-14	165.64	STIVGWNSTIGK(1)WAR	2	1.844	3
A0A384JCV3-31	A0A384JCV3	31	K	Bcpsa1	Bcpsa1	1	0.000571789	105.52	PLVEFGNK(1)R	2	0.92286	3
A0A384JCV3-126	A0A384JCV3	126	K	Bcpsa1	Bcpsa1	1	0.0135517	55.196	K(1)HGDEGTIVVTK	3	-0.78751	2
A0A384JCW2-956	A0A384JCW2	956	K	Bcmyo2	Bcmyo2	1	7.35535e-17	199.96	VVELTQSVGTMK(1)R	2	3.0785	2
A0A384JCW2-1026	A0A384JCW2	1026	K	Bcmyo2	Bcmyo2	1	2.62729e-17	205.3	LQTNFDESAVNIK(1)R	2	1.7153	1
A0A384JCX1-538	A0A384JCX1	538	K	Uncharacterized protein	BCIN_03g06600	1	0.000379397	100.88	VAAK(1)NALEGK	2	1.4143	2
A0A384JCX1-523	A0A384JCX1	523	K	Uncharacterized protein	BCIN_03g06600	1	1.79997e-06	111.01	MLAEAEK(1)YK	2	0.26836	8
A0A384JCX1-346	A0A384JCX1	346	K	Uncharacterized protein	BCIN_03g06600	1	1.0488e-10	176.78	IQK(1)LITDYFNGK	2	1.6532	3
A0A384JCX1-91	A0A384JCX1	91	K	Uncharacterized protein	BCIN_03g06600	1	0.00282051	82.261	HFPFK(1)VIDR	2	0.22156	4
A0A384JCX1-511	A0A384JCX1	511	K	Uncharacterized protein	BCIN_03g06600	1	0.000136415	134.25	LSK(1)EDIER	2	0.07019	5
A0A384JCX1-457	A0A384JCX1	457	K	Uncharacterized protein	BCIN_03g06600	1	1.04873e-28	245.74	DNNLLGK(1)FELTGIPPAPR	2	-0.094554	1
A0A384JCX1-244	A0A384JCX1	244	K	Uncharacterized protein	BCIN_03g06600	1	1.27429e-13	191.53	LVNHFVNEFK(1)R	3	-1.288	8
A0A384JCX1-506	A0A384JCX1	506	K	Uncharacterized protein	BCIN_03g06600	1	8.89542e-05	128.36	IVITNDK(1)GR	2	0.78625	8
A0A384JCX1-106	A0A384JCX1	106	K	Uncharacterized protein	BCIN_03g06600	1	5.0636e-09	139.08	AGKPVIEVEFK(1)GENK	2	0.29407	3
A0A384JCX1-157	A0A384JCX1	157	K	Uncharacterized protein	BCIN_03g06600	1	6.1751e-20	196.52	QATK(1)DAGLIAGLNVLR	3	0.16017	4
A0A384JCX1-525	A0A384JCX1	525	K	Uncharacterized protein	BCIN_03g06600	1	2.41138e-07	148.18	YK(1)AEDEAEAER	2	-0.81394	6
A0A384JCX1-422	A0A384JCX1	422	K	Uncharacterized protein	BCIN_03g06600	1	0.00179459	107.69	NTTIPTK(1)K	2	-0.087584	5
A0A384JCX1-355	A0A384JCX1	355	K	Uncharacterized protein	BCIN_03g06600	1	3.40297e-12	170.18	LITDYFNGK(1)EPNK	3	-0.92007	8
A0A384JCX1-110	A0A384JCX1	110	K	Uncharacterized protein	BCIN_03g06600	1	4.35398e-10	142.26	GENK(1)QFTPEEISSMILVK	3	0.13254	4
A0A384JCX1-185	A0A384JCX1	185	K	Uncharacterized protein	BCIN_03g06600	1	5.84709e-10	149.97	IINEPTAAAIAYGLDK(1)K	3	0.38093	7
A0A384JCX1-75	A0A384JCX1	75	K	Uncharacterized protein	BCIN_03g06600	1	1.38068e-10	184.71	K(1)FADSEVQADMK	2	2.2366	29
A0A384JCX1-323	A0A384JCX1	323	K	Uncharacterized protein	BCIN_03g06600	1	0.00196445	90.15	VLADAK(1)IDK	2	-0.41392	6
A0A384JCX1-561	A0A384JCX1	561	K	Uncharacterized protein	BCIN_03g06600	1	7.13869e-22	197.28	SSLSEADHELSK(1)SIQDPAAK	3	0.48938	7
A0A384JCX1-569	A0A384JCX1	569	K	Uncharacterized protein	BCIN_03g06600	1	3.95565e-20	191.64	SIQDPAAK(1)AELQASVDK	3	-0.1306	5
A0A384JCX1-606	A0A384JCX1	606	K	Uncharacterized protein	BCIN_03g06600	1	8.07913e-07	116.78	EEYSQQEADLEAAIK(1)K	3	-1.0936	4
A0A384JCX1-69	A0A384JCX1	69	K	Uncharacterized protein	BCIN_03g06600	1	6.42389e-42	283.12	NQVAMNPINTVFDAK(1)R	3	-0.8567	38
A0A384JCX1-98	A0A384JCX1	98	K	Uncharacterized protein	BCIN_03g06600	1	0.0270702	48.948	AGK(1)PVIEVEFK	2	0.88187	2
A0A384JCX1-450	A0A384JCX1	450	K	Uncharacterized protein	BCIN_03g06600	1	0.000111696	126.55	TK(1)DNNLLGK	2	-0.33514	2
A0A384JCX1-499	A0A384JCX1	499	K	Uncharacterized protein	BCIN_03g06600	1	7.7636e-05	119.34	SNK(1)IVITNDK	2	-0.36042	3
A0A384JCX1-544	A0A384JCX1	544	K	Uncharacterized protein	BCIN_03g06600	1	3.54518e-05	115.57	NALEGK(1)AYQIR	2	-0.26144	9
A0A384JCX1-86	A0A384JCX1	86	K	Uncharacterized protein	BCIN_03g06600	1	9.6831e-15	162.76	KFADSEVQADMK(1)HFPFK	3	-0.23664	23
A0A384JCX1-54	A0A384JCX1	54	K	Uncharacterized protein	BCIN_03g06600	1	1.78819e-11	159.77	LIGDAAK(1)NQVAMNPINTVFDAK	3	-0.44737	10
A0A384JCX4-56	A0A384JCX4	56	K	Bcqcr6	Bcqcr6	0.998542	0.00058857	75.319	DDGGEGEAK(0.001)DPSGATPDK(0.999)R	3	0.012254	1
A0A384JCX7-207	A0A384JCX7	207	K	Uricase	BCIN_03g06830	1	0.000174928	121.5	FDK(1)AFDDAR	2	-0.15362	3
A0A384JCX7-139	A0A384JCX7	139	K	Uricase	BCIN_03g06830	1	0.0122497	86.794	GK(1)GIDIR	2	-0.44995	1
A0A384JCX7-199	A0A384JCX7	199	K	Uricase	BCIN_03g06830	1	1.99213e-09	156.24	TFAGLDAVK(1)EAIPK	2	0.55009	6
A0A384JCX7-218	A0A384JCX7	218	K	Uricase	BCIN_03g06830	1	4.11883e-08	131.56	NITMK(1)TFAEENSPSVQNTMYK	3	-2.4504	2
A0A384JCX7-136	A0A384JCX7	136	K	Uricase	BCIN_03g06830	1	0.000970348	121.09	NVDAVIK(1)R	2	-0.78658	2
A0A384JCX7-301	A0A384JCX7	301	K	Uricase	BCIN_03g06830	1	0.00813948	94.662	TPVTPK(1)L	2	0.30091	3
A0A384JCX8-33	A0A384JCX8	33	K	Vacuolar calcium ion transporter	CND12	1	0.0148144	54.343	SSVHDFFLSK(1)R	3	1.6735	1
A0A384JCZ6-182	A0A384JCZ6	182	K	Protein RER1	Bcrer1	1	0.0311864	47.302	YVPFSFGK(1)TK	2	-1.7162	2
A0A384JD09-99	A0A384JD09	99	K	SOR_SNZ domain-containing protein	BCIN_03g05330	1	1.40429e-06	109.1	EIMETVTIPVMAK(1)AR	2	-0.96355	4
A0A384JD09-83	A0A384JD09	83	K	SOR_SNZ domain-containing protein	BCIN_03g05330	1	0.00854794	74.301	MSDPK(1)MIR	2	-2.5661	1
A0A384JD09-167	A0A384JD09	167	K	SOR_SNZ domain-containing protein	BCIN_03g05330	1	8.12369e-14	168.47	TK(1)GEAGTGDVIEAVR	2	-0.78903	3
A0A384JD22-128	A0A384JD22	128	K	Uncharacterized protein	BCIN_03g06990	1	0.0131148	74.255	K(1)FGGPGAR	2	-1.4036	2
A0A384JD22-95	A0A384JD22	95	K	Uncharacterized protein	BCIN_03g06990	1	4.67314e-10	145.86	AIVAYYQK(1)FVDEHSK	2	-4.1835	5
A0A384JD22-102	A0A384JD22	102	K	Uncharacterized protein	BCIN_03g06990	1	0.000386459	88.596	FVDEHSK(1)NQLK	3	-0.36281	4
A0A384JD22-26	A0A384JD22	26	K	Uncharacterized protein	BCIN_03g06990	1	0.0512598	47.849	AGK(1)GLVK	2	-0.37115	1
A0A384JD22-12	A0A384JD22	12	K	Uncharacterized protein	BCIN_03g06990	1	4.5291e-19	228.12	ASNQSVQCFGK(1)K	2	-0.35934	6
A0A384JD22-87	A0A384JD22	87	K	Uncharacterized protein	BCIN_03g06990	1	4.21362e-09	155.86	QAISK(1)AIVAYYQK	2	0.060317	2
A0A384JD22-34	A0A384JD22	34	K	Uncharacterized protein	BCIN_03g06990	1	8.69757e-05	98.58	VNGK(1)PLNLVQPEVLR	2	0.74291	2
A0A384JD22-106	A0A384JD22	106	K	Uncharacterized protein	BCIN_03g06990	1	3.12764e-11	186.58	NQLK(1)QALVTYDR	2	-0.10092	3
A0A384JD22-23	A0A384JD22	23	K	Uncharacterized protein	BCIN_03g06990	1	0.001859	73.435	TATAVAHCK(1)AGK	3	0.72524	1
A0A384JD30-54	A0A384JD30	54	K	Bctom22	Bctom22	1	0.0151256	59.68	ISALK(1)DIVPASTR	2	-0.44313	1
A0A384JD38-166	A0A384JD38	166	K	Uncharacterized protein	BCIN_03g07260	0.999139	0.0323794	43.501	K(0.001)SIPDAK(0.999)GGNK	3	1.7681	1
A0A384JD40-412	A0A384JD40	412	K	Bcgst25	Bcgst25	1	7.37736e-06	129.88	EYPWADGK(1)VFK	2	-0.013151	10
A0A384JD40-397	A0A384JD40	397	K	Bcgst25	Bcgst25	1	3.07405e-21	195.38	EFVNEQWTWEK(1)PLVVNGK	3	0.47539	3
A0A384JD40-88	A0A384JD40	88	K	Bcgst25	Bcgst25	1	0.000141744	106.67	TK(1)QDYASILK	2	0.0097678	3
A0A384JD40-136	A0A384JD40	136	K	Bcgst25	Bcgst25	1	2.072e-15	167.61	ATAK(1)CISVIEEHLLNNTYLAGER	3	0.6197	3
A0A384JD40-46	A0A384JD40	46	K	Bcgst25	Bcgst25	1	2.58503e-06	132.32	GVSEDYLK(1)INK	2	1.1713	3
A0A384JD40-23	A0A384JD40	23	K	Bcgst25	Bcgst25	1	7.13472e-30	221.79	AVAK(1)ANNIELDIVETEPAK	2	0.42089	2
A0A384JD40-240	A0A384JD40	240	K	Bcgst25	Bcgst25	1	7.94641e-27	235.95	AK(1)EVEEEEEEAPAAPK	3	-0.36499	4
A0A384JD40-273	A0A384JD40	273	K	Bcgst25	Bcgst25	1	9.85324e-05	121.9	PTIPLDEWK(1)R	2	0.14931	12
A0A384JD40-377	A0A384JD40	377	K	Bcgst25	Bcgst25	0.999405	1.58721e-17	175.04	GQEALPAFDVAPDYESYEFTK(0.999)LDASK(0.001)PEDR	3	0.32455	3
A0A384JD40-254	A0A384JD40	254	K	Bcgst25	Bcgst25	1	1.04154e-26	232.17	EVEEEEEEAPAAPK(1)AK	2	0.13164	3
A0A384JD40-382	A0A384JD40	382	K	Bcgst25	Bcgst25	1	0.00145952	94.804	LDASK(1)PEDR	2	0.013838	1
A0A384JD40-256	A0A384JD40	256	K	Bcgst25	Bcgst25	1	0.000841737	82.489	AK(1)HPLESLAK	3	0.54528	2
A0A384JD40-177	A0A384JD40	177	K	Bcgst25	Bcgst25	1	3.19758e-05	138.98	GFQFFFDK(1)K	2	-2.0571	8
A0A384JD40-132	A0A384JD40	132	K	Bcgst25	Bcgst25	1	2.17647e-05	122.55	NVDDSIK(1)ATAK	2	-0.27597	7
A0A384JD40-86	A0A384JD40	86	K	Bcgst25	Bcgst25	1	0.000766098	117.89	TTLLGK(1)TK	2	-0.0074087	2
A0A384JD40-404	A0A384JD40	404	K	Bcgst25	Bcgst25	1	2.55455e-52	279.69	PLVVNGK(1)EYPWADGK	2	-2.1684	6
A0A384JD42-240	A0A384JD42	240	K	Uncharacterized protein	BCIN_03g07630	1	0.00242977	85.862	EDK(1)INALVR	2	1.1769	4
A0A384JD42-127	A0A384JD42	127	K	Uncharacterized protein	BCIN_03g07630	1	2.17394e-06	152.7	MTK(1)ATLEMLK	2	-0.354	8
A0A384JD42-161	A0A384JD42	161	K	Uncharacterized protein	BCIN_03g07630	1	0.011411	75.109	GYGK(1)VDK	2	0.21346	2
A0A384JD42-32	A0A384JD42	32	K	Uncharacterized protein	BCIN_03g07630	1	0.00751114	79.148	EAK(1)AAETEK	2	0.1927	1
A0A384JD42-20	A0A384JD42	20	K	Uncharacterized protein	BCIN_03g07630	1	4.62877e-05	93.5	SATTTPTAQQVLIPETLLK(1)K	3	-0.14527	2
A0A384JD42-107	A0A384JD42	107	K	Uncharacterized protein	BCIN_03g07630	1	0.00270589	116.54	K(1)ILQLLR	2	0.19575	2
A0A384JD42-59	A0A384JD42	59	K	Uncharacterized protein	BCIN_03g07630	1	0.000719952	91.549	YVK(1)EYRDEER	3	-0.0057846	3
A0A384JD42-38	A0A384JD42	38	K	Uncharacterized protein	BCIN_03g07630	1	0.00399274	89.355	AAETEK(1)VK	2	-0.24124	2
A0A384JD42-56	A0A384JD42	56	K	Uncharacterized protein	BCIN_03g07630	1	0.0155668	113.5	RAEK(1)YVK	2	0.65264	1
A0A384JD42-148	A0A384JD42	148	K	Uncharacterized protein	BCIN_03g07630	1	2.19067e-10	149.97	VVEPWIAYGYPNLK(1)TVR	3	0.87183	5
A0A384JD42-76	A0A384JD42	76	K	Uncharacterized protein	BCIN_03g07630	1	6.09394e-10	140.93	VAK(1)QSGSFYIPAEPK	2	0.28976	2
A0A384JD42-224	A0A384JD42	224	K	Uncharacterized protein	BCIN_03g07630	1	3.14289e-12	165.49	K(1)FNHYVLGGDLGNR	2	-0.40457	4
A0A384JD42-100	A0A384JD42	100	K	Uncharacterized protein	BCIN_03g07630	1	0.0214616	64.265	GINK(1)IAPK	2	0.076259	1
A0A384JD43-28	A0A384JD43	28	K	Uncharacterized protein	BCIN_03g07130	1	0.0468859	42.802	VK(1)GAQQINVR	2	-2.918	1
A0A384JD52-269	A0A384JD52	269	K	Bcmkk1	Bcmkk1	1	2.17009e-07	137.62	IITTNPDPDVK(1)K	2	-0.46925	1
A0A384JD53-238	A0A384JD53	238	K	Polyadenylate-binding protein	BCIN_03g04810	1	1.0646e-06	125.73	FEEMK(1)ANFTNIYVK	2	2.9229	1
A0A384JD53-391	A0A384JD53	391	K	Polyadenylate-binding protein	BCIN_03g04810	1	1.52236e-12	184.71	DTPAETAEAEEK(1)K	2	0.53303	4
A0A384JD53-128	A0A384JD53	128	K	Polyadenylate-binding protein	BCIN_03g04810	1	4.02069e-12	166.45	ALEELNYTLIK(1)GR	3	-0.49702	3
A0A384JD53-189	A0A384JD53	189	K	Polyadenylate-binding protein	BCIN_03g04810	1	1.93503e-31	223.09	VAQDESGASK(1)GYGFVHYETDEAAAQAIK	3	0.23786	3
A0A384JD53-233	A0A384JD53	233	K	Polyadenylate-binding protein	BCIN_03g04810	1	0.0213535	63.534	QSK(1)FEEMK	2	1.5678	3
A0A384JD53-426	A0A384JD53	426	K	Polyadenylate-binding protein	BCIN_03g04810	0.999996	0.024887	54.281	KEGEAETEEASAPK(1)AK	3	-0.0050714	1
A0A384JD53-217	A0A384JD53	217	K	Polyadenylate-binding protein	BCIN_03g04810	1	0.00146725	92.781	HVNGMLLNEK(1)K	3	-0.36649	8
A0A384JD53-309	A0A384JD53	309	K	Polyadenylate-binding protein	BCIN_03g04810	1	0.00363693	73.435	DFK(1)GQDLYVGR	2	1.4679	2
A0A384JD53-342	A0A384JD53	342	K	Polyadenylate-binding protein	BCIN_03g04810	1	0.000518694	88.021	ASK(1)YQGVNLYVK	2	0.41641	2
A0A384JD53-227	A0A384JD53	227	K	Polyadenylate-binding protein	BCIN_03g04810	1	0.00895196	64.841	VFVGHHIPK(1)K	3	1.9886	2
A0A384JD53-361	A0A384JD53	361	K	Polyadenylate-binding protein	BCIN_03g04810	1	1.95414e-11	188.15	NLDDDIDDEK(1)LR	2	-0.99859	3
A0A384JD53-435	A0A384JD53	435	K	Polyadenylate-binding protein	BCIN_03g04810	1	3.59523e-34	248.7	SK(1)GFGFVCFNNPDEATK	2	-0.47992	3
A0A384JD53-376	A0A384JD53	376	K	Polyadenylate-binding protein	BCIN_03g04810	1	1.46586e-14	166.3	ELFQSFGSITSAK(1)VMR	3	0.33972	4
A0A384JD53-264	A0A384JD53	264	K	Polyadenylate-binding protein	BCIN_03g04810	1	4.28417e-07	122.96	ELFEK(1)FGDVTSASLAR	3	1.3653	1
A0A384JD53-247	A0A384JD53	247	K	Polyadenylate-binding protein	BCIN_03g04810	1	1.51258e-10	148.64	ANFTNIYVK(1)NIPVEATEEEFR	3	0.96682	2
A0A384JD56-50	A0A384JD56	50	K	Glycine cleavage system H protein	Bcgcv3	1	8.38851e-06	103.77	YTK(1)DHEWILLSPDNK	3	0.65005	2
A0A384JD57-124	A0A384JD57	124	K	Uncharacterized protein	BCIN_03g06970	1	0.014021	73.324	TGMK(1)IGR	2	-2.1782	4
A0A384JD57-60	A0A384JD57	60	K	Uncharacterized protein	BCIN_03g06970	1	0.0550811	53.775	VTGGMK(1)VK	2	0.14851	1
A0A384JD57-85	A0A384JD57	85	K	Uncharacterized protein	BCIN_03g06970	1	0.000272181	89.43	CK(1)ELGITALHVK	3	-0.49697	3
A0A384JD57-95	A0A384JD57	95	K	Uncharacterized protein	BCIN_03g06970	1	0.000378264	83.182	ELGITALHVK(1)IR	3	-0.62188	2
A0A384JD57-62	A0A384JD57	62	K	Uncharacterized protein	BCIN_03g06970	1	1.66627e-11	159.98	VK(1)ADRDESSPYAAMLAAQDVATR	3	-0.2771	2
A0A384JD57-105	A0A384JD57	105	K	Uncharacterized protein	BCIN_03g06970	1	3.02476e-30	236.95	ATGGNGTK(1)TPGPGAQSALR	2	-0.074618	2
A0A384JD69-104	A0A384JD69	104	K	Bcses1	Bcses1	1	5.98687e-23	203.78	K(1)IGTIGNLVHESVPVNNDEDHNEELR	4	0.50576	3
A0A384JD69-342	A0A384JD69	342	K	Bcses1	Bcses1	1	8.12861e-07	125.97	VVAIVSGALNNAAAK(1)K	3	-0.017476	2
A0A384JD69-79	A0A384JD69	79	K	Bcses1	Bcses1	1	0.000517837	82.85	EDATELLQK(1)K	2	2.1152	4
A0A384JD69-212	A0A384JD69	212	K	Bcses1	Bcses1	1	0.000139432	81.157	EYMAK(1)TAQLEQFDEELYK	3	-1.385	1
A0A384JD69-474	A0A384JD69	474	K	Bcses1	Bcses1	1	6.39697e-07	124.5	VAPVGATPAEAAEK(1)LK	2	0.98169	2
A0A384JD69-88	A0A384JD69	88	K	Bcses1	Bcses1	1	0.000970716	96.551	K(1)TWDDAAAEK	2	-0.9291	3
A0A384JD69-380	A0A384JD69	380	K	Bcses1	Bcses1	1	0.000663131	96.113	YGPK(1)TQTGIR	2	-0.77036	2
A0A384JD69-44	A0A384JD69	44	K	Bcses1	Bcses1	1	5.11478e-14	202.92	K(1)TQYAATQVNSK	2	-0.11826	1
A0A384JD69-61	A0A384JD69	61	K	Bcses1	Bcses1	1	1.69075e-13	194.39	INETQK(1)EIGAK	2	1.3021	2
A0A384JD69-97	A0A384JD69	97	K	Bcses1	Bcses1	1	5.88765e-19	207.08	TWDDAAAEK(1)EVLLNK	2	2.4526	5
A0A384JD69-163	A0A384JD69	163	K	Bcses1	Bcses1	1	0.014561	69.628	GVK(1)VVGHR	2	-0.19172	1
A0A384JD69-19	A0A384JD69	19	K	Bcses1	Bcses1	1	1.03389e-10	176.97	GGNPQTIK(1)DSQR	2	0.036005	2
A0A384JD69-140	A0A384JD69	140	K	Bcses1	Bcses1	1	0.000651106	91.093	TWAPQGVTVEK(1)K	2	-0.6154	3
A0A384JD73-397	A0A384JD73	397	K	Bccat2	Bccat2	1	0.0113546	52.172	SNLPDPTPLK(1)FHITK	3	1.3173	1
A0A384JD73-296	A0A384JD73	296	K	Bccat2	Bccat2	1	0.0278813	50.452	ANPSNAK(1)ILK	2	-1.6111	1
A0A384JD73-539	A0A384JD73	539	K	Bccat2	Bccat2	1	0.0132798	81.381	HLFGLK(1)K	2	-0.033279	2
A0A384JD73-176	A0A384JD73	176	K	Bccat2	Bccat2	1	0.00660795	71.879	AAAISTAVLEFK(1)K	2	1.5777	2
A0A384JD74-27	A0A384JD74	27	K	Bcrpl25	Bcrpl25	1	5.99486e-05	113.93	ATLK(1)GVHSHK	3	-2.4929	1
A0A384JD74-131	A0A384JD74	131	K	Bcrpl25	Bcrpl25	1	1.40114e-05	122.64	INTLIRPDGSK(1)K	2	0.061503	8
A0A384JD74-85	A0A384JD74	85	K	Bcrpl25	Bcrpl25	1	1.55734e-12	162.93	VIIHPLNTESAMK(1)K	2	-0.15699	6
A0A384JD74-120	A0A384JD74	120	K	Bcrpl25	Bcrpl25	1	1.91269e-12	167.32	LYDIDTVK(1)INTLIRPDGSK	3	0.10676	8
A0A384JD74-47	A0A384JD74	47	K	Bcrpl25	Bcrpl25	1	0.000240582	110.53	RPK(1)TLQLSR	3	-0.23037	2
A0A384JD74-107	A0A384JD74	107	K	Bcrpl25	Bcrpl25	1	0.000911782	114.28	AQIK(1)EALK	2	0.67082	4
A0A384JD74-112	A0A384JD74	112	K	Bcrpl25	Bcrpl25	1	0.000445563	112.13	K(1)LYDIDTVK	2	0.75697	5
A0A384JD74-103	A0A384JD74	103	K	Bcrpl25	Bcrpl25	1	0.00228277	110.63	ANK(1)AQIK	2	-0.38661	2
A0A384JD74-72	A0A384JD74	72	K	Bcrpl25	Bcrpl25	1	4.74174e-15	164.02	LDEHK(1)VIIHPLNTESAMK	4	-0.68967	4
A0A384JD74-23	A0A384JD74	23	K	Bcrpl25	Bcrpl25	1	6.21826e-06	134.84	ANAAAK(1)ATLK	2	-0.050124	4
A0A384JD77-124	A0A384JD77	124	K	Uncharacterized protein	BCIN_03g07110	1	0.00895235	67.881	HVAGK(1)VLGFFY	2	-0.26102	10
A0A384JD77-32	A0A384JD77	32	K	Uncharacterized protein	BCIN_03g07110	1	0.00102587	111.46	QVLIRPSSK(1)VIVK	3	-0.030436	4
A0A384JD77-3	A0A384JD77	3	K	Uncharacterized protein	BCIN_03g07110	1	4.58981e-10	141.18	VK(1)TSVLNDALNAINNAEK	3	0.075589	4
A0A384JD77-36	A0A384JD77	36	K	Uncharacterized protein	BCIN_03g07110	1	2.07877e-07	150.1	VIVK(1)FLGVMQK	2	-0.29002	6
A0A384JD77-92	A0A384JD77	92	K	Uncharacterized protein	BCIN_03g07110	1	1.93126e-05	140.83	WVVK(1)LLPSR	2	-0.17741	6
A0A384JD77-60	A0A384JD77	60	K	Uncharacterized protein	BCIN_03g07110	1	4.47473e-05	110.84	SGK(1)VVVQLNGR	2	0.085128	3
A0A384JD77-88	A0A384JD77	88	K	Uncharacterized protein	BCIN_03g07110	1	4.52423e-05	125.74	IEDFEK(1)WVVK	2	0.83054	16
A0A384JD77-19	A0A384JD77	19	K	Uncharacterized protein	BCIN_03g07110	1	5.4134e-10	133.62	TSVLNDALNAINNAEK(1)AGK	2	1.2086	3
A0A384JD77-43	A0A384JD77	43	K	Uncharacterized protein	BCIN_03g07110	1	2.41659e-10	139.11	FLGVMQK(1)HGYIGEFEEVDDHR	4	-0.146	6
A0A384JD77-82	A0A384JD77	82	K	Uncharacterized protein	BCIN_03g07110	1	2.79411e-06	149.96	YNVK(1)IEDFEK	2	-0.079964	6
A0A384JD95-315	A0A384JD95	315	K	Uncharacterized protein	BCIN_03g06730	1	0.00480229	84.743	YK(1)LTFGGR	2	-0.17605	2
A0A384JD95-385	A0A384JD95	385	K	Uncharacterized protein	BCIN_03g06730	1	0.00146679	73.877	SVDIAFDEK(1)HPLR	3	-0.37236	1
A0A384JD95-211	A0A384JD95	211	K	Uncharacterized protein	BCIN_03g06730	1	0.0439472	42.314	SCTPVAVK(1)ATAGLR	2	1.7784	1
A0A384JD96-1238	A0A384JD96	1238	K	TIP120 domain-containing protein	BCIN_03g07250	1	0.00046075	78.324	IIAGLK(1)DEHDIR	3	4.0424	1
A0A384JD96-1198	A0A384JD96	1198	K	TIP120 domain-containing protein	BCIN_03g07250	1	3.61031e-06	146.36	HK(1)VDDGLEVR	2	0.42668	1
A0A384JD98-131	A0A384JD98	131	K	Ribosomal_L7Ae domain-containing protein	BCIN_03g06530	0.982424	0.005538	69.721	EDVSK(0.982)K(0.018)PYAVK	3	0.0036718	3
A0A384JD98-33	A0A384JD98	33	K	Ribosomal_L7Ae domain-containing protein	BCIN_03g06530	1	0.00381116	108.09	NPLIEK(1)R	2	0.66481	6
A0A384JD98-121	A0A384JD98	121	K	Ribosomal_L7Ae domain-containing protein	BCIN_03g06530	1	8.99607e-05	128.28	EATAIK(1)EGK	2	-0.16759	2
A0A384JD98-212	A0A384JD98	212	K	Ribosomal_L7Ae domain-containing protein	BCIN_03g06530	1	7.0275e-05	129.85	SEDK(1)SEMSK	2	-0.65339	2
A0A384JD98-18	A0A384JD98	18	K	Ribosomal_L7Ae domain-containing protein	BCIN_03g06530	1	0.000230084	88.311	AAPAPFPQSK(1)AGAGK	2	0.3709	4
A0A384JD98-106	A0A384JD98	106	K	Ribosomal_L7Ae domain-containing protein	BCIN_03g06530	1	0.000692014	99.973	YRPETK(1)PEK	3	0.010393	3
A0A384JD98-96	A0A384JD98	96	K	Ribosomal_L7Ae domain-containing protein	BCIN_03g06530	1	1.45414e-14	212.27	NTAAQALK(1)LLNK	3	-0.61767	4
A0A384JD98-55	A0A384JD98	55	K	Ribosomal_L7Ae domain-containing protein	BCIN_03g06530	1	0.000181366	120.99	MVK(1)WPEYVR	2	-0.67128	6
A0A384JD98-27	A0A384JD98	27	K	Ribosomal_L7Ae domain-containing protein	BCIN_03g06530	1	0.000379331	105.2	AAK(1)NPLIEK	2	0.98701	2
A0A384JD98-197	A0A384JD98	197	K	Ribosomal_L7Ae domain-containing protein	BCIN_03g06530	1	1.08105e-05	124.51	K(1)TAAVLALTEVR	2	0.24317	3
A0A384JD98-74	A0A384JD98	74	K	Ribosomal_L7Ae domain-containing protein	BCIN_03g06530	1	1.15438e-06	105.28	LK(1)VPPAIAQFQHVLDR	3	-0.13227	2
A0A384JD98-252	A0A384JD98	252	K	Ribosomal_L7Ae domain-containing protein	BCIN_03g06530	1	0.0157164	72.928	K(1)ALESAIK	2	0.57525	1
A0A384JD98-259	A0A384JD98	259	K	Ribosomal_L7Ae domain-containing protein	BCIN_03g06530	1	0.00500884	93.374	ALESAIK(1)I	2	-0.13652	3
A0A384JD98-115	A0A384JD98	115	K	Ribosomal_L7Ae domain-containing protein	BCIN_03g06530	1	0.00110796	98.044	LLK(1)EATAIK	2	0.47468	3
A0A384JD98-176	A0A384JD98	176	K	Ribosomal_L7Ae domain-containing protein	BCIN_03g06530	1	0.00340712	75.652	K(1)MGVPYAIIK	2	-0.12847	4
A0A384JD98-137	A0A384JD98	137	K	Ribosomal_L7Ae domain-containing protein	BCIN_03g06530	0.998292	4.56756e-10	144.27	K(0.002)PYAVK(0.998)YGLNHVVGLIEAK	3	0.99435	3
A0A384JD98-8	A0A384JD98	8	K	Ribosomal_L7Ae domain-containing protein	BCIN_03g06530	1	0.00656854	72.731	K(1)AAPAPFPQSK	2	0.12935	2
A0A384JD98-196	A0A384JD98	196	K	Ribosomal_L7Ae domain-containing protein	BCIN_03g06530	1	0.000116668	133.86	LGTVVHK(1)K	2	-0.21734	2
A0A384JD98-242	A0A384JD98	242	K	Ribosomal_L7Ae domain-containing protein	BCIN_03g06530	1	2.19205e-07	130.69	HWGGGIMGAK(1)ANAR	2	-0.86394	10
A0A384JD98-150	A0A384JD98	150	K	Ribosomal_L7Ae domain-containing protein	BCIN_03g06530	1	1.64239e-06	115.83	YGLNHVVGLIEAK(1)K	2	1.4647	5
A0A384JD98-223	A0A384JD98	223	K	Ribosomal_L7Ae domain-containing protein	BCIN_03g06530	1	3.08554e-19	212.95	LVQAIK(1)EGHDESATR	2	0.16496	4
A0A384JDA3-1139	A0A384JDA3	1139	K	MIF4G domain-containing protein	BCIN_03g06810	1	6.04813e-10	135.23	TEEAVMLSDEYYIAAAAK(1)R	3	-0.16502	1
A0A384JDA3-625	A0A384JDA3	625	K	MIF4G domain-containing protein	BCIN_03g06810	1	0.000118475	111.27	LAAEK(1)AEADK	2	-0.112	1
A0A384JDA3-630	A0A384JDA3	630	K	MIF4G domain-containing protein	BCIN_03g06810	1	5.5487e-17	197.06	AEADK(1)ANAAENDR	2	-0.43025	1
A0A384JDA3-1244	A0A384JDA3	1244	K	MIF4G domain-containing protein	BCIN_03g06810	1	0.0350767	48.091	GWASK(1)EANK	2	0.41593	1
A0A384JDA3-715	A0A384JDA3	715	K	MIF4G domain-containing protein	BCIN_03g06810	1	0.057328	57.177	SLAAEK(1)R	2	-2.557	1
A0A384JDA3-1201	A0A384JDA3	1201	K	MIF4G domain-containing protein	BCIN_03g06810	1	0.000146823	98.654	TIGLNLDSTEK(1)GR	2	0.26061	3
A0A384JDB3-50	A0A384JDB3	50	K	Uncharacterized protein	BCIN_03g07820	1	0.000503471	86.911	LK(1)EFPSTSLYR	2	1.4615	2
A0A384JDB3-87	A0A384JDB3	87	K	Uncharacterized protein	BCIN_03g07820	1	4.47194e-07	129.11	IVQSVVPAGYEEWAVK(1)AK	3	0.84459	3
A0A384JDB9-265	A0A384JDB9	265	K	Adenylyl cyclase-associated protein	Bcsrv2	1	0.0127108	49.265	DVDEK(1)APAPPAPHPK	3	0.55365	1
A0A384JDE5-69	A0A384JDE5	69	K	Bcbrn2	Bcbrn2	1	0.00148803	82.261	GFAIK(1)ADVSK	2	1.7291	3
A0A384JDE5-74	A0A384JDE5	74	K	Bcbrn2	Bcbrn2	1	0.00107088	89.266	ADVSK(1)VPEVR	2	0.98875	2
A0A384JDE5-64	A0A384JDE5	64	K	Bcbrn2	Bcbrn2	1	2.89479e-06	120.53	EIEELGSK(1)GFAIK	2	1.9838	2
A0A384JDE5-178	A0A384JDE5	178	K	Bcbrn2	Bcbrn2	1	0.0471242	46.129	SFAK(1)DCGK	2	-0.24567	1
A0A384JDE5-9	A0A384JDE5	9	K	Bcbrn2	Bcbrn2	1	0.00529236	66.215	SASSAPFK(1)TLEGK	2	-0.22648	1
A0A384JDE5-86	A0A384JDE5	86	K	Bcbrn2	Bcbrn2	1	0.000321544	91.549	LFEEAK(1)AHFGK	2	-3.4278	3
A0A384JDE5-14	A0A384JDE5	14	K	Bcbrn2	Bcbrn2	1	3.41662e-06	108.66	TLEGK(1)VALVTGSGR	3	0.82612	4
A0A384JDE8-682	A0A384JDE8	682	K	NAD-specific glutamate dehydrogenase	Bcgdh2	1	0.00177822	91.867	SFFTGK(1)SPK	2	-0.13168	2
A0A384JDE8-501	A0A384JDE8	501	K	NAD-specific glutamate dehydrogenase	Bcgdh2	1	2.11705e-20	211.57	IFNNSLLK(1)TNFYTPTK	2	1.5757	1
A0A384JDE8-70	A0A384JDE8	70	K	NAD-specific glutamate dehydrogenase	Bcgdh2	1	0.000102591	141.2	TDQMDK(1)VR	2	-1.3656	1
A0A384JDE8-842	A0A384JDE8	842	K	NAD-specific glutamate dehydrogenase	Bcgdh2	1	0.000281509	89.624	PAAVDLSSVNK(1)LIK	2	3.7536	1
A0A384JDF4-382	A0A384JDF4	382	K	Uncharacterized protein	BCIN_03g08190	1	0.00705086	72.879	IK(1)VMPAEGR	2	-2.5498	1
A0A384JDG5-84	A0A384JDG5	84	K	Elongation factor Tu	Bctuf1	1	7.86504e-10	137.27	QAEK(1)GMASFLDYGAIDK	2	-4.2225	2
A0A384JDG5-286	A0A384JDG5	286	K	Elongation factor Tu	Bctuf1	1	0.000210766	107.34	K(1)DSEVEIVGK	2	-2.2221	1
A0A384JDG5-175	A0A384JDG5	175	K	Elongation factor Tu	Bctuf1	1	0.000270234	93.336	QVGVQK(1)IVVFVNK	2	0.07006	1
A0A384JDG5-295	A0A384JDG5	295	K	Elongation factor Tu	Bctuf1	1	5.65476e-10	142.45	DSEVEIVGK(1)GDQIIK	3	0.20702	2
A0A384JDG5-311	A0A384JDG5	311	K	Elongation factor Tu	Bctuf1	1	7.33725e-05	131.62	VTDIETFK(1)K	2	-0.99037	3
A0A384JDG5-79	A0A384JDG5	79	K	Elongation factor Tu	Bctuf1	1	8.30051e-06	138.25	TTLTAAITK(1)R	2	-0.49013	3
A0A384JDG5-301	A0A384JDG5	301	K	Elongation factor Tu	Bctuf1	1	0.0244025	63.216	GDQIIK(1)TK	2	-0.68701	1
A0A384JDH5-28	A0A384JDH5	28	K	Bchem3	Bchem3	1	0.0034751	76.228	SSK(1)DTAPLR	2	1.055	1
A0A384JDH5-94	A0A384JDH5	94	K	Bchem3	Bchem3	1	6.03497e-06	103.71	LETMGDK(1)NQVTALHDFGAK	3	-1.7639	2
A0A384JDH8-35	A0A384JDH8	35	K	Bccnb1	Bccnb1	1	3.82792e-07	140.01	LDK(1)DNSGTIER	2	-1.4732	2
A0A384JDI7-119	A0A384JDI7	119	K	Bcnap1	Bcnap1	1	3.74492e-07	140.49	YFAK(1)FTPLYQK	2	-0.076323	3
A0A384JDI7-92	A0A384JDI7	92	K	Bcnap1	Bcnap1	1	0.00225462	87.476	VAGLK(1)GVQK	2	0.75165	2
A0A384JDI7-231	A0A384JDI7	231	K	Bcnap1	Bcnap1	1	7.36469e-53	284.59	TITK(1)TYFYQNESGYGGDFIYDHAEGDK	3	-0.083891	2
A0A384JDI7-329	A0A384JDI7	329	K	Bcnap1	Bcnap1	1	3.53123e-06	107.82	LELDYQLGEDIK(1)EK	2	-0.36599	2
A0A384JDI7-129	A0A384JDI7	129	K	Bcnap1	Bcnap1	1	0.00162426	81.373	AK(1)IVNGEVEPTEEEIK	2	-1.3488	1
A0A384JDI7-258	A0A384JDI7	258	K	Bcnap1	Bcnap1	1	0.00597055	92.187	INWK(1)EGK	2	3.0343	3
A0A384JDJ8-427	A0A384JDJ8	427	K	D-3-phosphoglycerate dehydrogenase	BCIN_03g06180	1	0.000392294	75.334	VNEILGDHNVDK(1)QITDNK	3	-0.24321	1
A0A384JDJ8-59	A0A384JDJ8	59	K	D-3-phosphoglycerate dehydrogenase	BCIN_03g06180	0.999919	0.00888474	65.179	QLKPFDK(1)ENIK	3	0.34545	1
A0A384JDJ8-280	A0A384JDJ8	280	K	D-3-phosphoglycerate dehydrogenase	BCIN_03g06180	1	3.8469e-21	216.72	AQFDQMK(1)EGSYLINASR	3	-0.7856	3
A0A384JDJ8-273	A0A384JDJ8	273	K	D-3-phosphoglycerate dehydrogenase	BCIN_03g06180	1	1.14107e-05	110.64	NLIGK(1)AQFDQMK	2	-0.57428	1
A0A384JDJ8-100	A0A384JDJ8	100	K	D-3-phosphoglycerate dehydrogenase	BCIN_03g06180	1	0.000309614	91.64	SSLPEAELIEK(1)IR	2	3.3193	2
A0A384JDK9-32	A0A384JDK9	32	K	Bcccg1	Bcccg1	1	2.68891e-06	121.45	QVAK(1)DGDASLSTR	2	-0.69868	2
A0A384JDK9-50	A0A384JDK9	50	K	Bcccg1	Bcccg1	1	0.000579647	91.123	ASAGIDAVK(1)DK	2	-0.96467	2
A0A384JDP2-237	A0A384JDP2	237	K	Septin-type G domain-containing protein	BCIN_03g09000	1	1.07898e-18	196.8	ADTLTDEEIAAFK(1)SR	2	-0.88684	5
A0A384JDP2-53	A0A384JDP2	53	K	Septin-type G domain-containing protein	BCIN_03g09000	1	1.35192e-15	186.42	K(1)LTGYVGFANLPNQWHR	3	0.64128	2
A0A384JDP2-298	A0A384JDP2	298	K	Septin-type G domain-containing protein	BCIN_03g09000	1	4.19369e-05	97.384	K(1)YPWGTIEVDNEEHCDFVK	3	-0.84467	2
A0A384JDP2-176	A0A384JDP2	176	K	Septin-type G domain-containing protein	BCIN_03g09000	1	1.17569e-06	128.21	FDAYLDAENK(1)VNR	2	-3.8783	2
A0A384JDP2-401	A0A384JDP2	401	K	Septin-type G domain-containing protein	BCIN_03g09000	1	1.41301e-07	153.95	LK(1)QSEEELYAR	2	1.3079	1
A0A384JDP2-215	A0A384JDP2	215	K	Septin-type G domain-containing protein	BCIN_03g09000	1	0.000169463	92.19	LHTK(1)VNLIPVIAK	3	0.08075	2
A0A384JDP2-392	A0A384JDP2	392	K	Septin-type G domain-containing protein	BCIN_03g09000	1	0.00175698	77.744	MVFQQK(1)VAEK	2	-1.4461	2
A0A384JDP6-286	A0A384JDP6	286	K	Bclhp1	Bclhp1	1	0.00404668	89.047	HVLEIK(1)SK	2	0.21249	2
A0A384JDP6-179	A0A384JDP6	179	K	Bclhp1	Bclhp1	1	2.82346e-14	190.57	QSK(1)YLVVEGEEGK	2	0.14619	1
A0A384JDP6-66	A0A384JDP6	66	K	Bclhp1	Bclhp1	1	2.51655e-06	126.09	EENVEAANGDVK(1)K	2	0.34243	1
A0A384JDP6-425	A0A384JDP6	425	K	Bclhp1	Bclhp1	1	9.03282e-15	172.93	TETSATETAAAPPTNDK(1)K	2	-0.36507	1
A0A384JDP6-288	A0A384JDP6	288	K	Bclhp1	Bclhp1	1	2.27987e-05	136.96	SK(1)TQYMEEK	2	-1.4072	1
A0A384JDR3-2337	A0A384JDR3	2337	K	Bcutp20	Bcutp20	1	0.00347579	76.221	FPEK(1)LFSSK	2	-3.8985	1
A0A384JDR5-159	A0A384JDR5	159	K	Bcscd1	Bcscd1	1	2.84983e-11	161.08	WNEGDGENDFLK(1)VFK	2	-0.65826	2
A0A384JDR5-162	A0A384JDR5	162	K	Bcscd1	Bcscd1	1	0.0352294	58.815	VFK(1)GSYK	2	-1.5947	1
A0A384JDR5-89	A0A384JDR5	89	K	Bcscd1	Bcscd1	1	3.63753e-10	134.25	WEK(1)ISDDYVIGHHQLR	4	-0.81714	3
A0A384JDR5-138	A0A384JDR5	138	K	Bcscd1	Bcscd1	0.999889	0.000102559	95.264	VNGVWK(1)FAGLKPLVR	3	-0.23139	1
A0A384JDR5-114	A0A384JDR5	114	K	Bcscd1	Bcscd1	1	0.00596622	78.113	AADLK(1)EIK	2	-0.33843	2
A0A384JDR5-143	A0A384JDR5	143	K	Bcscd1	Bcscd1	1	0.00591222	82.75	FAGLK(1)PLVR	2	-0.41711	2
A0A384JDU7-90	A0A384JDU7	90	K	40S ribosomal protein S12	Bcrps12	1	0.00012936	88.561	LVVALCSEHK(1)IPLIK	3	-0.067667	2
A0A384JDU7-95	A0A384JDU7	95	K	40S ribosomal protein S12	Bcrps12	1	2.7614e-06	150.1	IPLIK(1)VPDGK	2	-0.018582	6
A0A384JDU7-40	A0A384JDU7	40	K	40S ribosomal protein S12	Bcrps12	1	1.03045e-06	125.97	GVLK(1)LALMHDGLAR	3	-0.159	8
A0A384JDU7-36	A0A384JDU7	36	K	40S ribosomal protein S12	Bcrps12	1	8.86298e-07	126.71	GQMSVIDALK(1)GVLK	2	-0.6842	7
A0A384JDU7-57	A0A384JDU7	57	K	40S ribosomal protein S12	Bcrps12	1	0.00833759	74.464	EASK(1)ALDR	2	-0.069972	1
A0A384JDU7-129	A0A384JDU7	129	K	40S ribosomal protein S12	Bcrps12	1	2.72425e-15	174.19	VVNCSCVVVK(1)DWGEESQER	3	-0.26694	3
A0A384JDU7-80	A0A384JDU7	80	K	40S ribosomal protein S12	Bcrps12	1	0.00215813	73.9	K(1)LVVALCSEHK	3	-0.60689	2
A0A384JDU7-79	A0A384JDU7	79	K	40S ribosomal protein S12	Bcrps12	1	1.18498e-06	116.61	QAHMCVLNEACEEEAYK(1)K	3	-1.096	3
A0A384JDU7-119	A0A384JDU7	119	K	40S ribosomal protein S12	Bcrps12	1	1.75251e-05	127.78	K(1)VVNCSCVVVK	2	0.45177	2
A0A384JDU7-100	A0A384JDU7	100	K	40S ribosomal protein S12	Bcrps12	1	6.1674e-11	159.26	VPDGK(1)QLGEWAGLCVLDR	3	-0.14026	8
A0A384JDX5-47	A0A384JDX5	47	K	Uncharacterized protein	BCIN_03g08370	1	0.00217816	88.181	VWDSINK(1)GR	2	-0.81287	4
A0A384JDY5-83	A0A384JDY5	83	K	Bcpro2	Bcpro2	1	0.00936665	73.665	GK(1)YEDMLK	2	-1.5272	1
A0A384JDZ7-63	A0A384JDZ7	63	K	Oxidored_q6 domain-containing protein	BCIN_04g00320	1	0.0012824	105.1	LSVTGK(1)ER	2	0.8446	2
A0A384JDZ7-76	A0A384JDZ7	76	K	Oxidored_q6 domain-containing protein	BCIN_04g00320	1	0.000669426	94.767	EVLLPSQEGK(1)K	2	-0.019181	3
A0A384JE08-8	A0A384JE08	8	K	Uncharacterized protein	BCIN_04g00560	1	7.56493e-07	123.76	ASQSVAK(1)VAQAANR	2	-0.47844	1
A0A384JE08-21	A0A384JE08	21	K	Uncharacterized protein	BCIN_04g00560	1	0.0611956	55.441	VIPVHK(1)K	2	-0.19034	1
A0A384JE08-136	A0A384JE08	136	K	Uncharacterized protein	BCIN_04g00560	1	0.000747173	86.772	VGEEGK(1)EGLAK	2	-1.2315	1
A0A384JE08-177	A0A384JE08	177	K	Uncharacterized protein	BCIN_04g00560	1	2.92235e-05	91.774	VDGSK(1)YHLTEENAYPEEYPCR	3	-0.43372	2
A0A384JE08-117	A0A384JE08	117	K	Uncharacterized protein	BCIN_04g00560	1	0.03848	53.034	K(1)ELVGESGVK	2	-0.9599	2
A0A384JE08-171	A0A384JE08	171	K	Uncharacterized protein	BCIN_04g00560	1	0.0554653	44.16	GGLPPLPASVSPSK(1)R	2	-0.27684	1
A0A384JE28-53	A0A384JE28	53	K	U6 snRNA-associated Sm-like protein LSm4	Bclsm4	1	2.31732e-12	162.37	EVVQTSPDGDK(1)FTR	2	2.4289	1
A0A384JE30-371	A0A384JE30	371	K	Bcfaa2	Bcfaa2	1	0.000215493	89.358	AATIDAPGVK(1)GTIGR	2	0.91054	2
A0A384JE47-371	A0A384JE47	371	K	Bclys9	Bclys9	1	0.00180299	79.148	FEIEHK(1)DGK	3	0.49607	2
A0A384JE47-7	A0A384JE47	7	K	Bclys9	Bclys9	1	0.0214113	55.676	AGFDTK(1)K	2	-0.26035	2
A0A384JE47-389	A0A384JE47	389	K	Bclys9	Bclys9	1	5.0424e-10	148.97	TSTLVEYGDPK(1)GYSAMAK	2	0.92359	1
A0A384JE47-314	A0A384JE47	314	K	Bclys9	Bclys9	1	4.32127e-05	132.01	FESTEEK(1)ER	2	0.29062	2
A0A384JE47-307	A0A384JE47	307	K	Bclys9	Bclys9	1	0.00032332	109.66	AK(1)FESTEEK	2	0.16359	1
A0A384JE47-349	A0A384JE47	349	K	Bclys9	Bclys9	1	2.24816e-05	145.9	K(1)MQFEEGER	2	-1.2568	2
A0A384JE47-233	A0A384JE47	233	K	Bclys9	Bclys9	1	0.026924	60.019	DSTPYK(1)ER	2	-0.33226	2
A0A384JE47-50	A0A384JE47	50	K	Bclys9	Bclys9	1	1.20722e-06	108.71	LSEGVK(1)NAHPISLDVTDDK	3	-0.036066	1
A0A384JE47-286	A0A384JE47	286	K	Bclys9	Bclys9	1	0.00516063	72.662	K(1)VLGSSSSTEDDLK	2	1.095	2
A0A384JE47-194	A0A384JE47	194	K	Bclys9	Bclys9	1	1.00896e-06	104.84	FYK(1)DGNIVDVAGPELMGTAK	3	1.7674	1
A0A384JE47-146	A0A384JE47	146	K	Bclys9	Bclys9	1	0.00104857	77.288	TIEEVHK(1)AGGK	3	-0.24871	1
A0A384JE47-305	A0A384JE47	305	K	Bclys9	Bclys9	1	0.017345	67.464	WAIASK(1)AK	2	-0.76801	4
A0A384JE47-299	A0A384JE47	299	K	Bclys9	Bclys9	1	3.27623e-58	315.96	VLGSSSSTEDDLK(1)WAIASK	3	2.8417	6
A0A384JE47-417	A0A384JE47	417	K	Bclys9	Bclys9	1	4.23892e-07	124.73	QVLDGTISEK(1)GILAPMTSK	3	1.007	1
A0A384JE47-348	A0A384JE47	348	K	Bclys9	Bclys9	1	2.66915e-12	169.3	GNPLDTLCATLEK(1)K	3	-0.61725	3
A0A384JE84-95	A0A384JE84	95	K	Ribosomal_L18e/L15P domain-containing protein	BCIN_04g01180	1	0.000338103	90.412	LLSVPK(1)VSVAALR	2	-0.42405	2
A0A384JE84-165	A0A384JE84	165	K	Ribosomal_L18e/L15P domain-containing protein	BCIN_04g01180	1	0.000832285	116.25	PYVESK(1)GR	2	0.21287	4
A0A384JE84-156	A0A384JE84	156	K	Ribosomal_L18e/L15P domain-containing protein	BCIN_04g01180	1	8.42331e-05	105.52	HFGFGPHK(1)HK	3	-0.58677	2
A0A384JE84-26	A0A384JE84	26	K	Ribosomal_L18e/L15P domain-containing protein	BCIN_04g01180	1	0.000686896	88.338	SDNVYLK(1)LLVK	2	0.11036	2
A0A384JE84-72	A0A384JE84	72	K	Ribosomal_L18e/L15P domain-containing protein	BCIN_04g01180	1	1.80396e-08	180.81	IASQTNK(1)EEK	2	0.2413	1
A0A384JE84-30	A0A384JE84	30	K	Ribosomal_L18e/L15P domain-containing protein	BCIN_04g01180	1	0.00122362	122.98	LLVK(1)LYR	2	0.052191	6
A0A384JE84-45	A0A384JE84	45	K	Ribosomal_L18e/L15P domain-containing protein	BCIN_04g01180	1	5.78784e-10	167.09	TEASFNK(1)VVLR	2	0.34794	3
A0A384JE84-148	A0A384JE84	148	K	Ribosomal_L18e/L15P domain-containing protein	BCIN_04g01180	1	3.15459e-09	158.01	EAVK(1)HFGFGPHK	2	0.093612	3
A0A384JE84-19	A0A384JE84	19	K	Ribosomal_L18e/L15P domain-containing protein	BCIN_04g01180	1	3.85368e-08	169.52	TPK(1)SDNVYLK	2	-0.43233	5
A0A384JE85-50	A0A384JE85	50	K	Bcacb1	Bcacb1	1	0.000633251	84.169	AEAPGLFDIK(1)GK	2	-2.7384	2
A0A384JE85-40	A0A384JE85	40	K	Bcacb1	Bcacb1	1	9.21617e-07	114.55	VAIGDDISK(1)AEAPGLFDIK	3	0.72325	1
A0A384JE85-72	A0A384JE85	72	K	Bcacb1	Bcacb1	1	1.44212e-12	182.03	VDSGITADQAK(1)EK	2	0.61479	7
A0A384JE85-61	A0A384JE85	61	K	Bcacb1	Bcacb1	1	4.60509e-20	202.34	AWQEK(1)VDSGITADQAK	2	0.62561	3
A0A384JE85-12	A0A384JE85	12	K	Bcacb1	Bcacb1	1	1.15216e-08	158.42	SAFDTAVADSK(1)K	2	2.0938	5
A0A384JE89-294	A0A384JE89	294	K	Uncharacterized protein	BCIN_04g01290	1	0.0011315	75.316	FDYNSWIESDK(1)ALK	2	1.2546	2
A0A384JE89-120	A0A384JE89	120	K	Uncharacterized protein	BCIN_04g01290	1	0.00900786	80.229	AIANK(1)ER	2	-2.2044	1
A0A384JEA0-324	A0A384JEA0	324	K	Uncharacterized protein	BCIN_04g01450	1	0.000179573	84.41	VLYVLYPESPRPDAK(1)WR	3	-1.2078	2
A0A384JEA0-334	A0A384JEA0	334	K	Uncharacterized protein	BCIN_04g01450	1	2.11821e-06	118.08	IQCVPVTK(1)DSFQSR	2	-1.7104	1
A0A384JEA0-199	A0A384JEA0	199	K	Uncharacterized protein	BCIN_04g01450	1	0.00701338	73.327	AISAAGLEK(1)K	2	0.26079	2
A0A384JEA0-258	A0A384JEA0	258	K	Uncharacterized protein	BCIN_04g01450	1	4.7378e-09	155.08	DLDYYTK(1)SWLPAR	2	0.63769	1
A0A384JEA2-145	A0A384JEA2	145	K	Bclys2	Bclys2	1	1.81639e-05	131.09	EAGELTEK(1)VR	2	1.2931	1
A0A384JEB3-207	A0A384JEB3	207	K	Bcgle2	Bcgle2	1	0.000699105	88.021	TIQSPLK(1)WQTR	2	-3.0534	1
A0A384JEB3-100	A0A384JEB3	100	K	Bcgle2	Bcgle2	1	0.000347095	97.163	VVGAGADK(1)TAR	2	0.46265	1
A0A384JEB4-8	A0A384JEB4	8	K	mRNA stability protein	BCIN_04g01460	1	1.68872e-07	132.23	NK(1)IDIASLSPDEQR	2	1.755	2
A0A384JEB4-43	A0A384JEB4	43	K	mRNA stability protein	BCIN_04g01460	1	0.00130069	76.759	K(1)YFDSGDYALSK	2	-3.6868	2
A0A384JEB4-54	A0A384JEB4	54	K	mRNA stability protein	BCIN_04g01460	1	3.27768e-05	103.14	YFDSGDYALSK(1)AGK	2	-3.6017	1
A0A384JEB6-204	A0A384JEB6	204	K	Bcptc3	Bcptc3	1	0.0106595	72.928	AIGDFEFK(1)K	2	-0.15232	4
A0A384JEB6-303	A0A384JEB6	303	K	Bcptc3	Bcptc3	1	0.000794075	85.554	TK(1)EEWYDEIAK	2	0.72764	1
A0A384JEB7-741	A0A384JEB7	741	K	E3 ubiquitin-protein ligase	Bcrsp5	1	0.0688159	57.532	SWDGEQK(1)SR	2	0.99121	1
A0A384JEB7-56	A0A384JEB7	56	K	E3 ubiquitin-protein ligase	Bcrsp5	1	0.0122285	84.097	TTTVIK(1)R	2	0.44266	1
A0A384JEC8-422	A0A384JEC8	422	K	Serine hydroxymethyltransferase	BCIN_04g00550	0.986506	0.00944181	59.728	NTVPGDK(0.987)SALK(0.013)PGGLR	3	1.5695	2
A0A384JED0-403	A0A384JED0	403	K	Bcdug1	Bcdug1	1	0.0297039	57.859	VIGK(1)FSIR	2	-0.11551	1
A0A384JED0-463	A0A384JED0	463	K	Bcdug1	Bcdug1	1	1.60573e-06	120.9	HWNFSSAAK(1)AVER	3	-0.068486	2
A0A384JED0-430	A0A384JED0	430	K	Bcdug1	Bcdug1	1	0.0491145	119.29	YVDEQFK(1)K	2	2.6833	1
A0A384JED0-454	A0A384JED0	454	K	Bcdug1	Bcdug1	1	0.000139029	85.469	WWVASPK(1)HWNFSSAAK	3	0.33281	2
A0A384JED0-472	A0A384JED0	472	K	Bcdug1	Bcdug1	1	6.45317e-06	133.81	VWGVK(1)PDLTR	2	-0.63063	1
A0A384JED0-447	A0A384JED0	447	K	Bcdug1	Bcdug1	1	0.00377884	68.413	CYLQHAGK(1)WWVASPK	3	-0.028493	1
A0A384JED0-186	A0A384JED0	186	K	Bcdug1	Bcdug1	1	0.00171122	71.263	EDGWATEPFELTVDDK(1)GR	3	0.60419	2
A0A384JED0-399	A0A384JED0	399	K	Bcdug1	Bcdug1	1	0.0314451	47.228	TVIPAK(1)VIGK	2	0.97173	1
A0A384JED0-423	A0A384JED0	423	K	Bcdug1	Bcdug1	1	4.35623e-07	136.96	LVFK(1)YVDEQFK	2	0.24128	2
A0A384JEE1-101	A0A384JEE1	101	K	Bcsgn1	Bcsgn1	1	0.00207053	72.681	VTILLDK(1)FTGHPK	3	0.98655	1
A0A384JEF0-238	A0A384JEF0	238	K	Diphosphomevalonate decarboxylase	Bcmvd1	1	0.000120775	93.424	AENVVPEHMK(1)EMER	3	-0.12122	1
A0A384JEF0-375	A0A384JEF0	375	K	Diphosphomevalonate decarboxylase	Bcmvd1	1	0.0326895	57.788	VILTGVGGGPEK(1)TEK	2	-0.67017	1
A0A384JEF0-339	A0A384JEF0	339	K	Diphosphomevalonate decarboxylase	Bcmvd1	1	8.49993e-22	218.83	SVLGGVDGWNGK(1)DVESK	2	-0.35075	2
A0A384JEF0-21	A0A384JEF0	21	K	Diphosphomevalonate decarboxylase	Bcmvd1	1	1.04566e-05	101.92	IYQASTTAPVNIAVVK(1)YWGK	3	-0.046791	1
A0A384JEF0-378	A0A384JEF0	378	K	Diphosphomevalonate decarboxylase	Bcmvd1	1	0.0148022	72.789	TEK(1)HLSA	2	-0.5502	1
A0A384JEF0-247	A0A384JEF0	247	K	Diphosphomevalonate decarboxylase	Bcmvd1	1	0.00227828	87.258	EK(1)DFEGFAK	2	-0.77569	2
A0A384JEF1-128	A0A384JEF1	128	K	Ribosomal protein L19	BCIN_04g00540	1	3.0969e-20	197.88	HLYHELYHLSK(1)GNTFK	3	0.98687	18
A0A384JEF1-21	A0A384JEF1	21	K	Ribosomal protein L19	BCIN_04g00540	1	1.22866e-27	229.96	K(1)IWLDPNETSEISNANSR	3	0.75963	3
A0A384JEF1-156	A0A384JEF1	156	K	Ribosomal protein L19	BCIN_04g00540	1	0.000209907	118.71	LLK(1)EEMDAK	2	0.42151	7
A0A384JEF1-8	A0A384JEF1	8	K	Ribosomal protein L19	BCIN_04g00540	1	5.18474e-11	214.64	VNLTTQK(1)R	2	0.77173	4
A0A384JEF1-162	A0A384JEF1	162	K	Ribosomal protein L19	BCIN_04g00540	1	8.89353e-05	111.86	LLKEEMDAK(1)R	3	0.56017	7
A0A384JEF1-117	A0A384JEF1	117	K	Ribosomal protein L19	BCIN_04g00540	1	7.66467e-07	123.02	IDK(1)HLYHELYHLSK	3	1.1601	8
A0A384JEF1-43	A0A384JEF1	43	K	Ribosomal protein L19	BCIN_04g00540	1	0.000173864	112.13	K(1)LVSDGLIIR	2	0.86123	4
A0A384JEF1-19	A0A384JEF1	19	K	Ribosomal protein L19	BCIN_04g00540	1	5.70631e-07	140.49	LAASVVGCGK(1)R	2	0.32451	3
A0A384JEG2-220	A0A384JEG2	220	K	Uncharacterized protein	BCIN_04g01950	1	0.00484534	84.498	ALSNQK(1)YR	2	0.30926	2
A0A384JEG4-221	A0A384JEG4	221	K	Bcufd2	Bcufd2	1	0.015833	60.691	GYAGQK(1)DAILR	2	-0.27389	1
A0A384JEH3-111	A0A384JEH3	111	K	Uncharacterized protein	BCIN_04g00400	0.999875	4.53645e-10	136.48	VTTSDAQGDAK(1)STDGKPHVGR	4	0.72424	1
A0A384JEI0-435	A0A384JEI0	435	K	Bcrud3	Bcrud3	1	0.0282602	58.981	EK(1)NLLIGK	2	-0.2644	1
A0A384JEI6-214	A0A384JEI6	214	K	Bcilv6	Bcilv6	1	0.000188868	86.944	LAELK(1)DSDDFHPVK	3	0.52922	1
A0A384JEI6-208	A0A384JEI6	208	K	Bcilv6	Bcilv6	1	0.0091763	48.968	EITASDPEALQGQDDWATK(1)R	3	-1.9515	1
A0A384JEK2-306	A0A384JEK2	306	K	Bcsac6	Bcsac6	1	0.00028941	83.137	WVNYHLK(1)AANWPR	3	-0.094387	1
A0A384JEK2-207	A0A384JEK2	207	K	Bcsac6	Bcsac6	1	0.00859387	109.01	VLNRPGK(1)K	2	0.04594	1
A0A384JEK2-266	A0A384JEK2	266	K	Bcsac6	Bcsac6	1	0.00299111	80.688	GLLNK(1)IDIK	2	2.8843	2
A0A384JEK2-555	A0A384JEK2	555	K	Bcsac6	Bcsac6	1	0.000630415	89.805	WANNMSQK(1)GGK	2	-1.453	1
A0A384JEK2-270	A0A384JEK2	270	K	Bcsac6	Bcsac6	1	0.0100969	58.754	IDIK(1)LHPELYR	3	0.56112	3
A0A384JEK2-5	A0A384JEK2	5	K	Bcsac6	Bcsac6	1	0.000460456	116.73	MNIIK(1)LQR	2	-2.5939	2
A0A384JEK9-69	A0A384JEK9	69	K	RRM domain-containing protein	BCIN_04g01130	1	2.56521e-06	116.51	DADDAYHEMHNK(1)R	3	-0.51324	4
A0A384JEN5-152	A0A384JEN5	152	K	Uncharacterized protein	BCIN_04g01520	1	0.00025429	94.023	ISLPGFDPK(1)ELEK	2	-1.3185	1
A0A384JEN5-124	A0A384JEN5	124	K	Uncharacterized protein	BCIN_04g01520	1	0.00400645	99.919	GFDGK(1)LR	2	-0.45109	4
A0A384JEN5-27	A0A384JEN5	27	K	Uncharacterized protein	BCIN_04g01520	1	1.3259e-20	216.19	DVQQSDELLAAAVTK(1)K	2	0.3867	2
A0A384JEN5-370	A0A384JEN5	370	K	Uncharacterized protein	BCIN_04g01520	1	0.00426019	69.94	DIDIPMAK(1)GNSGEYAAK	2	0.37526	1
A0A384JEN5-362	A0A384JEN5	362	K	Uncharacterized protein	BCIN_04g01520	1	0.00247664	75.416	EK(1)DIDIPMAK	2	-1.7016	1
A0A384JEN5-296	A0A384JEN5	296	K	Uncharacterized protein	BCIN_04g01520	1	0.000566647	97.734	DK(1)IILDGVTR	2	0.43859	4
A0A384JEP9-155	A0A384JEP9	155	K	Bcrho1	Bcrho1	1	0.000728694	80.96	IGAYK(1)SLECSAK	2	-0.29302	2
A0A384JEP9-182	A0A384JEP9	182	K	Bcrho1	Bcrho1	1	0.0141565	79.116	AALLTK(1)K	2	0.60244	4
A0A384JEP9-162	A0A384JEP9	162	K	Bcrho1	Bcrho1	1	2.44066e-09	158.47	SLECSAK(1)TNEGVR	2	-0.57139	2
A0A384JEP9-133	A0A384JEP9	133	K	Bcrho1	Bcrho1	1	2.31327e-15	175.16	TIEELHK(1)TNQTPVSEDQAQR	3	-0.16352	2
A0A384JEP9-150	A0A384JEP9	150	K	Bcrho1	Bcrho1	1	0.000375252	105.52	VADK(1)IGAYK	2	0.27494	3
A0A384JEP9-126	A0A384JEP9	126	K	Bcrho1	Bcrho1	1	2.48692e-07	136.96	HDPK(1)TIEELHK	3	-0.78019	3
A0A384JEQ3-128	A0A384JEQ3	128	K	Bcect1	Bcect1	1	0.0295252	62.717	FVK(1)AAGR	2	-0.029684	1
A0A384JES5-237	A0A384JES5	237	K	Bcnop15	Bcnop15	1	0.0435426	45.158	VPWNK(1)IEGR	2	-1.7015	1
A0A384JES5-55	A0A384JES5	55	K	Bcnop15	Bcnop15	1	0.0053633	81.547	VVEK(1)VVEK	2	-3.1599	1
A0A384JES6-12	A0A384JES6	12	K	Cytochrome b-c1 complex subunit 7	Bcqcr7	1	0.000113932	98.337	SAPSLASWISK(1)K	2	0.81227	2
A0A384JET4-339	A0A384JET4	339	K	Bcach1	Bcach1	1	0.008469	80.438	FSPDGFK(1)R	2	-0.3306	5
A0A384JET4-474	A0A384JET4	474	K	Bcach1	Bcach1	0.99932	4.6087e-05	96.379	VIIEK(0.999)CSHPDYK(0.001)PILEDYFR	4	1.3309	1
A0A384JET4-411	A0A384JET4	411	K	Bcach1	Bcach1	1	0.000171464	92.039	SSK(1)YSIMHTPSTR	3	-0.36284	2
A0A384JET4-66	A0A384JET4	66	K	Bcach1	Bcach1	1	3.31395e-15	170.61	IPTMLADHVEK(1)NNLQGQLK	3	2.0167	2
A0A384JET4-465	A0A384JET4	465	K	Bcach1	Bcach1	1	0.0325005	60.682	GLSPK(1)ER	2	-0.74109	2
A0A384JET4-14	A0A384JET4	14	K	Bcach1	Bcach1	1	2.67317e-10	145.69	ASSAALTASAALK(1)SR	2	0.53949	2
A0A384JET4-469	A0A384JET4	469	K	Bcach1	Bcach1	1	0.00913905	79.713	AK(1)VIIEK	2	2.0439	1
A0A384JET7-782	A0A384JET7	782	K	Chitin synthase	BcCHSIIIa	1	0.0494614	41.383	AEALPSAK(1)TTK	2	2.6218	1
A0A384JET7-244	A0A384JET7	244	K	Chitin synthase	BcCHSIIIa	1	0.0311845	68.915	DIVNLK(1)K	2	0.39577	1
A0A384JET7-134	A0A384JET7	134	K	Chitin synthase	BcCHSIIIa	1	0.00255167	79.128	QAPQAGGLK(1)R	2	0.67845	1
A0A384JET9-365	A0A384JET9	365	K	Ketol-acid reductoisomerase, mitochondrial	Bcilv5	1	1.55274e-13	196.44	SLEFNSQK(1)DYR	2	-0.83477	4
A0A384JET9-333	A0A384JET9	333	K	Ketol-acid reductoisomerase, mitochondrial	Bcilv5	1	0.000649531	96.342	GAIDWSGK(1)FK	2	-0.12745	4
A0A384JET9-181	A0A384JET9	181	K	Ketol-acid reductoisomerase, mitochondrial	Bcilv5	1	2.33068e-10	149.19	TLYFSHGFSPVFK(1)DQTK	3	-0.31815	4
A0A384JET9-370	A0A384JET9	370	K	Ketol-acid reductoisomerase, mitochondrial	Bcilv5	1	0.00588279	78.264	EK(1)YEAEMK	2	-0.44096	3
A0A384JET9-339	A0A384JET9	339	K	Ketol-acid reductoisomerase, mitochondrial	Bcilv5	1	0.0143266	58.98	DALK(1)PVFNDLYDSVK	2	2.3651	1
A0A384JET9-185	A0A384JET9	185	K	Ketol-acid reductoisomerase, mitochondrial	Bcilv5	1	2.31457e-05	100.02	DQTK(1)VDVPTDVDVILVAPK	3	1.1127	1
A0A384JET9-168	A0A384JET9	168	K	Ketol-acid reductoisomerase, mitochondrial	Bcilv5	1	8.99496e-07	106.14	GK(1)TLYFSHGFSPVFK	2	0.28481	5
A0A384JET9-60	A0A384JET9	60	K	Ketol-acid reductoisomerase, mitochondrial	Bcilv5	1	7.79462e-05	119.27	TIDFAGTK(1)EK	2	0.32662	5
A0A384JET9-200	A0A384JET9	200	K	Ketol-acid reductoisomerase, mitochondrial	Bcilv5	1	0.000104045	82.609	VDVPTDVDVILVAPK(1)GSGR	3	1.4816	1
A0A384JET9-376	A0A384JET9	376	K	Ketol-acid reductoisomerase, mitochondrial	Bcilv5	1	5.5749e-05	107.79	YEAEMK(1)EIR	2	1.3907	4
A0A384JET9-229	A0A384JET9	229	K	Ketol-acid reductoisomerase, mitochondrial	Bcilv5	1	2.75219e-05	101.62	GINSSIAVFQDVTGK(1)AQEK	2	-0.49831	1
A0A384JEU2-12	A0A384JEU2	12	K	Tryptophan synthase	Bctrp5	1	0.0124155	83.614	TFAQCK(1)K	2	-0.78229	1
A0A384JEU2-396	A0A384JEU2	396	K	Tryptophan synthase	Bctrp5	1	0.00197014	61.167	LTEHAGGAK(1)IWLK	3	0.29955	1
A0A384JEU2-647	A0A384JEU2	647	K	Tryptophan synthase	Bctrp5	1	0.000644935	77.192	AK(1)FIAATDAEAFK	2	1.6581	1
A0A384JEU3-426	A0A384JEU3	426	K	Bcarg4	Bcarg4	1	7.43615e-05	94.61	IPMDQLTYDQLK(1)SIDSR	3	0.57256	1
A0A384JEU3-118	A0A384JEU3	118	K	Bcarg4	Bcarg4	1	0.000558287	90.827	EIGGK(1)LHTGR	3	0.015079	3
A0A384JEU3-299	A0A384JEU3	299	K	Bcarg4	Bcarg4	1	1.74333e-06	117.48	LADAYSTGSSLMPQK(1)K	2	0.019412	1
A0A384JEU3-113	A0A384JEU3	113	K	Bcarg4	Bcarg4	1	0.0060145	70.438	LGEIIGK(1)EIGGK	2	0.88978	1
A0A384JEU9-252	A0A384JEU9	252	K	Bcprx1	Bcprx1	1	0.000166704	98.974	GTLEVVEGLIGAK(1)K	2	-1.234	1
A0A384JEU9-182	A0A384JEU9	182	K	Bcprx1	Bcprx1	1	0.00156212	81.017	DSPK(1)SNTTFK	2	-0.93558	1
A0A384JEU9-229	A0A384JEU9	229	K	Bcprx1	Bcprx1	1	0.0251446	48.351	SGK(1)VLAAQAGSPK	2	-0.57899	1
A0A384JEX2-330	A0A384JEX2	330	K	Aspartate aminotransferase	Bcpio13	1	1.78912e-12	179.93	IASTILNDK(1)ALNK	2	0.5056	4
A0A384JEX2-341	A0A384JEX2	341	K	Aspartate aminotransferase	Bcpio13	1	1.02327e-07	144.51	QWLAEVK(1)GMADR	2	-1.7792	3
A0A384JEX2-174	A0A384JEX2	174	K	Aspartate aminotransferase	Bcpio13	1	4.29479e-08	167.09	DSGLEVEK(1)YR	2	0.11184	4
A0A384JEX2-275	A0A384JEX2	275	K	Aspartate aminotransferase	Bcpio13	1	6.01245e-11	135.8	HFIEQGHNPCLAQSFAK(1)NMGLYGER	4	-1.8608	1
A0A384JEX2-297	A0A384JEX2	297	K	Aspartate aminotransferase	Bcpio13	1	4.42067e-10	152	VGAFSVVCADAAEK(1)K	2	1.0905	1
A0A384JEX2-55	A0A384JEX2	55	K	Aspartate aminotransferase	Bcpio13	1	0.00670492	89.296	ADSFK(1)EK	2	-0.31712	2
A0A384JEX2-149	A0A384JEX2	149	K	Aspartate aminotransferase	Bcpio13	1	0.0611956	55.441	FFPGAK(1)K	2	-0.48814	5
A0A384JEX2-334	A0A384JEX2	334	K	Aspartate aminotransferase	Bcpio13	1	1.5228e-13	196.88	ALNK(1)QWLAEVK	2	0.23001	4
A0A384JEX2-57	A0A384JEX2	57	K	Aspartate aminotransferase	Bcpio13	1	4.88696e-07	133.89	EK(1)INLGVGAYR	2	3.4564	2
A0A384JEX2-400	A0A384JEX2	400	K	Aspartate aminotransferase	Bcpio13	1	1.10929e-17	210.34	LATEHSVYATK(1)DGR	2	0.16519	1
A0A384JEX2-425	A0A384JEX2	425	K	Aspartate aminotransferase	Bcpio13	1	0.00210972	83.998	LAAAIHAVK(1)P	2	-0.087542	3
A0A384JEX2-356	A0A384JEX2	356	K	Aspartate aminotransferase	Bcpio13	1	0.000631773	104.43	K(1)ELENLGSK	2	1.7479	2
A0A384JEX2-92	A0A384JEX2	92	K	Aspartate aminotransferase	Bcpio13	1	3.47855e-20	206.52	LNK(1)EYAGITGVPDFTK	2	-0.64633	3
A0A384JEX2-89	A0A384JEX2	89	K	Aspartate aminotransferase	Bcpio13	1	0.00344579	92.47	VVQAK(1)LNK	2	-1.7934	2
A0A384JEX2-415	A0A384JEX2	415	K	Aspartate aminotransferase	Bcpio13	1	6.18508e-09	156.08	ISVAGITSANVK(1)R	2	0.88375	3
A0A384JEX2-150	A0A384JEX2	150	K	Aspartate aminotransferase	Bcpio13	1	3.96965e-07	126.77	K(1)IYIPTPSWANHAAVFK	3	0.22994	2
A0A384JF14-240	A0A384JF14	240	K	Bcvma1	Bcvma1	1	0.00572726	79.474	IAEK(1)GSYK	2	-1.0047	1
A0A384JF14-621	A0A384JF14	621	K	Bcvma1	Bcvma1	1	3.55584e-08	155.99	AVAQGQSWAK(1)VR	2	0.52787	2
A0A384JF14-283	A0A384JF14	283	K	Bcvma1	Bcvma1	1	1.37266e-05	116.03	LAADK(1)PFIVGQR	2	-0.56168	2
A0A384JF14-400	A0A384JF14	400	K	Bcvma1	Bcvma1	1	1.23464e-18	193.54	DQGK(1)DVAMMADSTSR	2	-0.60016	1
A0A384JF14-521	A0A384JF14	521	K	Bcvma1	Bcvma1	1	0.000105412	103.44	YTTVLDK(1)YYEK	2	-0.28952	2
A0A384JF14-278	A0A384JF14	278	K	Bcvma1	Bcvma1	0.995903	0.0332201	41.422	PTTEK(0.996)LAADK(0.004)PFIVGQR	3	-0.61228	1
A0A384JF14-525	A0A384JF14	525	K	Bcvma1	Bcvma1	1	1.19281e-05	127.56	YYEK(1)DFPEFPR	2	-0.88546	2
A0A384JF14-257	A0A384JF14	257	K	Bcvma1	Bcvma1	1	0.00238027	81.017	ILEVEFDGK(1)K	2	0.21657	2
A0A384JF27-280	A0A384JF27	280	K	KOW domain-containing protein	BCIN_04g02740	1	0.00516652	95.352	NK(1)YSIFR	2	1.0759	2
A0A384JF27-13	A0A384JF27	13	K	KOW domain-containing protein	BCIN_04g02740	1	0.000624899	96.756	TILAEK(1)QATR	2	3.9695	2
A0A384JF59-187	A0A384JF59	187	K	Bcard1	Bcard1	1	2.25256e-22	201.15	EQILDEEEGDEGEAVGSAGSAK(1)DVK	3	-0.3005	1
A0A384JF70-114	A0A384JF70	114	K	Chorismate synthase	Bcaro2	1	0.000112289	90.707	PSHADWTYLEK(1)YGVK	3	1.3128	2
A0A384JF73-365	A0A384JF73	365	K	AMPK1_CBM domain-containing protein	BCIN_04g01640	1	0.0345838	54.066	SAVEK(1)ELK	2	1.0155	2
A0A384JF73-360	A0A384JF73	360	K	AMPK1_CBM domain-containing protein	BCIN_04g01640	1	2.04714e-05	82.916	EAGFAPEASAIPSEVSEK(1)SAVEK	3	0.36402	2
A0A384JF73-26	A0A384JF73	26	K	AMPK1_CBM domain-containing protein	BCIN_04g01640	1	9.32926e-06	96.881	WEHPAEEVFVTGTFDNWSK(1)SEK	3	-0.005103	3
A0A384JF80-409	A0A384JF80	409	K	tRNA-synt_1g domain-containing protein	BCIN_04g04260	1	0.00566839	79.809	VVK(1)FVNAK	2	-0.39594	1
A0A384JF80-141	A0A384JF80	141	K	tRNA-synt_1g domain-containing protein	BCIN_04g04260	1	9.32637e-07	114.96	TTTQPYCEK(1)HQSFLADR	3	-0.43236	2
A0A384JF80-583	A0A384JF80	583	K	tRNA-synt_1g domain-containing protein	BCIN_04g04260	1	0.000132297	117.52	LAEEEAQAK(1)K	2	-0.52082	1
A0A384JF83-49	A0A384JF83	49	K	Uncharacterized protein	BCIN_04g04290	1	7.87805e-11	151.96	AAGIEDVEPIWTSLFAK(1)ALEGK	3	0.69886	1
A0A384JF83-54	A0A384JF83	54	K	Uncharacterized protein	BCIN_04g04290	1	0.00393247	89.698	ALEGK(1)DVK	2	0.054485	5
A0A384JF87-203	A0A384JF87	203	K	Uncharacterized protein	BCIN_04g04420	1	0.0198072	69.716	IAADK(1)EER	2	0.015684	1
A0A384JF87-198	A0A384JF87	198	K	Uncharacterized protein	BCIN_04g04420	0.995001	0.0190527	50.088	IQEK(0.995)IAADK(0.005)EER	3	0.014412	1
A0A384JF87-139	A0A384JF87	139	K	Uncharacterized protein	BCIN_04g04420	1	0.00416565	88.37	AK(1)QALVDR	2	1.6317	2
A0A384JF87-160	A0A384JF87	160	K	Uncharacterized protein	BCIN_04g04420	1	0.000542522	103.26	STK(1)EVSDAK	2	3.068	1
A0A384JF98-90	A0A384JF98	90	K	3-hydroxy-3-methylglutaryl coenzyme A synthase	BCIN_04g04450	1	0.000169195	97.69	LEVGTESPIDK(1)AK	2	1.7295	1
A0A384JFA0-211	A0A384JFA0	211	K	Cytochrome c heme lyase	Bccyt2	1	0.000194521	77.726	LHSFLGLSQTLSPK(1)AR	3	0.87682	1
A0A384JFB8-126	A0A384JFB8	126	K	Protein kinase domain-containing protein	BCIN_04g03430	1	0.0118886	63.091	VQTIHEK(1)NLIYR	3	0.096361	1
A0A384JFC4-35	A0A384JFC4	35	K	Bcbrn1	Bcbrn1	1	0.00016752	92.8	VPGPLGLESASLK(1)GK	2	-0.65981	2
A0A384JFC4-37	A0A384JFC4	37	K	Bcbrn1	Bcbrn1	1	0.000934016	81.92	GK(1)VALVTGSGR	2	1.5909	2
A0A384JFC6-127	A0A384JFC6	127	K	Uncharacterized protein	BCIN_04g03040	1	3.79506e-14	200.76	EK(1)IHAEIDDAQK	2	1.6874	1
A0A384JFC6-122	A0A384JFC6	122	K	Uncharacterized protein	BCIN_04g03040	1	0.000417055	113.62	IDGTAIAK(1)K	2	-0.78116	2
A0A384JFC6-324	A0A384JFC6	324	K	Uncharacterized protein	BCIN_04g03040	1	0.00155123	72.797	NADVVVAAIGK(1)ANFVK	3	0.41428	1
A0A384JFC6-944	A0A384JFC6	944	K	Uncharacterized protein	BCIN_04g03040	1	0.000422957	86.756	IEAIGK(1)EMYGAEK	2	-1.7267	2
A0A384JFC6-761	A0A384JFC6	761	K	Uncharacterized protein	BCIN_04g03040	1	3.33045e-10	143.67	LALK(1)LAGTEPDENHNEK	3	0.079146	1
A0A384JFC6-921	A0A384JFC6	921	K	Uncharacterized protein	BCIN_04g03040	1	0.000876014	92.538	GVIAASEK(1)EK	2	0.29004	2
A0A384JFC6-410	A0A384JFC6	410	K	Uncharacterized protein	BCIN_04g03040	1	0.00990249	73.248	AIK(1)PLPLK	2	-0.04728	2
A0A384JFC6-913	A0A384JFC6	913	K	Uncharacterized protein	BCIN_04g03040	1	7.38155e-07	120.63	GAVDLAK(1)GVIAASEK	2	0.29191	3
A0A384JFC6-147	A0A384JFC6	147	K	Uncharacterized protein	BCIN_04g03040	0.796118	0.000380476	83.692	FK(0.204)PSLK(0.796)IIQVGDR	3	-0.13536	1
A0A384JFC6-272	A0A384JFC6	272	K	Uncharacterized protein	BCIN_04g03040	1	0.000805016	100.84	GK(1)NAVVLGR	2	0.88264	2
A0A384JFC6-458	A0A384JFC6	458	K	Uncharacterized protein	BCIN_04g03040	1	0.00315823	79.148	GK(1)VDLSLLK	2	-0.021659	1
A0A384JFC6-465	A0A384JFC6	465	K	Uncharacterized protein	BCIN_04g03040	1	0.000175984	138.54	VDLSLLK(1)R	2	-0.32495	2
A0A384JFC6-906	A0A384JFC6	906	K	Uncharacterized protein	BCIN_04g03040	1	1.37305e-17	178.85	EEAIAAGAEDAIPANHWAEGGK(1)GAVDLAK	3	0.54435	3
A0A384JFC6-797	A0A384JFC6	797	K	Uncharacterized protein	BCIN_04g03040	1	0.00222743	111.28	FFNIK(1)CR	2	-0.85256	2
A0A384JFC6-960	A0A384JFC6	960	K	Uncharacterized protein	BCIN_04g03040	1	6.88592e-05	125.75	VEFSEIAQK(1)K	2	2.0274	2
A0A384JFC6-818	A0A384JFC6	818	K	Uncharacterized protein	BCIN_04g03040	1	1.89764e-05	87.352	ALK(1)VHGGGPPIAPGAALHQIYR	3	-0.50326	3
A0A384JFD6-68	A0A384JFD6	68	K	Pyruvate carboxyltransferase domain-containing protein	BCIN_04g04810	1	0.0187205	62.558	IIPLATK(1)IR	2	0.29989	1
A0A384JFE7-408	A0A384JFE7	408	K	Bcvps1	Bcvps1	1	3.26007e-06	109.79	AVDPFDQVK(1)DIDIR	2	-0.049478	2
A0A384JFE7-544	A0A384JFE7	544	K	Bcvps1	Bcvps1	0.99715	7.68968e-07	123.83	PVQVDPK(0.997)SGK(0.003)PIPSTPAR	3	-0.4761	2
A0A384JFE7-623	A0A384JFE7	623	K	Bcvps1	Bcvps1	1	3.3268e-05	105.65	LLINSYYNIVK(1)R	2	-0.16716	1
A0A384JFG3-149	A0A384JFG3	149	K	40S ribosomal protein S6	BCIN_04g05070	1	3.75213e-08	159.94	FFGLTK(1)EDDVRK	3	-0.30077	15
A0A384JFG3-131	A0A384JFG3	131	K	40S ribosomal protein S6	BCIN_04g05070	1	2.75568e-10	149.22	QGESDIPGVTDVVHPK(1)R	3	0.19446	4
A0A384JFG3-217	A0A384JFG3	217	K	40S ribosomal protein S6	BCIN_04g05070	1	1.15385e-12	186.17	DAASEYAAILAK(1)R	3	0.0066503	9
A0A384JFG3-64	A0A384JFG3	64	K	40S ribosomal protein S6	BCIN_04g05070	1	0.000233979	82.651	QGFPMK(1)QGVMHPTR	3	-0.33363	2
A0A384JFG3-58	A0A384JFG3	58	K	40S ribosomal protein S6	BCIN_04g05070	1	3.05952e-09	157.56	ITGGNDK(1)QGFPMK	2	0.45036	10
A0A384JFG3-143	A0A384JFG3	143	K	40S ribosomal protein S6	BCIN_04g05070	1	0.00403749	106.36	K(1)FFGLTK	2	0.3576	5
A0A384JFG3-205	A0A384JFG3	205	K	40S ribosomal protein S6	BCIN_04g05070	1	4.97964e-09	147.51	TK(1)DAASEYAAILAK	2	-0.3366	4
A0A384JFG3-46	A0A384JFG3	46	K	40S ribosomal protein S6	BCIN_04g05070	1	1.35051e-15	185.55	MGAEVPGDSVGDEFK(1)GYIFK	3	-1.2404	7
A0A384JFH0-315	A0A384JFH0	315	K	Signal recognition particle 54 kDa protein	Bcsrp54	1	0.00759273	75.043	LDQK(1)DTMK	2	-1.3879	1
A0A384JFH0-71	A0A384JFH0	71	K	Signal recognition particle 54 kDa protein	Bcsrp54	1	0.000545237	106.91	ELAPAVNK(1)K	2	-1.027	1
A0A384JFH2-467	A0A384JFH2	467	K	U3 small nucleolar ribonucleoprotein protein MPP10	Bcmpp10	1	0.000539612	107.21	LEAASVAK(1)R	2	-0.6454	1
A0A384JFI8-141	A0A384JFI8	141	K	DUF2012 domain-containing protein	BCIN_04g04060	1	4.69917e-07	134.98	ALVEK(1)NYYLER	2	0.90039	1
A0A384JFJ2-446	A0A384JFJ2	446	K	Bcgus1	Bcgus1	1	2.78858e-05	119.43	HTGVDIK(1)DQVK	2	-1.3568	1
A0A384JFJ2-65	A0A384JFJ2	65	K	Bcgus1	Bcgus1	1	0.0307657	65.252	VAAAFLK(1)K	2	-0.13117	2
A0A384JFJ2-410	A0A384JFJ2	410	K	Bcgus1	Bcgus1	1	0.0189128	59.265	DFILK(1)QGPSR	2	1.5381	1
A0A384JFK0-358	A0A384JFK0	358	K	Bccdc60	Bccdc60	1	1.92381e-05	108.97	VSEK(1)EYFVITDR	2	1.5887	1
A0A384JFK0-407	A0A384JFK0	407	K	Bccdc60	Bccdc60	1	0.000447642	85.813	APLSVHK(1)DGIR	3	0.5015	2
A0A384JFK0-990	A0A384JFK0	990	K	Bccdc60	Bccdc60	1	0.00117397	91.812	FPVWQQK(1)YIDLVR	2	-1.2908	1
A0A384JFK0-18	A0A384JFK0	18	K	Bccdc60	Bccdc60	1	3.78676e-07	140.24	ALENATISK(1)TK	2	-0.29379	2
A0A384JFK0-1009	A0A384JFK0	1009	K	Bccdc60	Bccdc60	1	3.46438e-05	127.83	TANDK(1)ELNGK	2	-1.8809	1
A0A384JFK0-958	A0A384JFK0	958	K	Bccdc60	Bccdc60	1	2.45278e-42	288.42	STSSNITSAEAAQQK(1)K	2	-0.22986	1
A0A384JFK0-30	A0A384JFK0	30	K	Bccdc60	Bccdc60	1	0.00499469	83.647	DK(1)LIAIER	2	0.24976	2
A0A384JFK0-964	A0A384JFK0	964	K	Bccdc60	Bccdc60	1	0.0111253	69.275	GK(1)DIGYDLK	2	0.87565	2
A0A384JFK0-690	A0A384JFK0	690	K	Bccdc60	Bccdc60	1	0.0167205	61.419	IPK(1)ETLESMR	2	-0.24845	1
A0A384JFK0-138	A0A384JFK0	138	K	Bccdc60	Bccdc60	1	0.0361375	58.194	EIK(1)LFGK	2	-0.26145	2
A0A384JFK0-1054	A0A384JFK0	1054	K	Bccdc60	Bccdc60	1	0.000281424	102.52	LAFDEK(1)TTLK	2	0.85693	2
A0A384JFK0-687	A0A384JFK0	687	K	Bccdc60	Bccdc60	1	6.20358e-09	143.93	DLSDEILNESK(1)IPK	2	-2.5816	1
A0A384JFK0-1048	A0A384JFK0	1048	K	Bccdc60	Bccdc60	1	0.0490137	60.91	K(1)LAFDEK	2	0.020665	1
A0A384JFK0-1032	A0A384JFK0	1032	K	Bccdc60	Bccdc60	1	0.00229554	81.95	AMPFVQVLK(1)R	2	-0.30922	3
A0A384JFK0-1014	A0A384JFK0	1014	K	Bccdc60	Bccdc60	1	0.0473047	55.531	ELNGK(1)IAK	2	-0.052155	1
A0A384JFL7-472	A0A384JFL7	472	K	Aldehyde dehydrogenase	Bchfd1	1	0.000237408	116.52	LAQFLK(1)SSR	2	1.1803	2
A0A384JFM3-743	A0A384JFM3	743	K	Transcription elongation factor Spt6	Bcspt6	1	0.000234998	91.62	VLDHGK(1)FDNLSR	3	0.35297	2
A0A384JFN1-251	A0A384JFN1	251	K	Uncharacterized protein	BCIN_04g05510	1	0.00194496	105.25	STLDNWK(1)R	2	-4.4293	3
A0A384JFN1-931	A0A384JFN1	931	K	Uncharacterized protein	BCIN_04g05510	1	0.0329806	48.369	HIGQIETGEEK(1)TR	3	-0.14529	1
A0A384JFN2-578	A0A384JFN2	578	K	Glutamine amidotransferase type-2 domain-containing protein	BCIN_04g04490	1	0.000184195	101.39	AIAIHNEK(1)YDE	2	-0.10587	2
A0A384JFN2-563	A0A384JFN2	563	K	Glutamine amidotransferase type-2 domain-containing protein	BCIN_04g04490	1	1.52305e-12	172.1	WTPTWSK(1)QTDPSGR	2	0.1733	2
A0A384JFN2-185	A0A384JFN2	185	K	Glutamine amidotransferase type-2 domain-containing protein	BCIN_04g04490	1	0.00239085	70.783	IIAFPPGHIYDSK(1)TDK	3	0.94577	3
A0A384JFN2-164	A0A384JFN2	164	K	Glutamine amidotransferase type-2 domain-containing protein	BCIN_04g04490	1	7.07867e-07	113.36	TPGAVYFASELK(1)CLHPVCDK	3	0.88907	1
A0A384JFN2-411	A0A384JFN2	411	K	Glutamine amidotransferase type-2 domain-containing protein	BCIN_04g04490	1	0.00065618	76.326	IK(1)NLHLSDCLR	3	-0.10121	2
A0A384JFN2-423	A0A384JFN2	423	K	Glutamine amidotransferase type-2 domain-containing protein	BCIN_04g04490	1	0.000225481	95.264	ANK(1)STSAWGLEAR	2	-0.20406	2
A0A384JFN2-17	A0A384JFN2	17	K	Glutamine amidotransferase type-2 domain-containing protein	BCIN_04g04490	1	0.057585	42.864	AFK(1)PTALR	2	1.0621	1
A0A384JFN5-147	A0A384JFN5	147	K	Uncharacterized protein	BCIN_04g05860	1	3.41328e-31	222.46	GLDAEKPWNIWTDGCEDGESADEVK(1)ER	3	-1.2487	2
A0A384JFP0-159	A0A384JFP0	159	K	Uncharacterized protein	BCIN_04g04030	1	0.0261731	48.532	IVEGK(1)EPVLGPK	2	-0.27752	1
A0A384JFP0-166	A0A384JFP0	166	K	Uncharacterized protein	BCIN_04g04030	1	0.0126886	63.185	EPVLGPK(1)VVLSK	2	0.38003	2
A0A384JFP6-274	A0A384JFP6	274	K	Uncharacterized protein	BCIN_04g04500	1	3.52339e-10	147.7	LDQATHK(1)IGTSFTFES	2	-0.626	4
A0A384JFP6-11	A0A384JFP6	11	K	Uncharacterized protein	BCIN_04g04500	1	1.07646e-35	265.37	SVPAFTDIAK(1)ASNDLLNK	2	-0.025109	1
A0A384JFP6-32	A0A384JFP6	32	K	Uncharacterized protein	BCIN_04g04500	1	1.53971e-15	173.56	DFYHLTAAALEVK(1)SNTPNNVAFK	3	0.080814	2
A0A384JFP6-206	A0A384JFP6	206	K	Uncharacterized protein	BCIN_04g04500	1	7.22167e-27	237.06	VNTQVEAGAK(1)ATWDSK	3	0.79755	4
A0A384JFP6-234	A0A384JFP6	234	K	Uncharacterized protein	BCIN_04g04500	1	0.00114291	88.056	LDPLSFAK(1)VK	2	-0.010761	5
A0A384JFP6-95	A0A384JFP6	95	K	Uncharacterized protein	BCIN_04g04500	1	1.6831e-10	155.2	GLK(1)AEILGSFAPTTQK	2	-0.52647	4
A0A384JFP6-118	A0A384JFP6	118	K	Uncharacterized protein	BCIN_04g04500	1	2.97119e-06	108.56	VNLHFK(1)QPNFHGR	4	0.29387	3
A0A384JFP6-108	A0A384JFP6	108	K	Uncharacterized protein	BCIN_04g04500	1	5.384e-09	151.74	AEILGSFAPTTQK(1)K	3	0.11011	3
A0A384JFP6-92	A0A384JFP6	92	K	Uncharacterized protein	BCIN_04g04500	1	8.09788e-08	148.18	IEINDSIAK(1)GLK	2	-0.013813	8
A0A384JFP6-42	A0A384JFP6	42	K	Uncharacterized protein	BCIN_04g04500	1	5.59683e-09	145.7	SNTPNNVAFK(1)VTGK	2	-0.039985	2
A0A384JFP6-112	A0A384JFP6	112	K	Uncharacterized protein	BCIN_04g04500	1	0.00189071	77.732	GAK(1)VNLHFK	3	-0.406	4
A0A384JFP6-212	A0A384JFP6	212	K	Uncharacterized protein	BCIN_04g04500	1	1.20234e-65	346.73	ATWDSK(1)NTNSVGLEVASK	3	-0.23129	3
A0A384JFP6-46	A0A384JFP6	46	K	Uncharacterized protein	BCIN_04g04500	1	5.67225e-10	136.26	VTGK(1)STHDNATSGLLEAK	3	0.087205	6
A0A384JFP6-224	A0A384JFP6	224	K	Uncharacterized protein	BCIN_04g04500	1	6.92925e-10	158.52	NTNSVGLEVASK(1)YR	3	-0.14568	3
A0A384JFR0-346	A0A384JFR0	346	K	Glucoamylase	BCIN_04g04190	1	4.21179e-06	114.64	ALANHK(1)VVTDSFR	3	2.021	2
A0A384JFR0-176	A0A384JFR0	176	K	Glucoamylase	BCIN_04g04190	1	3.0485e-06	111.33	FNADK(1)SAFTGSWGR	2	3.2546	1
A0A384JFR2-57	A0A384JFR2	57	K	Bcmrpl8	Bcmrpl8	1	0.000208837	98.156	LAEHLITLGK(1)K	3	0.47799	1
A0A384JFR2-153	A0A384JFR2	153	K	Bcmrpl8	Bcmrpl8	1	0.0133224	66.056	NVEK(1)VTQFR	2	-1.3037	1
A0A384JFX3-128	A0A384JFX3	128	K	40S ribosomal protein S8	BCIN_04g05190	1	2.31202e-38	299.76	QQK(1)AGQAVEEPDTKK	3	0.12226	2
A0A384JFX3-164	A0A384JFX3	164	K	40S ribosomal protein S8	BCIN_04g05190	1	2.24403e-17	210.38	VDAALEK(1)QFEAGR	2	2.7609	6
A0A384JFX3-139	A0A384JFX3	139	K	40S ribosomal protein S8	BCIN_04g05190	1	9.2214e-08	151.7	AGQAVEEPDTK(1)K	2	-0.0032089	3
A0A384JFX3-157	A0A384JFX3	157	K	40S ribosomal protein S8	BCIN_04g05190	1	1.37962e-08	141.73	FAAQGK(1)VDAALEK	2	-0.056174	4
A0A384JFX6-384	A0A384JFX6	384	K	Vacuolar proton pump subunit B	Bcvma2	1	0.00129265	96.342	SAIGEK(1)LTR	2	0.11868	3
A0A384JFX6-186	A0A384JFX6	186	K	Vacuolar proton pump subunit B	Bcvma2	1	3.92164e-12	167.05	QAGLVQK(1)QGVTNK	2	-0.17241	2
A0A384JFX6-400	A0A384JFX6	400	K	Vacuolar proton pump subunit B	Bcvma2	1	0.000646836	74.778	DHGDVSNQLYAK(1)YAIGR	3	-2.8513	2
A0A384JFX6-473	A0A384JFX6	473	K	Vacuolar proton pump subunit B	Bcvma2	1	1.55481e-05	113.69	IPQK(1)VLAEFYQR	2	2.8483	1
A0A384JFX9-321	A0A384JFX9	321	K	Glutathione reductase	Bcglr1	1	0.0069956	72.928	LGLDK(1)AGVK	2	1.0298	1
A0A384JFY2-85	A0A384JFY2	85	K	Aldo_ket_red domain-containing protein	BCIN_04g06450	1	2.02732e-05	107.65	DQIFLASK(1)FAFK	2	0.52084	2
A0A384JFY2-253	A0A384JFY2	253	K	Aldo_ket_red domain-containing protein	BCIN_04g06450	1	0.00150236	94.409	ELAK(1)IASEK	2	0.53182	2
A0A384JFY2-146	A0A384JFY2	146	K	Aldo_ket_red domain-containing protein	BCIN_04g06450	1	0.00250345	79.659	TVEAMAELK(1)R	2	-1.2232	3
A0A384JFY2-314	A0A384JFY2	314	K	Aldo_ket_red domain-containing protein	BCIN_04g06450	1	0.000633239	84.169	TAIEK(1)VQIGGAR	2	-3.367	3
A0A384JFY2-111	A0A384JFY2	111	K	Aldo_ket_red domain-containing protein	BCIN_04g06450	1	0.000151705	123.35	AACAK(1)SLQR	2	0.72445	2
A0A384JFY2-249	A0A384JFY2	249	K	Aldo_ket_red domain-containing protein	BCIN_04g06450	1	0.000749703	94.66	NLVLVK(1)ELAK	2	0.062177	4
A0A384JFY2-243	A0A384JFY2	243	K	Aldo_ket_red domain-containing protein	BCIN_04g06450	1	2.13198e-13	188.13	FSQENFPK(1)NLVLVK	2	1.5344	4
A0A384JFY2-162	A0A384JFY2	162	K	Aldo_ket_red domain-containing protein	BCIN_04g06450	1	3.29095e-06	118.76	YLGLSEVSPK(1)TIR	2	-0.73723	3
A0A384JFY2-219	A0A384JFY2	219	K	Aldo_ket_red domain-containing protein	BCIN_04g06450	1	5.84577e-06	136.49	GFLTGQIK(1)SR	2	1.278	3
A0A384JFY2-89	A0A384JFY2	89	K	Aldo_ket_red domain-containing protein	BCIN_04g06450	1	3.60157e-05	115.29	FAFK(1)ANADGTR	2	0.12373	3
A0A384JFZ5-137	A0A384JFZ5	137	K	Uncharacterized protein	BCIN_04g05440	1	1.22958e-08	143.94	VSGVGLSALWK(1)EK	2	-0.76631	5
A0A384JFZ5-50	A0A384JFZ5	50	K	Uncharacterized protein	BCIN_04g05440	1	1.07255e-20	211.89	SSPFGGSSHAK(1)GIVLEK	3	0.32569	4
A0A384JFZ5-39	A0A384JFZ5	39	K	Uncharacterized protein	BCIN_04g05440	1	0.000648689	74.543	ALGTAFK(1)SSPFGGSSHAK	3	-0.32212	3
A0A384JFZ5-56	A0A384JFZ5	56	K	Uncharacterized protein	BCIN_04g05440	1	9.76899e-08	145.31	GIVLEK(1)VGVEAK	2	0.039418	5
A0A384JFZ5-30	A0A384JFZ5	30	K	Uncharacterized protein	BCIN_04g05440	1	0.00170746	109.11	WSDLSYK(1)K	2	0.67529	12
A0A384JFZ5-114	A0A384JFZ5	114	K	Uncharacterized protein	BCIN_04g05440	1	0.000369556	105.98	AK(1)GDIPGVR	2	-0.20081	3
A0A384JFZ5-78	A0A384JFZ5	78	K	Uncharacterized protein	BCIN_04g05440	1	8.96561e-05	143.85	VQLIK(1)NGK	2	0.051702	3
A0A384JFZ5-126	A0A384JFZ5	126	K	Uncharacterized protein	BCIN_04g05440	1	1.33585e-06	123.76	VVK(1)VSGVGLSALWK	3	-0.11436	4
A0A384JG31-196	A0A384JG31	196	K	Eukaryotic translation initiation factor 3 subunit F	BCIN_04g05810	1	0.000298666	81.077	YGESEK(1)SGLELISGAK	2	-2.75	1
A0A384JG41-186	A0A384JG41	186	K	Proteasome subunit beta	Bcpre1	1	0.012307	71.379	VITK(1)EGIK	2	-0.78813	2
A0A384JG41-169	A0A384JG41	169	K	Proteasome subunit beta	Bcpre1	1	0.00073096	124.98	MCTDELK(1)R	2	-2.0088	4
A0A384JG41-177	A0A384JG41	177	K	Proteasome subunit beta	Bcpre1	1	0.000448154	94.538	LPIDFK(1)GMTVK	2	-0.17785	2
A0A384JG48-203	A0A384JG48	203	K	Bccdc10	Bccdc10	1	8.58941e-06	125.97	IK(1)EEFAFHNLK	3	0.25474	3
A0A384JG48-252	A0A384JG48	252	K	Bccdc10	Bccdc10	1	0.0125314	65.535	DIIVGGK(1)PVR	2	-4.3547	1
A0A384JG48-304	A0A384JG48	304	K	Bccdc10	Bccdc10	1	0.00119384	107.29	AK(1)QLLALK	2	-0.8647	2
A0A384JG48-173	A0A384JG48	173	K	Bccdc10	Bccdc10	1	0.000474239	88.009	K(1)LSDVVNVVPVIAK	2	-1.7571	1
A0A384JG48-125	A0A384JG48	125	K	Bccdc10	Bccdc10	1	0.000557079	80.834	YIK(1)DQHSAYLR	3	0.058948	2
A0A384JG49-37	A0A384JG49	37	K	Bcscs2	Bcscs2	1	0.0145989	69.598	TPVGFK(1)VK	2	1.0681	1
A0A384JG51-131	A0A384JG51	131	K	Uncharacterized protein	BCIN_05g00180	1	0.000610943	121.73	MK(1)EIAEVK	2	-0.38733	6
A0A384JG51-67	A0A384JG51	67	K	Uncharacterized protein	BCIN_05g00180	1	4.47164e-14	177.88	NNAAMNPK(1)NTIFDIK	2	0.38131	6
A0A384JG51-129	A0A384JG51	129	K	Uncharacterized protein	BCIN_05g00180	1	1.33941e-14	168.41	TFSPQEISSMVLTK(1)MK	3	2.2133	2
A0A384JG51-514	A0A384JG51	514	K	Uncharacterized protein	BCIN_05g00180	1	2.35045e-15	174.91	SANITIANSVGK(1)LSSSEIEK	3	-0.065762	3
A0A384JG51-88	A0A384JG51	88	K	Uncharacterized protein	BCIN_05g00180	1	3.57981e-10	138.28	RFDDPHTTK(1)DIQSWPFTVVDK	4	0.033459	4
A0A384JG51-566	A0A384JG51	566	K	Uncharacterized protein	BCIN_05g00180	1	2.73834e-10	145.43	VEEIISDPTMSIK(1)FK	3	-0.15857	10
A0A384JG51-162	A0A384JG51	162	K	Uncharacterized protein	BCIN_05g00180	1	4.41905e-07	122.63	QATK(1)DAGAIAGLNVLR	3	0.13118	2
A0A384JG51-352	A0A384JG51	352	K	Uncharacterized protein	BCIN_05g00180	1	2.14871e-07	133.32	IQK(1)LLSEFFDNK	2	1.8127	1
A0A384JG51-522	A0A384JG51	522	K	Uncharacterized protein	BCIN_05g00180	1	2.35558e-07	128.74	LSSSEIEK(1)MVADAAEFK	3	0.45062	3
A0A384JG51-144	A0A384JG51	144	K	Uncharacterized protein	BCIN_05g00180	1	7.52103e-07	124.91	VEK(1)AVITVPAYFNDNQR	2	-1.3866	3
A0A384JG51-255	A0A384JG51	255	K	Uncharacterized protein	BCIN_05g00180	1	0.00120291	117.31	K(1)DLSNDPR	2	0.44011	2
A0A384JG51-609	A0A384JG51	609	K	Uncharacterized protein	BCIN_05g00180	1	0.000263938	114.4	AVTK(1)AMSTR	2	-0.097997	4
A0A384JG51-74	A0A384JG51	74	K	Uncharacterized protein	BCIN_05g00180	1	0.000167124	139.74	NTIFDIK(1)R	2	0.13387	9
A0A384JG51-246	A0A384JG51	246	K	Uncharacterized protein	BCIN_05g00180	1	2.05239e-11	158	ATAGDTHLGGQDFDTNLLDHFK(1)K	3	-2.3311	20
A0A384JG51-334	A0A384JG51	334	K	Uncharacterized protein	BCIN_05g00180	1	3.02111e-09	153.23	SK(1)VDEIVLVGGSTR	2	0.29301	3
A0A384JG51-332	A0A384JG51	332	K	Uncharacterized protein	BCIN_05g00180	1	0.0110901	72.325	DANIDK(1)SK	2	-1.0137	1
A0A384JG51-597	A0A384JG51	597	K	Uncharacterized protein	BCIN_05g00180	1	2.00031e-22	211.17	IESALSDAMAQLEIEDSTSDDLK(1)K	3	-0.0079665	1
A0A384JG51-192	A0A384JG51	192	K	Uncharacterized protein	BCIN_05g00180	1	2.78179e-15	169.85	IINEPTAAAIAYGLGAGK(1)SNK	3	-0.073619	9
A0A384JG51-531	A0A384JG51	531	K	Uncharacterized protein	BCIN_05g00180	1	2.09778e-21	217.88	MVADAAEFK(1)SSDDAFSK	2	-1.1639	15
A0A384JG51-429	A0A384JG51	429	K	Uncharacterized protein	BCIN_05g00180	1	0.000455545	111.61	GQTVPTIK(1)K(1)R	2	0.014051	6
A0A384JG51-361	A0A384JG51	361	K	Uncharacterized protein	BCIN_05g00180	1	6.02048e-13	218.47	LLSEFFDNK(1)K	2	-0.074716	10
A0A384JG51-59	A0A384JG51	59	K	Uncharacterized protein	BCIN_05g00180	1	4.11547e-14	179.46	LIGESAK(1)NNAAMNPK	3	2.2726	5
A0A384JG51-137	A0A384JG51	137	K	Uncharacterized protein	BCIN_05g00180	1	0.00474368	74.92	EIAEVK(1)LGK	2	-0.297	3
A0A384JG51-498	A0A384JG51	498	K	Uncharacterized protein	BCIN_05g00180	1	2.08203e-06	153.1	VTATEK(1)TSGR	2	-0.34197	3
A0A384JG51-544	A0A384JG51	544	K	Uncharacterized protein	BCIN_05g00180	1	2.20687e-06	116.19	RFESK(1)QQLESYISR	3	-0.42649	5
A0A384JG51-539	A0A384JG51	539	K	Uncharacterized protein	BCIN_05g00180	1	9.59713e-08	182.65	SSDDAFSK(1)R	2	0.60455	8
A0A384JG52-194	A0A384JG52	194	K	Bcguk1	Bcguk1	1	9.66721e-05	115.57	GTEK(1)EESIQK	2	1.0878	2
A0A384JG52-241	A0A384JG52	241	K	Bcguk1	Bcguk1	1	9.16113e-08	146.36	ELEDYIFGK(1)EGK	2	0.37672	2
A0A384JG52-213	A0A384JG52	213	K	Bcguk1	Bcguk1	1	1.39792e-06	115.68	LELEYSK(1)TEGVHDK	3	0.85135	1
A0A384JG54-258	A0A384JG54	258	K	Bcura4	Bcura4	1	3.76968e-05	100.43	FFLGTDSAPHDIGAK(1)K	3	0.11994	2
A0A384JG89-210	A0A384JG89	210	K	MICOS complex subunit MIC12	BCIN_04g05780	1	0.00091488	82.417	GIEAGK(1)GYAQK	2	-1.248	1
A0A384JG89-129	A0A384JG89	129	K	MICOS complex subunit MIC12	BCIN_04g05780	1	0.000262456	85.988	EGIQYGEEVAGEK(1)LR	2	-0.39904	1
A0A384JG93-197	A0A384JG93	197	K	Uncharacterized protein	BCIN_05g00580	1	3.48596e-21	192.16	NVILNK(1)TAGNWGPNATFR	2	1.19	3
A0A384JG93-231	A0A384JG93	231	K	Uncharacterized protein	BCIN_05g00580	1	0.0246198	66.073	EK(1)TLFGK	2	-0.21632	3
A0A384JG93-191	A0A384JG93	191	K	Uncharacterized protein	BCIN_05g00580	1	0.000100293	114.86	TVVK(1)NVILNK	2	-0.12636	2
A0A384JG93-138	A0A384JG93	138	K	Uncharacterized protein	BCIN_05g00580	0.996402	1.78875e-07	129.38	TATTK(0.004)PK(0.996)DFDEWIVR	3	0.63401	1
A0A384JG93-236	A0A384JG93	236	K	Uncharacterized protein	BCIN_05g00580	1	0.00012292	110.39	TLFGK(1)EGEVK	2	0.026219	3
A0A384JG93-340	A0A384JG93	340	K	Uncharacterized protein	BCIN_05g00580	1	1.88481e-28	243.86	ATIFSNYSPYNQPEK(1)SVK	2	0.7272	1
A0A384JG93-187	A0A384JG93	187	K	Uncharacterized protein	BCIN_05g00580	1	0.0070547	69.864	VAAPDVK(1)TVVK	2	0.0347	2
A0A384JG93-505	A0A384JG93	505	K	Uncharacterized protein	BCIN_05g00580	1	1.53201e-26	224.67	LVEGAQAFQNK(1)DLPAR	2	0.68094	2
A0A384JG93-438	A0A384JG93	438	K	Uncharacterized protein	BCIN_05g00580	1	2.27987e-05	136.96	LQEK(1)DIYSR	2	0.42121	4
A0A384JGA3-92	A0A384JGA3	92	K	Bcatx1	Bcatx1	1	2.21381e-05	102.98	INTAEVDGVSK(1)DIVTIK	2	1.8013	1
A0A384JGA3-74	A0A384JGA3	74	K	Bcatx1	Bcatx1	0.999992	2.54034e-05	84.68	GQTATVIGKPELDFDTVYEK(1)IAK	3	-2.3447	1
A0A384JGA3-63	A0A384JGA3	63	K	Bcatx1	Bcatx1	1	0.00499247	58.712	GQTATVIGK(1)PELDFDTVYEK	3	-0.26112	1
A0A384JGA7-426	A0A384JGA7	426	K	Bcgut2	Bcgut2	1	0.000264026	114.39	PLVK(1)DPNAK	2	2.1892	1
A0A384JGA7-70	A0A384JGA7	70	K	Bcgut2	Bcgut2	1	0.000826666	103.26	LEQIADLK(1)R	2	-0.63506	2
A0A384JGA7-291	A0A384JGA7	291	K	Bcgut2	Bcgut2	1	0.00927916	70.908	DLIDEK(1)DGK	2	0.66478	1
A0A384JGA7-132	A0A384JGA7	132	K	Bcgut2	Bcgut2	1	0.0257817	43.297	STK(1)LVHGGVR	3	-0.71122	1
A0A384JGA7-227	A0A384JGA7	227	K	Bcgut2	Bcgut2	1	0.0025498	79.148	ALDAFPMLK(1)K	2	0.83351	2
A0A384JGC8-685	A0A384JGC8	685	K	Bcmet6	Bcmet6	1	1.01736e-05	120.57	LLK(1)VFVDEAYPR	2	1.6559	6
A0A384JGC8-554	A0A384JGC8	554	K	Bcmet6	Bcmet6	1	0.00223626	103.74	YAVSISK(1)K	2	0.17369	5
A0A384JGC8-682	A0A384JGC8	682	K	Bcmet6	Bcmet6	1	0.00365983	101.28	SDAK(1)LLK	2	-0.24628	2
A0A384JGC8-125	A0A384JGC8	125	K	Bcmet6	Bcmet6	1	7.89884e-22	194.92	WFDSNYHYVK(1)PTLQDNQSFK	3	-2.001	12
A0A384JGC8-141	A0A384JGC8	141	K	Bcmet6	Bcmet6	1	0.000120841	125.82	LTSDPK(1)AVR	2	0.12161	5
A0A384JGC8-222	A0A384JGC8	222	K	Bcmet6	Bcmet6	1	2.66174e-05	116.03	TK(1)AAFKPTYEK	3	-0.74733	3
A0A384JGC8-40	A0A384JGC8	40	K	Bcmet6	Bcmet6	1	6.47828e-14	198.52	ISQADLLAEAK(1)R	2	0.33105	9
A0A384JGC8-458	A0A384JGC8	458	K	Bcmet6	Bcmet6	1	1.089e-09	160.46	FTK(1)GEITAEEYEK	2	0.16	1
A0A384JGC8-758	A0A384JGC8	758	K	Bcmet6	Bcmet6	1	8.34702e-18	212.59	AALTNMVNAAK(1)FYR	3	-0.075765	8
A0A384JGC8-220	A0A384JGC8	220	K	Bcmet6	Bcmet6	1	1.03506e-15	179.19	AAGAETVQIDEPTLVFDLPSK(1)TK	3	-0.81175	2
A0A384JGC8-135	A0A384JGC8	135	K	Bcmet6	Bcmet6	1	3.1468e-34	264	WFDSNYHYVKPTLQDNQSFK(1)LTSDPK	4	-0.49934	7
A0A384JGC8-20	A0A384JGC8	20	K	Bcmet6	Bcmet6	1	1.32463e-08	185.96	K(1)ATEAYWGQK	2	-0.7718	3
A0A384JGC8-447	A0A384JGC8	447	K	Bcmet6	Bcmet6	1	1.3876e-10	144.27	ALGLPLFPTTTIGSFPQTK(1)EIR	3	-0.10072	1
A0A384JGC8-231	A0A384JGC8	231	K	Bcmet6	Bcmet6	1	1.82124e-06	105.79	PTYEK(1)LASLGDEIPK	3	-1.9111	10
A0A384JGC8-633	A0A384JGC8	633	K	Bcmet6	Bcmet6	1	2.97234e-19	228.12	EAYLDWAVK(1)SFR	2	-0.017159	7
A0A384JGC8-544	A0A384JGC8	544	K	Bcmet6	Bcmet6	1	0.00702987	70.942	PAPMTVK(1)ESK	2	0.023641	4
A0A384JGC8-150	A0A384JGC8	150	K	Bcmet6	Bcmet6	1	0.00144133	83.045	EAK(1)EAGITTR	2	-0.29639	3
A0A384JGC8-468	A0A384JGC8	468	K	Bcmet6	Bcmet6	1	1.00602e-18	218.6	GEITAEEYEK(1)FIEK	2	0.82082	4
A0A384JGC8-385	A0A384JGC8	385	K	Bcmet6	Bcmet6	1	1.03491e-40	269.98	AVTEGPASVSAELEANAK(1)SIQAR	3	-0.768	6
A0A384JGC8-342	A0A384JGC8	342	K	Bcmet6	Bcmet6	1	1.05831e-15	181.4	VIVATSSSLLHTPHTLASEK(1)K	4	-0.23787	3
A0A384JGC8-48	A0A384JGC8	48	K	Bcmet6	Bcmet6	1	0.00105202	110.81	LAHWK(1)IQK	3	0.23649	5
A0A384JGC8-29	A0A384JGC8	29	K	Bcmet6	Bcmet6	1	3.27538e-30	229.93	ATEAYWGQK(1)ISQADLLAEAK	3	0.45581	3
A0A384JGC8-301	A0A384JGC8	301	K	Bcmet6	Bcmet6	1	0.00100602	111.95	NIWK(1)TNLK	2	0.39752	4
A0A384JGC8-747	A0A384JGC8	747	K	Bcmet6	Bcmet6	1	3.53007e-10	142.57	QWAETK(1)AALTNMVNAAK	2	-1.2395	3
A0A384JGC8-85	A0A384JGC8	85	K	Bcmet6	Bcmet6	1	4.28894e-11	159.69	YTK(1)HGLDPIDQYFAMGR	3	-0.49728	9
A0A384JGC8-547	A0A384JGC8	547	K	Bcmet6	Bcmet6	1	0.00135592	84.479	ESK(1)YAVSISK	2	-0.20545	4
A0A384JGC8-199	A0A384JGC8	199	K	Bcmet6	Bcmet6	1	2.68913e-30	226.08	QLK(1)AAGAETVQIDEPTLVFDLPSK	3	0.10392	2
A0A384JGC8-226	A0A384JGC8	226	K	Bcmet6	Bcmet6	1	0.0018825	90.906	AAFK(1)PTYEK	2	-0.096564	4
A0A384JGC8-555	A0A384JGC8	555	K	Bcmet6	Bcmet6	0.886561	0.000753182	75.316	K(0.887)PMK(0.113)GMLTGPITCLR	3	-0.41322	6
A0A384JGC8-472	A0A384JGC8	472	K	Bcmet6	Bcmet6	1	8.42625e-06	129.34	FIEK(1)EIQDVVK	2	-0.80875	4
A0A384JGC8-317	A0A384JGC8	317	K	Bcmet6	Bcmet6	1	2.22058e-09	150.69	AIETVESAIQK(1)LGK	3	-0.51941	3
A0A384JGC8-411	A0A384JGC8	411	K	Bcmet6	Bcmet6	1	0.000107977	140.09	IVEK(1)DYNR	2	0.43997	4
A0A384JGC8-171	A0A384JGC8	171	K	Bcmet6	Bcmet6	1	2.85533e-10	146.3	PVLVGPVSFLHLGK(1)PDR	3	0.395	4
A0A384JGE8-252	A0A384JGE8	252	K	Bccex1	Bccex1	1	0.000305811	111.06	LVNSNPK(1)AR	2	-0.77723	1
A0A384JGG5-261	A0A384JGG5	261	K	Uncharacterized protein	BCIN_05g00380	1	8.15507e-18	179.86	LFDQQSSQGNVSSGSSK(1)ESVVQQAGEMALK	3	0.07392	1
A0A384JGH7-693	A0A384JGH7	693	K	Uncharacterized protein	BCIN_05g01260	1	0.000459941	85.163	VLNADEK(1)ALLETK	2	1.2007	2
A0A384JGH7-131	A0A384JGH7	131	K	Uncharacterized protein	BCIN_05g01260	1	3.24378e-10	144.15	LVETIFDQLAK(1)GSTNVR	3	0.88845	4
A0A384JGH7-538	A0A384JGH7	538	K	Uncharacterized protein	BCIN_05g01260	1	1.15078e-05	118.87	GQNLAGTK(1)LTLK	2	0.42286	2
A0A384JGH7-225	A0A384JGH7	225	K	Uncharacterized protein	BCIN_05g01260	1	0.0036037	103.91	KEEVADLK(1)K	2	0.72187	3
A0A384JGH7-346	A0A384JGH7	346	K	Uncharacterized protein	BCIN_05g01260	1	0.00415417	66.553	DGIK(1)WHLLTGVGNSEK	3	-1.4878	1
A0A384JGH7-585	A0A384JGH7	585	K	Uncharacterized protein	BCIN_05g01260	1	9.6425e-05	97.902	VDTVMMSQVK(1)PFTGR	2	-3.4683	1
A0A384JGH7-701	A0A384JGH7	701	K	Uncharacterized protein	BCIN_05g01260	1	0.00399274	89.355	YK(1)LPEAPK	2	0.52039	2
A0A384JGH7-514	A0A384JGH7	514	K	Uncharacterized protein	BCIN_05g01260	1	1.15611e-18	203.52	EGYQTASSAVDQMK(1)K	2	-0.038817	1
A0A384JGH7-500	A0A384JGH7	500	K	Uncharacterized protein	BCIN_05g01260	1	5.17201e-08	131.09	FLVDTAK(1)EGYQTASSAVDQMK	3	0.68277	4
A0A384JGH7-197	A0A384JGH7	197	K	Uncharacterized protein	BCIN_05g01260	1	0.0035541	91.853	ETILTK(1)AR	2	0.24321	3
A0A384JGH7-310	A0A384JGH7	310	K	Uncharacterized protein	BCIN_05g01260	1	5.3431e-14	193.15	DTDDEDDTK(1)ATR	2	-0.46302	1
[truncated: 3,399 more rows]

## Sheet: Kcr
	Protein accession	Position	Amino acid	Protein description	Gene name	Localization probability	PEP	Score	Modified sequence	Charge	Mass error [ppm]	MS/MS Count
A0A384J3X2-74	A0A384J3X2	74	K	Profilin	Bcpfy1	1	1.12651e-05	140.78	YVLTK(1)VEDDNK	2	-0.58301	2
A0A384J3X2-67	A0A384J3X2	67	K	Profilin	Bcpfy1	1	4.92129e-18	251.02	TDSLYANGLHIAK(1)DR	3	-0.15289	3
A0A384J3X2-80	A0A384J3X2	80	K	Profilin	Bcpfy1	1	1.32485e-05	146.16	VEDDNK(1)MLYAR	2	1.0291	2
A0A384J3X2-54	A0A384J3X2	54	K	Profilin	Bcpfy1	1	0.0014164	68.088	NGLDGK(1)TDSLYANGLHIAK	3	-0.41604	1
A0A384J3X3-83	A0A384J3X3	83	K	Fatty acid hydroxylase domain-containing protein	BCIN_01g00350	1	0.0078829	87.284	YK(1)IQGNK	2	0.46506	2
A0A384J3X8-1169	A0A384J3X8	1169	K	Bcfas2	Bcfas2	1	6.66422e-08	124.51	LVAGQIPTGWDAK(1)K	2	0.13294	2
A0A384J3X8-617	A0A384J3X8	617	K	Bcfas2	Bcfas2	1	3.69635e-05	99.283	VETIPFLHLK(1)R	3	-0.072378	2
A0A384J3X8-1150	A0A384J3X8	1150	K	Bcfas2	Bcfas2	1	3.60167e-05	110.39	GATLLIPK(1)ALR	2	-0.12275	3
A0A384J3X8-1795	A0A384J3X8	1795	K	Bcfas2	Bcfas2	1	0.000279944	93.623	EAVFK(1)SLGVAGK	2	-1.715	2
A0A384J3X8-972	A0A384J3X8	972	K	Bcfas2	Bcfas2	1	2.2215e-05	128.85	YDFPQLPDWK(1)K	2	-0.65655	2
A0A384J3X8-1809	A0A384J3X8	1809	K	Bcfas2	Bcfas2	1	1.0863e-09	125.98	GAGAPLK(1)EIEITNNEK	2	0.57984	1
A0A384J3X8-1336	A0A384J3X8	1336	K	Bcfas2	Bcfas2	1	0.00615264	93.267	TPK(1)EMSR	2	0.86166	2
A0A384J3X8-562	A0A384J3X8	562	K	Bcfas2	Bcfas2	1	9.06495e-14	210.08	ASQLQIK(1)SLYSDVIR	2	0.27016	1
A0A384J3X8-951	A0A384J3X8	951	K	Bcfas2	Bcfas2	1	3.44903e-08	155.66	IVNGEDSEALYK(1)K	2	-0.13558	3
A0A384J3X8-1124	A0A384J3X8	1124	K	Bcfas2	Bcfas2	1	2.98911e-10	136.49	EHGDK(1)AEIFEIPESGEYLVR	3	-0.22693	2
A0A384J3X8-64	A0A384J3X8	64	K	Bcfas2	Bcfas2	1	2.78544e-06	119.25	TLASK(1)YEAYDAAK	2	0.48047	4
A0A384J3X8-1768	A0A384J3X8	1768	K	Bcfas2	Bcfas2	1	3.92751e-05	108.9	NFTEK(1)EVAYCK	2	-0.076831	2
A0A384J3X8-153	A0A384J3X8	153	K	Bcfas2	Bcfas2	1	0.0357943	55.531	SLIAQK(1)LK	2	-0.0086258	2
A0A384J3X8-231	A0A384J3X8	231	K	Bcfas2	Bcfas2	1	1.02501e-06	112.67	LISSK(1)MPGGFNITAAR	2	0.33151	1
A0A384J3X8-1726	A0A384J3X8	1726	K	Bcfas2	Bcfas2	1	1.21808e-05	101.61	TESTK(1)QMVESLAK	2	2.8301	2
A0A384J3X8-483	A0A384J3X8	483	K	Bcfas2	Bcfas2	1	4.37349e-07	116.7	DVLNEAPVYK(1)DVALPTGPHTTIDAR	3	-1.9945	2
A0A384J3X8-1118	A0A384J3X8	1118	K	Bcfas2	Bcfas2	1	0.00573491	113.26	ETAEEFK(1)R	2	-0.20292	2
A0A384J3X8-1790	A0A384J3X8	1790	K	Bcfas2	Bcfas2	1	0.00239713	87.258	WSAK(1)EAVFK	2	-1.2778	3
A0A384J3X8-459	A0A384J3X8	459	K	Bcfas2	Bcfas2	1	0.00496634	85.212	GETYK(1)LAK	2	0.38681	2
A0A384J3X8-1786	A0A384J3X8	1786	K	Bcfas2	Bcfas2	1	6.30085e-07	117.2	QAPNPQASFAGK(1)WSAK	2	-0.31964	1
A0A384J3X8-1052	A0A384J3X8	1052	K	Bcfas2	Bcfas2	1	8.32485e-16	206.8	SYAGWVDAK(1)TGDPVDDK	2	0.62974	1
A0A384J3Y3-849	A0A384J3Y3	849	K	PKS_AT domain-containing protein	BCIN_01g00450	1	1.37921e-05	98.582	TYK(1)GPAGGVITVR	2	2.1611	2
A0A384J3Y3-1262	A0A384J3Y3	1262	K	PKS_AT domain-containing protein	BCIN_01g00450	1	2.80043e-15	166.29	DTTAVGKPVSLPLK(1)FTYHPEAGYAPIR	4	0.38427	1
A0A384J3Y3-370	A0A384J3Y3	370	K	PKS_AT domain-containing protein	BCIN_01g00450	1	3.79725e-22	190.61	DLSQAQVQEHINATNK(1)YLPEDR	3	0.107	2
A0A384J3Y3-594	A0A384J3Y3	594	K	PKS_AT domain-containing protein	BCIN_01g00450	1	1.26357e-09	193.06	TSSGQTFVDTK(1)MSR	2	-0.58264	3
A0A384J3Y3-1286	A0A384J3Y3	1286	K	PKS_AT domain-containing protein	BCIN_01g00450	1	0.00399031	113.14	IK(1)EFYWR	2	0.91618	3
A0A384J3Y3-575	A0A384J3Y3	575	K	PKS_AT domain-containing protein	BCIN_01g00450	1	1.27565e-05	105.03	YAVDWVK(1)EHGPK	3	0.30486	3
A0A384J3Y3-821	A0A384J3Y3	821	K	PKS_AT domain-containing protein	BCIN_01g00450	1	0.00173322	71.085	VMTAK(1)EAHTSK	3	0.071894	2
A0A384J3Y3-1672	A0A384J3Y3	1672	K	PKS_AT domain-containing protein	BCIN_01g00450	1	1.51253e-05	151.26	VEASNK(1)ETEDK	2	0.31318	2
A0A384J3Y3-580	A0A384J3Y3	580	K	PKS_AT domain-containing protein	BCIN_01g00450	1	0.00192791	108.74	EHGPK(1)LVK	2	0.82517	1
A0A384J3Y3-2038	A0A384J3Y3	2038	K	PKS_AT domain-containing protein	BCIN_01g00450	1	0.0348093	50.897	LIGK(1)YIPNVTAR	2	1.2389	1
A0A384J3Y3-889	A0A384J3Y3	889	K	PKS_AT domain-containing protein	BCIN_01g00450	1	0.00362433	91.318	IFSLPK(1)EK	2	0.50674	2
A0A384J3Y3-476	A0A384J3Y3	476	K	PKS_AT domain-containing protein	BCIN_01g00450	1	0.000557434	70.638	ALGIPVYDTNTGK(1)DIR	2	1.6388	1
A0A384J3Y3-1782	A0A384J3Y3	1782	K	PKS_AT domain-containing protein	BCIN_01g00450	1	0.00311208	93.649	MFK(1)EVDER	2	-0.38453	5
A0A384J3Y3-1824	A0A384J3Y3	1824	K	PKS_AT domain-containing protein	BCIN_01g00450	1	0.0245837	64.567	SK(1)GLVQR	2	-2.5335	1
A0A384J3Y3-135	A0A384J3Y3	135	K	PKS_AT domain-containing protein	BCIN_01g00450	1	5.02399e-05	103.91	LK(1)VVESYYAAR	2	0.76749	1
A0A384J3Y3-456	A0A384J3Y3	456	K	PKS_AT domain-containing protein	BCIN_01g00450	1	3.85568e-05	93.495	YLAEATNHINEDLK(1)DVK	3	-0.073091	1
A0A384J3Y3-846	A0A384J3Y3	846	K	PKS_AT domain-containing protein	BCIN_01g00450	1	3.21681e-15	187.78	AITEAEGLDDAAWEK(1)TYK	3	0.17765	3
A0A384J3Y4-322	A0A384J3Y4	322	K	Bccyb2	Bccyb2	1	0.0603666	40.015	DIPWFK(1)SITK	2	0.63273	1
A0A384J3Z1-181	A0A384J3Z1	181	K	Bcykt6	Bcykt6	1	1.27163e-07	123.08	SDGLSAQSK(1)MFYTQAK	2	1.9266	1
A0A384J3Z1-143	A0A384J3Z1	143	K	Bcykt6	Bcykt6	1	0.000478348	129.85	IQK(1)ELDETK	2	2.1721	2
A0A384J3Z3-172	A0A384J3Z3	172	K	Bcsas1	Bcsas1	1	0.00324969	85.813	AFYSLAADIK(1)K	2	-0.42246	1
A0A384J414-87	A0A384J414	87	K	Bcsui2	Bcsui2	1	0.02382	74.301	GYIDLSK(1)R	2	1.9219	1
A0A384J414-120	A0A384J414	120	K	Bcsui2	Bcsui2	1	0.00853033	62.685	TK(1)HPIEELYEK	3	-0.59055	1
A0A384J414-136	A0A384J414	136	K	Bcsui2	Bcsui2	1	0.0231885	75.189	IVWPLNK(1)K	2	0.79563	1
A0A384J414-219	A0A384J414	219	K	Bcsui2	Bcsui2	1	0.00308225	70.321	NTADNQVK(1)VK	2	1.4415	2
A0A384J414-61	A0A384J414	61	K	Bcsui2	Bcsui2	1	0.00787164	87.323	SIQK(1)LIR	2	-0.35969	2
A0A384J414-183	A0A384J414	183	K	Bcsui2	Bcsui2	1	0.00256824	86.18	LTPQPTK(1)VR	2	0.95256	2
A0A384J414-80	A0A384J414	80	K	Bcsui2	Bcsui2	1	0.053761	42.802	EK(1)GYIDLSK	2	1.2888	1
A0A384J417-3	A0A384J417	3	K	Ribosomal protein L37	BCIN_01g00770	1	0.0117957	66.321	TK(1)GTSSFGK	2	-1.0823	1
A0A384J417-75	A0A384J417	75	K	Ribosomal protein L37	BCIN_01g00770	1	1.54738e-05	119.74	FK(1)NGFQTGVPK	2	-0.63158	3
A0A384J417-68	A0A384J417	68	K	Ribosomal protein L37	BCIN_01g00770	1	0.00694415	83.313	HMK(1)EVPR	2	-0.35881	2
A0A384J417-14	A0A384J417	14	K	Ribosomal protein L37	BCIN_01g00770	1	0.0008267	93.096	HNK(1)THTLCR	3	-0.10309	2
A0A384J417-52	A0A384J417	52	K	Ribosomal protein L37	BCIN_01g00770	1	0.000670886	106.2	QYNWGEK(1)AK	2	0.025071	3
A0A384J417-10	A0A384J417	10	K	Ribosomal protein L37	BCIN_01g00770	1	0.0087286	95.531	GTSSFGK(1)R	2	0.057878	3
A0A384J417-43	A0A384J417	43	K	Ribosomal protein L37	BCIN_01g00770	1	2.19855e-09	183.41	HTCSGCGYPAAK(1)TR	2	-0.59937	2
A0A384J417-31	A0A384J417	31	K	Ribosomal protein L37	BCIN_01g00770	1	0.000107124	84.895	SLHIQK(1)HTCSGCGYPAAK	4	-1.3573	1
A0A384J440-74	A0A384J440	74	K	Peptidylprolyl isomerase	Bcfpr2	1	1.43399e-09	129.29	GSPLSFVVGK(1)GSVIK	2	0.8341	3
A0A384J440-39	A0A384J440	39	K	Peptidylprolyl isomerase	Bcfpr2	1	0.0184646	55.261	TQVGDK(1)IHVHYR	3	0.45534	1
A0A384J440-53	A0A384J440	53	K	Peptidylprolyl isomerase	Bcfpr2	1	2.87721e-05	113.69	GNLEEDGK(1)VGK	2	-0.35319	3
A0A384J440-63	A0A384J440	63	K	Peptidylprolyl isomerase	Bcfpr2	1	0.00438936	130.28	EFDASYK(1)R	2	-0.26697	3
A0A384J440-56	A0A384J440	56	K	Peptidylprolyl isomerase	Bcfpr2	1	0.000339462	96.229	VGK(1)EFDASYK	2	0.048868	3
A0A384J440-26	A0A384J440	26	K	Peptidylprolyl isomerase	Bcfpr2	1	8.21485e-06	132.5	IEVTK(1)AVECER	2	1.0686	3
A0A384J451-298	A0A384J451	298	K	Bcutp4	Bcutp4	1	0.0383913	54.157	TVVYK(1)QIK	2	1.1117	1
A0A384J453-128	A0A384J453	128	K	S5 DRBM domain-containing protein	BCIN_01g00980	1	0.00144222	85.813	TSK(1)EVATAIR	2	-1.202	2
A0A384J453-170	A0A384J453	170	K	S5 DRBM domain-containing protein	BCIN_01g00980	1	5.98368e-05	99.539	ESGK(1)CGSVSVR	2	-0.057337	3
A0A384J453-194	A0A384J453	194	K	S5 DRBM domain-containing protein	BCIN_01g00980	1	1.35973e-05	151.26	GTGLVASPAVK(1)R	2	0.078213	3
A0A384J453-97	A0A384J453	97	K	S5 DRBM domain-containing protein	BCIN_01g00980	1	0.000439912	125.57	IKPVQK(1)QTR	3	-0.16894	5
A0A384J453-91	A0A384J453	91	K	S5 DRBM domain-containing protein	BCIN_01g00980	0.999796	0.0438009	50.353	LKDEVMK(1)IK	3	-0.39321	1
A0A384J453-58	A0A384J453	58	K	S5 DRBM domain-containing protein	BCIN_01g00980	1	2.42099e-07	116.73	DGK(1)INSMEEIYLHSLPIK	3	1.357	4
A0A384J453-42	A0A384J453	42	K	S5 DRBM domain-containing protein	BCIN_01g00980	1	2.80434e-05	114.02	DEAK(1)EWQPVTK	2	0.1387	3
A0A384J453-49	A0A384J453	49	K	S5 DRBM domain-containing protein	BCIN_01g00980	1	0.000158508	110.53	EWQPVTK(1)LGR	2	0.50808	4
A0A384J453-214	A0A384J453	214	K	S5 DRBM domain-containing protein	BCIN_01g00980	1	2.78213e-22	195.75	LLQLAGVEDAYTSSSGSTK(1)TLENTLK	3	0.38698	3
A0A384J453-86	A0A384J453	86	K	S5 DRBM domain-containing protein	BCIN_01g00980	1	0.00717416	84.743	LK(1)DEVMK	2	-0.14523	3
A0A384J4D5-40	A0A384J4D5	40	K	Uncharacterized protein	BCIN_01g01710	1	0.000130488	115.57	FVK(1)DQFDDYR	2	0.5495	2
A0A384J4E2-356	A0A384J4E2	356	K	MICOS complex subunit MIC60	Bcmic60	1	0.00149071	85.355	ILAMK(1)EAALK	2	-0.35598	5
A0A384J4E2-442	A0A384J4E2	442	K	MICOS complex subunit MIC60	Bcmic60	1	2.32019e-05	119.21	NLLTEQAVELK(1)R	2	-3.7209	1
A0A384J4E2-386	A0A384J4E2	386	K	MICOS complex subunit MIC60	Bcmic60	1	3.7311e-21	202.07	AAMQLMQNFK(1)NQQAEQEIQYR	3	-0.66901	2
A0A384J4E2-429	A0A384J4E2	429	K	MICOS complex subunit MIC60	Bcmic60	1	0.000130026	136.96	ANEVNEQK(1)LK	2	0.45956	2
A0A384J4F1-155	A0A384J4F1	155	K	40S ribosomal protein S4	BCIN_01g01800	1	1.12149e-11	225.36	YPDPSIK(1)VNDTVK	2	0.44493	5
A0A384J4F1-53	A0A384J4F1	53	K	40S ribosomal protein S4	BCIN_01g01800	1	0.00137173	127.68	LK(1)YALNSR	2	-2.6177	2
A0A384J4F1-71	A0A384J4F1	71	K	40S ribosomal protein S4	BCIN_01g01800	1	0.0108401	77.058	LIK(1)VDGK	2	0.6338	2
A0A384J4F1-239	A0A384J4F1	239	K	40S ribosomal protein S4	BCIN_01g01800	1	4.20579e-10	140.63	PWISLPK(1)GK	2	-0.11042	5
A0A384J4F1-122	A0A384J4F1	122	K	40S ribosomal protein S4	BCIN_01g01800	1	2.55903e-06	134.99	IQAEEAEYK(1)LGK	2	0.32295	6
A0A384J4F1-168	A0A384J4F1	168	K	40S ribosomal protein S4	BCIN_01g01800	1	9.41884e-09	161.21	IDLATGK(1)ITDFIK	2	0.33038	2
A0A384J4F1-22	A0A384J4F1	22	K	40S ribosomal protein S4	BCIN_01g01800	1	2.49957e-20	197.1	LSAPNHWLLDK(1)LSGAYAPR	3	0.45698	3
A0A384J4F1-244	A0A384J4F1	244	K	40S ribosomal protein S4	BCIN_01g01800	1	0.0279289	56.02	GVK(1)LTIAEER	2	-0.50247	2
A0A384J4F1-106	A0A384J4F1	106	K	40S ribosomal protein S4	BCIN_01g01800	1	0.00205172	105.14	LVYDTK(1)GR	2	-0.82288	3
A0A384J4F1-133	A0A384J4F1	133	K	40S ribosomal protein S4	BCIN_01g01800	1	0.00655967	60.764	VQLGK(1)GGIPFLVTHDAR	2	0.24088	2
A0A384J4F1-62	A0A384J4F1	62	K	40S ribosomal protein S4	BCIN_01g01800	1	0.000448124	128.12	ETK(1)AIVMQR	2	-0.35133	5
A0A384J4G0-65	A0A384J4G0	65	K	Uncharacterized protein	BCIN_01g01890	1	0.000320668	82.651	VSHEK(1)DELAEGQQK	3	0.41665	1
A0A384J4G7-152	A0A384J4G7	152	K	Bcrac	Bcrac	1	0.0155996	68.787	VVAK(1)EIR	2	-0.65195	2
A0A384J4G7-158	A0A384J4G7	158	K	Bcrac	Bcrac	1	0.000437019	83.087	AHK(1)YLECSALTQR	3	-0.38787	1
A0A384J4G7-171	A0A384J4G7	171	K	Bcrac	Bcrac	1	0.000951216	86.463	NLK(1)SVFDEAIR	2	1.3861	1
A0A384J4H5-165	A0A384J4H5	165	K	SUI1 domain-containing protein	BCIN_01g02050	1	0.026722	63.563	TIK(1)VHGF	2	-0.2032	1
A0A384J4H5-80	A0A384J4H5	80	K	SUI1 domain-containing protein	BCIN_01g02050	1	5.30561e-29	206.85	VFDPFAEADEEPGDQK(1)AAEYIHIR	3	-1.8207	3
A0A384J4H6-250	A0A384J4H6	250	K	Bcade1	Bcade1	1	3.04343e-06	139.78	YEVGK(1)EQESYDK	2	-0.76901	2
A0A384J4H6-257	A0A384J4H6	257	K	Bcade1	Bcade1	1	1.38916e-05	147.91	EQESYDK(1)QFLR	2	1.3792	2
A0A384J4I8-127	A0A384J4I8	127	K	Bccox13	Bccox13	1	1.49541e-06	135.99	TLFWNEK(1)VNYHK	3	0.33167	3
A0A384J4I8-111	A0A384J4I8	111	K	Bccox13	Bccox13	1	0.00411731	69.03	TK(1)NFFWGDGDK	2	-1.0842	2
A0A384J4J0-152	A0A384J4J0	152	K	S4 RNA-binding domain-containing protein	BCIN_01g02200	1	1.40833e-10	139.38	LDSQK(1)HIDFALSSPFGGGR	3	0.28851	5
A0A384J4J0-27	A0A384J4J0	27	K	S4 RNA-binding domain-containing protein	BCIN_01g02200	1	7.07199e-06	101.75	LDSELK(1)IVGEYGLR	2	1.8166	1
A0A384J4J0-63	A0A384J4J0	63	K	S4 RNA-binding domain-containing protein	BCIN_01g02200	1	0.00152447	79.492	QLLTLDEK(1)DPK	2	-1.5255	3
A0A384J4J0-90	A0A384J4J0	90	K	S4 RNA-binding domain-containing protein	BCIN_01g02200	1	0.000859903	91.313	MK(1)LDYVLALK	2	-0.29625	4
A0A384J4J0-181	A0A384J4J0	181	K	S4 RNA-binding domain-containing protein	BCIN_01g02200	1	2.90572e-05	122.7	K(1)DDDAEEEDEE	2	0.2016	1
A0A384J4J0-118	A0A384J4J0	118	K	S4 RNA-binding domain-containing protein	BCIN_01g02200	1	3.58694e-05	103.91	LGLAK(1)SIHHAR	2	-0.9776	5
A0A384J4J0-8	A0A384J4J0	8	K	S4 RNA-binding domain-containing protein	BCIN_01g02200	1	0.00465464	102.71	SYSK(1)TYK	2	-1.3561	2
A0A384J4J0-136	A0A384J4J0	136	K	S4 RNA-binding domain-containing protein	BCIN_01g02200	1	1.11658e-08	141.54	VGK(1)QIVNVPSFVVR	2	0.51868	2
A0A384J4J0-49	A0A384J4J0	49	K	S4 RNA-binding domain-containing protein	BCIN_01g02200	1	0.000516061	132.01	VQLTLSK(1)IR	2	-0.184	1
A0A384J4J0-66	A0A384J4J0	66	K	S4 RNA-binding domain-containing protein	BCIN_01g02200	0.99184	0.00178478	73.881	QLLTLDEK(0.008)DPK(0.992)R	3	-1.1042	1
A0A384J4J0-113	A0A384J4J0	113	K	S4 RNA-binding domain-containing protein	BCIN_01g02200	1	1.9881e-06	129.34	LQTCVYK(1)LGLAK	2	-0.83171	3
A0A384J4J3-598	A0A384J4J3	598	K	Bcsla2	Bcsla2	1	0.00218143	78.83	DK(1)EDELEVYK	2	-2.1676	1
A0A384J4J3-899	A0A384J4J3	899	K	Bcsla2	Bcsla2	1	0.0492331	43.958	GSSSK(1)TAFYK	2	1.0213	1
A0A384J4J3-1012	A0A384J4J3	1012	K	Bcsla2	Bcsla2	1	5.25779e-07	107.72	DQDIEGEDYAK(1)LGAHEFK	3	-0.53063	1
A0A384J4J9-35	A0A384J4J9	35	K	Uncharacterized protein	BCIN_01g02210	1	5.85583e-06	124.12	QYK(1)VGDIVDIK	2	-0.20238	3
A0A384J4J9-50	A0A384J4J9	50	K	Uncharacterized protein	BCIN_01g02210	1	0.0366238	43.897	ANGAVQK(1)GMPHK	3	1.0201	1
A0A384J4J9-120	A0A384J4J9	120	K	Uncharacterized protein	BCIN_01g02210	1	0.00207458	69.03	QSK(1)TDGTHVHLK	3	0.20634	2
A0A384J4J9-129	A0A384J4J9	129	K	Uncharacterized protein	BCIN_01g02210	1	0.000912302	85.355	TDGTHVHLK(1)R	3	0.15081	5
A0A384J4J9-26	A0A384J4J9	26	K	Uncharacterized protein	BCIN_01g02210	1	3.67272e-05	96.745	DHGMIK(1)LSTYLR	3	-0.25804	4
A0A384J4J9-78	A0A384J4J9	78	K	Uncharacterized protein	BCIN_01g02210	1	0.0037463	88.495	SAVGVIIYK(1)K	2	-0.11982	6
A0A384J4J9-20	A0A384J4J9	20	K	Uncharacterized protein	BCIN_01g02210	1	0.00973508	63.216	NFK(1)DHGMIK	3	-0.14224	8
A0A384J4J9-55	A0A384J4J9	55	K	Uncharacterized protein	BCIN_01g02210	1	0.00930468	62.463	GMPHK(1)VYHGK	3	0.93415	3
A0A384J4K5-91	A0A384J4K5	91	K	Bcpmt1	Bcpmt1	1	0.0184368	50.897	GK(1)FFMDVHPPLAK	3	-0.65328	1
A0A384J4K5-485	A0A384J4K5	485	K	Bcpmt1	Bcpmt1	1	0.00722757	89.55	TIQTK(1)FR	2	-3.4382	2
A0A384J4K9-123	A0A384J4K9	123	K	Uncharacterized protein	BCIN_01g02300	1	0.010123	51.39	DAPSALHSVIVPNVNLPK(1)ELHEK	4	0.38931	2
A0A384J4K9-91	A0A384J4K9	91	K	Uncharacterized protein	BCIN_01g02300	1	0.00646698	63.185	QDFK(1)YQYHPAGDPR	3	-0.69113	1
A0A384J4K9-105	A0A384J4K9	105	K	Uncharacterized protein	BCIN_01g02300	1	0.000117638	87.208	NPPK(1)DAPSALHSVIVPNVNLPK	3	1.4898	2
A0A384J4K9-82	A0A384J4K9	82	K	Uncharacterized protein	BCIN_01g02300	1	1.87095e-07	122.53	VNIAPGTMPWQTESSK(1)GDAAR	3	-0.6275	2
A0A384J4K9-15	A0A384J4K9	15	K	Uncharacterized protein	BCIN_01g02300	1	0.000283377	94.584	VGAQAAK(1)SAAK	2	-0.43001	1
A0A384J4M3-231	A0A384J4M3	231	K	Glycylpeptide N-tetradecanoyltransferase	Bcnmt1	1	0.000771724	99.815	FNYSK(1)SFLR	2	-0.63458	1
A0A384J4N4-27	A0A384J4N4	27	K	14_3_3 domain-containing protein	BCIN_01g02580	1	5.4158e-22	190.64	YEEMVENMK(1)SVASEDQELSVEER	3	-0.2189	3
A0A384J4N4-124	A0A384J4N4	124	K	14_3_3 domain-containing protein	BCIN_01g02580	1	0.00321123	110.22	MK(1)GDYHR	2	-0.45648	3
A0A384J4N4-152	A0A384J4N4	152	K	14_3_3 domain-containing protein	BCIN_01g02580	1	1.36818e-36	261.26	SLEAYK(1)NATEVAQTDLAPTHPIR	3	0.87833	4
A0A384J4N4-11	A0A384J4N4	11	K	14_3_3 domain-containing protein	BCIN_01g02580	1	1.43658e-19	238.81	GYEDSVYLAK(1)LAEQAER	3	-0.96354	6
A0A384J4N4-250	A0A384J4N4	250	K	14_3_3 domain-containing protein	BCIN_01g02580	1	6.98921e-13	138.94	DNLTLWTSSEAEPAAQESAAAPGEAK(1)EAEAAAPAEEK	4	-0.37404	2
A0A384J4N4-122	A0A384J4N4	122	K	14_3_3 domain-containing protein	BCIN_01g02580	1	0.00798871	83.614	VFYHK(1)MK	2	3.2729	8
A0A384J4N4-68	A0A384J4N4	68	K	14_3_3 domain-containing protein	BCIN_01g02580	1	2.04646e-06	113.24	IVTSIEQK(1)EESK	2	-0.0079287	2
A0A384J4N4-146	A0A384J4N4	146	K	14_3_3 domain-containing protein	BCIN_01g02580	1	4.77752e-05	105.03	ESADK(1)SLEAYK	2	0.067522	3
A0A384J4N4-112	A0A384J4N4	112	K	14_3_3 domain-containing protein	BCIN_01g02580	1	2.82596e-05	99.941	HLIPSAK(1)SGESK	2	0.31107	2
A0A384J4N4-87	A0A384J4N4	87	K	14_3_3 domain-containing protein	BCIN_01g02580	1	0.00413959	76.282	QK(1)IEAELAK	2	-0.75009	1
A0A384J4N4-49	A0A384J4N4	49	K	14_3_3 domain-containing protein	BCIN_01g02580	1	1.8547e-08	128.22	NLLSVAYK(1)NVIGAR	3	-0.46754	2
A0A384J4N4-117	A0A384J4N4	117	K	14_3_3 domain-containing protein	BCIN_01g02580	1	0.0248141	46.844	SGESK(1)VFYHK	3	0.4545	2
A0A384J4N4-82	A0A384J4N4	82	K	14_3_3 domain-containing protein	BCIN_01g02580	1	9.58538e-09	160.46	GNSSQVTLIK(1)EYR	2	-0.30285	2
A0A384J4Q0-219	A0A384J4Q0	219	K	Bccct2	Bccct2	1	5.25237e-11	176.23	LSDSYLDEGFILDK(1)K	2	1.3994	1
A0A384J4Q0-497	A0A384J4Q0	497	K	Bccct2	Bccct2	1	3.92751e-05	108.9	ELGVIESYK(1)LK	2	-1.1467	2
A0A384J4Q0-266	A0A384J4Q0	266	K	Bccct2	Bccct2	1	0.00287337	81.263	LAELEK(1)AEK	2	-3.0965	1
A0A384J4Q0-227	A0A384J4Q0	227	K	Bccct2	Bccct2	1	0.00446259	126.28	IGVNQPK(1)R	2	0.082166	1
A0A384J4Q0-167	A0A384J4Q0	167	K	Bccct2	Bccct2	1	9.30061e-06	117.27	TTLSSK(1)VLSQDR	2	1.4203	2
A0A384J4Q0-247	A0A384J4Q0	247	K	Bccct2	Bccct2	1	0.00521473	96.51	IK(1)IFGAR	2	-0.3102	2
A0A384J4U8-86	A0A384J4U8	86	K	Aldedh domain-containing protein	BCIN_01g03020	1	1.26417e-16	178.11	FLK(1)SESTQFIDLHDPATNNLVTR	3	0.0024143	2
A0A384J4U8-171	A0A384J4U8	171	K	Aldedh domain-containing protein	BCIN_01g03020	1	8.09289e-06	132.17	TFADAK(1)GDVLR	2	-0.39793	3
A0A384J4W3-90	A0A384J4W3	90	K	Bcipp1	Bcipp1	1	1.33927e-22	193.6	NCFPHK(1)GYLWNYGAFPQTWEDPNVIHPETK	4	-0.11673	2
A0A384J4W3-64	A0A384J4W3	64	K	Bcipp1	Bcipp1	1	3.70496e-16	257.76	MEISK(1)EEMLNPIK	2	0.095143	5
A0A384J4W3-213	A0A384J4W3	213	K	Bcipp1	Bcipp1	1	1.28611e-06	111.63	IPDGKPENQFAFTGECK(1)NK	3	-1.2554	2
A0A384J4W3-114	A0A384J4W3	114	K	Bcipp1	Bcipp1	1	1.3386e-15	170.59	GYLWNYGAFPQTWEDPNVIHPETK(1)AK	3	-0.24283	3
A0A384J4W3-231	A0A384J4W3	231	K	Bcipp1	Bcipp1	1	1.15448e-08	151.74	ECAEAWEK(1)LITGK	2	-1.2846	2
A0A384J4W3-59	A0A384J4W3	59	K	Bcipp1	Bcipp1	1	3.41599e-05	108.7	WTNGK(1)MEISK	2	1.1669	5
A0A384J4W3-4	A0A384J4W3	4	K	Bcipp1	Bcipp1	1	0.00500594	83.206	ASK(1)YTVR	2	-0.040665	2
A0A384J4W3-72	A0A384J4W3	72	K	Bcipp1	Bcipp1	1	2.95382e-06	145.81	EEMLNPIK(1)QDVK	2	1.3059	4
A0A384J4X7-400	A0A384J4X7	400	K	Uncharacterized protein	BCIN_01g03440	1	5.87577e-07	110.12	YTHLVGK(1)NAIHPFIEGR	4	0.82071	2
A0A384J4X7-80	A0A384J4X7	80	K	Uncharacterized protein	BCIN_01g03440	1	0.00925777	82.529	QAK(1)FDQK	2	-0.50873	1
A0A384J4X7-602	A0A384J4X7	602	K	Uncharacterized protein	BCIN_01g03440	1	8.65678e-05	125.75	TEEEAEAK(1)AK	2	1.4707	1
A0A384J4X7-66	A0A384J4X7	66	K	Uncharacterized protein	BCIN_01g03440	1	0.0120484	72.879	SEK(1)ELEK	2	0.42635	2
A0A384J4X7-132	A0A384J4X7	132	K	Uncharacterized protein	BCIN_01g03440	1	0.00168031	77.597	IIK(1)SFDDPQYK	2	-0.2799	1
A0A384J4X7-260	A0A384J4X7	260	K	Uncharacterized protein	BCIN_01g03440	1	8.41321e-09	134.68	FVETVWDWK(1)DEYHK	3	-0.94844	3
A0A384J4X7-1064	A0A384J4X7	1064	K	Uncharacterized protein	BCIN_01g03440	1	2.45884e-06	119.87	LLDDPAYQEK(1)VSK	2	-2.3191	1
A0A384J4X7-422	A0A384J4X7	422	K	Uncharacterized protein	BCIN_01g03440	1	0.00303689	65.16	LMPIVADTYVEK(1)DFGTGAVK	3	-0.93836	1
A0A384J4Z0-333	A0A384J4Z0	333	K	Uncharacterized protein	BCIN_01g03470	1	2.54852e-10	133.86	NHEVATDEK(1)TSIEDMQR	3	-0.27063	1
A0A384J4Z0-316	A0A384J4Z0	316	K	Uncharacterized protein	BCIN_01g03470	1	0.0102448	79.116	LWFK(1)TAK	2	1.7642	2
A0A384J550-10	A0A384J550	10	K	Bcshr3	Bcshr3	0.999184	0.000419947	93.345	VSIFK(0.999)TYDK(0.001)PR	3	-0.052198	1
A0A384J564-131	A0A384J564	131	K	UTP--glucose-1-phosphate uridylyltransferase	Bcugp1	1	4.54487e-10	135.09	LAVLK(1)LNGGLGTSMGCVGPK	2	-0.20434	5
A0A384J564-90	A0A384J564	90	K	UTP--glucose-1-phosphate uridylyltransferase	Bcugp1	1	0.00961423	81.297	YLNDK(1)AK	2	0.46561	1
A0A384J564-217	A0A384J564	217	K	UTP--glucose-1-phosphate uridylyltransferase	Bcugp1	1	2.09853e-08	130.56	ILK(1)DSLLPAPK	2	-0.39937	2
A0A384J564-303	A0A384J564	303	K	UTP--glucose-1-phosphate uridylyltransferase	Bcugp1	1	4.06898e-07	119.76	ADVK(1)GGTIIDYEGSVR	2	1.9933	2
A0A384J564-430	A0A384J564	430	K	UTP--glucose-1-phosphate uridylyltransferase	Bcugp1	1	4.51332e-11	148.44	SDLYSLK(1)HGQLQIDPSR	3	0.028451	3
A0A384J564-454	A0A384J564	454	K	UTP--glucose-1-phosphate uridylyltransferase	Bcugp1	1	0.0421137	69.998	LGNDFK(1)K	2	0.064021	1
A0A384J564-331	A0A384J564	331	K	UTP--glucose-1-phosphate uridylyltransferase	Bcugp1	1	6.10025e-05	119.53	EHTNEFK(1)SIK	3	-0.14001	5
A0A384J564-92	A0A384J564	92	K	UTP--glucose-1-phosphate uridylyltransferase	Bcugp1	1	0.00015116	111.86	AK(1)GNQLDWDR	2	-0.17903	2
A0A384J564-448	A0A384J564	448	K	UTP--glucose-1-phosphate uridylyltransferase	Bcugp1	1	0.00038288	87.519	FGPAPLIK(1)LGNDFK	2	0.51618	1
A0A384J564-324	A0A384J564	324	K	UTP--glucose-1-phosphate uridylyltransferase	Bcugp1	1	9.33004e-07	105.39	LLEIAQVPK(1)EHTNEFK	3	-0.12836	3
A0A384J564-461	A0A384J564	461	K	UTP--glucose-1-phosphate uridylyltransferase	Bcugp1	1	0.00257747	162.51	VSDFQK(1)R	2	0.52977	4
A0A384J564-414	A0A384J564	414	K	UTP--glucose-1-phosphate uridylyltransferase	Bcugp1	1	5.26514e-07	122.78	FLPVK(1)TCSDLMLVK	2	-0.88235	5
A0A384J582-196	A0A384J582	196	K	Bcpno1	Bcpno1	1	0.0246346	57.885	TK(1)FAIENASR	2	-0.73893	2
A0A384J585-328	A0A384J585	328	K	Bcser2	Bcser2	1	0.00102862	85.522	GVDADIFTK(1)LR	2	-0.31182	1
A0A384J5D0-11	A0A384J5D0	11	K	Sulfate adenylyltransferase	Bcmet3	1	1.62033e-11	154.49	ANSPHGGVLK(1)DLLAR	3	0.24042	3
A0A384J5D0-132	A0A384J5D0	132	K	Sulfate adenylyltransferase	Bcmet3	1	0.000226119	78.078	EAK(1)EVFGGDADHPAVK	3	2.2482	1
A0A384J5D0-187	A0A384J5D0	187	K	Sulfate adenylyltransferase	Bcmet3	1	0.00304583	98.407	LHFDK(1)LGWSK	2	1.728	4
A0A384J5E4-196	A0A384J5E4	196	K	Succinate dehydrogenase [ubiquinone] iron-sulfur subunit, mitochondrial	Bcsdh2	1	2.18411e-10	132.67	PYLQHTDPAPEGK(1)EYLQSK	3	0.80336	1
A0A384J5E4-295	A0A384J5E4	295	K	Succinate dehydrogenase [ubiquinone] iron-sulfur subunit, mitochondrial	Bcsdh2	1	0.00203482	85.837	GLNPGLAIAEIK(1)K	2	-1.1725	2
A0A384J5E9-127	A0A384J5E9	127	K	Aminopeptidase	BCIN_01g05060	1	9.00782e-09	145.43	FTGQLNDK(1)MAGFYR	2	-1.2293	2
A0A384J5E9-542	A0A384J5E9	542	K	Aminopeptidase	BCIN_01g05060	1	2.91869e-15	165.1	EETIQVPADFFK(1)LNADHTSIYR	3	-0.40881	2
A0A384J5E9-839	A0A384J5E9	839	K	Aminopeptidase	BCIN_01g05060	1	0.00408681	146.81	IEEFFSK(1)R	2	-0.17495	2
A0A384J5E9-758	A0A384J5E9	758	K	Aminopeptidase	BCIN_01g05060	0.999834	2.71533e-06	106	AKDPELIK(1)QTLALPFGGEVK	3	0.35514	1
A0A384J5E9-859	A0A384J5E9	859	K	Aminopeptidase	BCIN_01g05060	1	0.00411629	89.08	AK(1)SAWVER	2	0.88549	2
A0A384J5E9-43	A0A384J5E9	43	K	Aminopeptidase	BCIN_01g05060	1	0.000407048	88.021	HYNLTLEPDFK(1)K	3	-0.26444	1
A0A384J5E9-490	A0A384J5E9	490	K	Aminopeptidase	BCIN_01g05060	1	0.00076553	129.47	SIHVK(1)QNR	3	0.093474	2
A0A384J5E9-105	A0A384J5E9	105	K	Aminopeptidase	BCIN_01g05060	1	0.0406173	50.108	VAFK(1)QTIPK	2	-0.076491	2
A0A384J5E9-653	A0A384J5E9	653	K	Aminopeptidase	BCIN_01g05060	1	0.00024086	79.652	ELTSGYAHK(1)FGWEFK	3	-4.164	2
A0A384J5H7-347	A0A384J5H7	347	K	Actin-related protein 2/3 complex subunit	Bcarc40	1	3.27624e-07	120.11	VYEGSESGVSK(1)FTTSGVDGR	3	-1.2174	1
A0A384J5I1-131	A0A384J5I1	131	K	Uncharacterized protein	BCIN_01g06470	1	0.00166551	91.867	TLLTSK(1)GFK	2	-0.03884	2
A0A384J5I1-234	A0A384J5I1	234	K	Uncharacterized protein	BCIN_01g06470	1	0.0560078	63.216	ASQNAALK(1)K	2	-1.9818	1
A0A384J5I1-70	A0A384J5I1	70	K	Uncharacterized protein	BCIN_01g06470	1	2.33667e-06	132.79	ALIEQEK(1)PDLTK	2	-1.5448	3
A0A384J5I1-122	A0A384J5I1	122	K	Uncharacterized protein	BCIN_01g06470	1	3.75308e-15	161.2	SDPSWQFSVVHNGIITNYK(1)ELK	3	1.8319	5
A0A384J5I1-125	A0A384J5I1	125	K	Uncharacterized protein	BCIN_01g06470	1	0.0026993	85.355	ELK(1)TLLTSK	2	0.083502	3
A0A384J5I1-149	A0A384J5I1	149	K	Uncharacterized protein	BCIN_01g06470	1	5.16609e-11	147.1	LAK(1)YLYDQHPTIGFTDLAK	3	0.18907	3
A0A384J5I1-339	A0A384J5I1	339	K	Uncharacterized protein	BCIN_01g06470	1	0.000536963	96.342	GK(1)FDHFMQK	3	-0.37841	14
A0A384J5I1-134	A0A384J5I1	134	K	Uncharacterized protein	BCIN_01g06470	1	1.10011e-11	185.67	GFK(1)FETETDTECIAK	2	-0.2415	2
A0A384J5I1-291	A0A384J5I1	291	K	Uncharacterized protein	BCIN_01g06470	1	2.52643e-06	101.75	K(1)VMYLEDDDIAHIHEGSLNIHR	4	-0.9534	1
A0A384J5I1-558	A0A384J5I1	558	K	Uncharacterized protein	BCIN_01g06470	1	0.000100681	129.39	DQK(1)SLLLLGR	2	-1.1285	3
A0A384J5I1-146	A0A384J5I1	146	K	Uncharacterized protein	BCIN_01g06470	1	1.58415e-11	176.89	FETETDTECIAK(1)LAK	2	0.6081	1
A0A384J5I1-58	A0A384J5I1	58	K	Uncharacterized protein	BCIN_01g06470	1	0.0499854	52.636	EVGK(1)VAK	2	0.23234	2
A0A384J5I1-54	A0A384J5I1	54	K	Uncharacterized protein	BCIN_01g06470	1	1.54738e-05	119.74	NEVFAFK(1)EVGK	2	-2.9086	3
A0A384J5I3-17	A0A384J5I3	17	K	Bchis1	Bchis1	1	0.0201465	79.469	LLFAVPK(1)K	2	0.01824	2
A0A384J5I7-158	A0A384J5I7	158	K	Bccir1	Bccir1	1	0.000425013	89.624	VVFK(1)DGDIVEVTK	2	1.6853	2
A0A384J5I7-229	A0A384J5I7	229	K	Bccir1	Bccir1	1	0.00580245	68.548	TLK(1)VIEPPPR	2	-0.094093	2
A0A384J5I7-19	A0A384J5I7	19	K	Bccir1	Bccir1	1	0.000553057	113.66	VIDYAVK(1)PR	2	1.2825	2
A0A384J5M3-150	A0A384J5M3	150	K	3-hydroxyanthranilate 3,4-dioxygenase	Bcbna1	1	0.000453855	91.093	EAVNSFK(1)DSEDR	2	-0.71167	1
A0A384J5P7-1462	A0A384J5P7	1462	K	Uncharacterized protein	BCIN_01g05380	1	0.0634023	56.721	LQDWQK(1)R	2	-2.4373	1
A0A384J5P7-386	A0A384J5P7	386	K	Uncharacterized protein	BCIN_01g05380	1	0.0644274	41.399	DK(1)VVWLTR	2	0.51461	1
A0A384J5Q0-294	A0A384J5Q0	294	K	FA_desaturase domain-containing protein	BCIN_01g05120	1	3.74815e-10	138.96	VNSFWTVSHFNPASPLYEAK(1)DAK	3	-0.8597	2
A0A384J5Q0-210	A0A384J5Q0	210	K	FA_desaturase domain-containing protein	BCIN_01g05120	1	0.00989231	67.207	DMVFVPK(1)TR	2	-0.84121	4
A0A384J5Q0-89	A0A384J5Q0	89	K	FA_desaturase domain-containing protein	BCIN_01g05120	1	0.0020982	69.721	NAIPK(1)HCYER	3	-0.38581	2
A0A384J5S2-76	A0A384J5S2	76	K	Bcsec66	Bcsec66	1	0.0105827	65.842	TPK(1)VPAELIR	2	-0.86343	1
A0A384J5T1-124	A0A384J5T1	124	K	GTP-binding nuclear protein	BCIN_01g06220	1	1.14096e-06	97.235	VCEGIPIVLTGNK(1)VDVK	3	1.0139	2
A0A384J5T1-38	A0A384J5T1	38	K	GTP-binding nuclear protein	BCIN_01g06220	1	0.00200557	160.36	HLTGEFEK(1)K	3	-0.56976	5
A0A384J5T1-200	A0A384J5T1	200	K	GTP-binding nuclear protein	BCIN_01g06220	1	0.00020854	79.237	VYHK(1)EMEDAAAMPLPDEDDNDL	3	-0.99891	2
A0A384J5T1-24	A0A384J5T1	24	K	GTP-binding nuclear protein	BCIN_01g06220	1	2.00574e-06	101.42	LVLVGDGGTGK(1)TTFVK	2	0.0213	1
A0A384J5T1-100	A0A384J5T1	100	K	GTP-binding nuclear protein	BCIN_01g06220	1	3.19877e-05	100.88	ITYK(1)NVPNWHR	3	-0.15042	3
A0A384J5T9-436	A0A384J5T9	436	K	PWWP domain-containing protein	BCIN_01g05390	1	0.00181792	111.95	EK(1)EILFLR	2	2.5754	2
A0A384J5T9-289	A0A384J5T9	289	K	PWWP domain-containing protein	BCIN_01g05390	1	0.000173222	102.4	TVLTDFMEQK(1)R	2	0.5935	1
A0A384J5T9-502	A0A384J5T9	502	K	PWWP domain-containing protein	BCIN_01g05390	1	0.0406761	46.069	LPVIPK(1)EDEFQFK	2	0.049423	1
A0A384J5T9-509	A0A384J5T9	509	K	PWWP domain-containing protein	BCIN_01g05390	1	0.000458322	166.34	EDEFQFK(1)SR	2	-0.12381	2
A0A384J5U4-84	A0A384J5U4	84	K	Bcfmp41	Bcfmp41	1	1.0128e-05	122.18	QVK(1)NLEAENEK	2	0.58797	2
A0A384J5U4-182	A0A384J5U4	182	K	Bcfmp41	Bcfmp41	1	3.11684e-08	133.48	ILSDISK(1)VMTLEK	2	0.49986	2
A0A384J5U4-188	A0A384J5U4	188	K	Bcfmp41	Bcfmp41	1	2.17749e-19	238.32	VMTLEK(1)GDVVLTGTPK	2	-0.00037734	5
A0A384J5U4-218	A0A384J5U4	218	K	Bcfmp41	Bcfmp41	1	0.030175	50.874	VGISVGGK(1)ELEEGK	2	-4.419	1
A0A384J5V2-85	A0A384J5V2	85	K	Bcenol1	Bcenol1	1	7.06282e-05	171.55	ENVDVK(1)DQSK	2	0.20101	2
A0A384J5V2-259	A0A384J5V2	259	K	Bcenol1	Bcenol1	1	0.0212895	91.783	K(1)YDLDFK	2	-0.30541	3
A0A384J5V2-192	A0A384J5V2	192	K	Bcenol1	Bcenol1	1	0.000129335	115.78	QGAEVYQK(1)LK	2	-0.22782	2
A0A384J5V2-424	A0A384J5V2	424	K	Bcenol1	Bcenol1	1	5.88645e-16	214.5	IEEELGDK(1)AVYAGDSFR	3	0.14927	8
A0A384J5V2-60	A0A384J5V2	60	K	Bcenol1	Bcenol1	1	0.0273064	60.019	WAGK(1)GVTK	2	0.28091	3
A0A384J5V2-254	A0A384J5V2	254	K	Bcenol1	Bcenol1	1	6.46369e-21	250.26	MNIAMDVASSEFYK(1)EDAK	2	-0.51216	19
A0A384J5V2-103	A0A384J5V2	103	K	Bcenol1	Bcenol1	1	6.18449e-11	150.12	IDEFLISLDGTPNK(1)GK	2	0.49656	1
A0A384J5V2-265	A0A384J5V2	265	K	Bcenol1	Bcenol1	1	4.60042e-09	160.78	YDLDFK(1)NPESDPTK	2	-0.23342	11
A0A384J5V2-410	A0A384J5V2	410	K	Bcenol1	Bcenol1	1	0.000727048	144.09	LAK(1)LNQILR	2	-0.37259	6
A0A384J5V2-126	A0A384J5V2	126	K	Bcenol1	Bcenol1	1	2.13031e-06	102.9	AGAAEK(1)GIPLYAHVSDLAGTK	3	-0.31445	4
A0A384J5V2-5	A0A384J5V2	5	K	Bcenol1	Bcenol1	1	0.00135436	130.75	AITK(1)IHAR	2	0.5931	2
A0A384J5V4-444	A0A384J5V4	444	K	Bccpa2	Bccpa2	1	0.00083811	85.355	WDLSK(1)FQHVK	3	-0.3054	1
A0A384J5V4-532	A0A384J5V4	532	K	Bccpa2	Bccpa2	1	0.00136774	128.38	IDK(1)WFLYK	2	-0.16406	2
A0A384J5V4-475	A0A384J5V4	475	K	Bccpa2	Bccpa2	1	0.00893767	78.342	TFEESIQK(1)AIR	2	1.6269	1
A0A384J5Z1-173	A0A384J5Z1	173	K	Bcdut1	Bcdut1	1	0.000122313	91.812	VLLFNHGEK(1)DFEVK	3	0.94926	2
A0A384J5Z1-178	A0A384J5Z1	178	K	Bcdut1	Bcdut1	1	0.000568021	112.71	DFEVK(1)EGDR	2	-0.99266	2
A0A384J5Z5-172	A0A384J5Z5	172	K	Eukaryotic translation initiation factor 3 subunit J	HCR1	1	0.00187331	143	LQFEK(1)LR	2	0.18884	3
A0A384J5Z5-224	A0A384J5Z5	224	K	Eukaryotic translation initiation factor 3 subunit J	HCR1	1	7.74203e-10	195.71	IASTLTALSNEK(1)MK	2	1.8709	3
A0A384J601-340	A0A384J601	340	K	Phos_pyr_kin domain-containing protein	BCIN_01g06330	1	0.00801454	63.212	NVHFLK(1)NPVVR	3	0.28613	1
A0A384J602-145	A0A384J602	145	K	Uncharacterized protein	BCIN_01g07490	1	0.000508483	88.075	LFFPEEK(1)IESSAK	2	0.74148	3
A0A384J616-46	A0A384J616	46	K	Uncharacterized protein	BCIN_01g06650	1	0.00478032	100.74	NVK(1)GPVR	2	0.1148	2
A0A384J616-9	A0A384J616	9	K	Uncharacterized protein	BCIN_01g06650	1	0.00800363	86.866	VPVK(1)LVK	2	0.29189	3
A0A384J616-5	A0A384J616	5	K	Uncharacterized protein	BCIN_01g06650	1	0.0111915	61.56	MEASK(1)VPVK	2	-1.6984	4
A0A384J618-172	A0A384J618	172	K	Phosphomannomutase	Bcsec53	1	0.00523301	83.998	EK(1)FIEALK	2	0.87237	2
A0A384J618-165	A0A384J618	165	K	Phosphomannomutase	Bcsec53	1	5.17886e-06	107.65	NEYEVYDK(1)EHHIR	4	-0.83792	4
A0A384J618-178	A0A384J618	178	K	Phosphomannomutase	Bcsec53	1	0.0154857	66.27	FIEALK(1)EK	2	1.0335	2
A0A384J618-236	A0A384J618	236	K	Phosphomannomutase	Bcsec53	1	2.37249e-11	163.8	TYK(1)GGNDYEIYEDPR	2	-0.41353	3
A0A384J618-255	A0A384J618	255	K	Phosphomannomutase	Bcsec53	1	4.22865e-06	107.11	TIGHSVK(1)NPDDTMR	3	1.1725	2
A0A384J618-113	A0A384J618	113	K	Phosphomannomutase	Bcsec53	1	3.27758e-06	142.1	WIGESQYK(1)ELVR	2	-0.82838	3
A0A384J651-373	A0A384J651	373	K	Isocitrate dehydrogenase [NAD] subunit, mitochondrial	Bcidh1	1	0.0161959	59.908	AILDK(1)MELAA	2	0.74297	2
A0A384J651-309	A0A384J651	309	K	Isocitrate dehydrogenase [NAD] subunit, mitochondrial	Bcidh1	1	0.000704864	104.05	HVGLDIK(1)GK	2	2.584	2
A0A384J651-341	A0A384J651	341	K	Isocitrate dehydrogenase [NAD] subunit, mitochondrial	Bcidh1	1	2.51157e-06	100.58	ISK(1)AVYDVIAEGAVR	2	1.6828	2
A0A384J651-107	A0A384J651	107	K	Isocitrate dehydrogenase [NAD] subunit, mitochondrial	Bcidh1	1	1.88172e-08	131.35	LGLK(1)GILHTPVER	3	-0.73355	2
A0A384J651-212	A0A384J651	212	K	Isocitrate dehydrogenase [NAD] subunit, mitochondrial	Bcidh1	1	0.00392639	67.385	VTCIHK(1)ANIMK	3	-1.0528	3
A0A384J651-86	A0A384J651	86	K	Isocitrate dehydrogenase [NAD] subunit, mitochondrial	Bcidh1	1	1.13814e-30	220.38	ADNVPVEWEQVDVSGVETGDK(1)HSEDLFR	3	0.41424	2
A0A384J651-100	A0A384J651	100	K	Isocitrate dehydrogenase [NAD] subunit, mitochondrial	Bcidh1	1	0.0221296	76.679	ESIASLK(1)R	2	-1.189	2
A0A384J651-65	A0A384J651	65	K	Isocitrate dehydrogenase [NAD] subunit, mitochondrial	Bcidh1	1	5.73862e-22	184.47	TIFK(1)ADNVPVEWEQVDVSGVETGDK	3	2.0735	2
A0A384J651-150	A0A384J651	150	K	Isocitrate dehydrogenase [NAD] subunit, mitochondrial	Bcidh1	1	0.000197754	96.113	HK(1)DVDLCIIR	3	-0.55726	2
A0A384J658-142	A0A384J658	142	K	Bcfrs2	Bcfrs2	1	0.000157345	110.74	EQLQIIQK(1)TR	2	0.1589	1
A0A384J658-310	A0A384J658	310	K	Bcfrs2	Bcfrs2	1	8.73956e-07	102.57	NVQEVHQEGK(1)YGSIGYR	3	-1.8812	3
A0A384J658-480	A0A384J658	480	K	Bcfrs2	Bcfrs2	1	0.00415122	110.61	YK(1)VNNIR	2	-0.14802	3
A0A384J658-279	A0A384J658	279	K	Bcfrs2	Bcfrs2	0.985313	0.000121552	89.859	DLQDTFYISDPK(0.985)TADK(0.015)PR	3	1.7747	1
A0A384J658-434	A0A384J658	434	K	Bcfrs2	Bcfrs2	1	0.00308689	66.613	FKPAYNPYTEPSMEIFSYHK(1)GLGK	4	0.67223	1
A0A384J658-300	A0A384J658	300	K	Bcfrs2	Bcfrs2	1	6.24917e-15	171.29	ADYEALWK(1)NVQEVHQEGK	3	2.2108	2
A0A384J658-150	A0A384J658	150	K	Bcfrs2	Bcfrs2	1	0.00207458	69.03	AHPDPK(1)VITELK	3	0.05014	1
A0A384J667-13	A0A384J667	13	K	Proliferating cell nuclear antigen	Bcpol30	1	0.00258646	98.048	LEQADLLK(1)K	2	-1.8307	1
A0A384J668-119	A0A384J668	119	K	Glucose-6-phosphate 1-epimerase	BCIN_01g07070	1	7.29299e-10	140.49	WEFLGK(1)STSESSTTK	2	0.21856	1
A0A384J668-96	A0A384J668	96	K	Glucose-6-phosphate 1-epimerase	BCIN_01g07070	1	0.0494155	45.158	VEGEEGK(1)AK	2	-0.63245	1
A0A384J668-288	A0A384J668	288	K	Glucose-6-phosphate 1-epimerase	BCIN_01g07070	1	1.71048e-08	118.87	DIGDFAPK(1)DGWR	2	1.0028	2
A0A384J672-132	A0A384J672	132	K	Pribosyltran domain-containing protein	BCIN_01g08010	1	0.000332643	92.856	TTLEYAVK(1)ELEK	2	1.6461	3
A0A384J672-14	A0A384J672	14	K	Pribosyltran domain-containing protein	BCIN_01g08010	1	1.16113e-10	130.27	EYVTYNQVHK(1)LCQEAAPR	3	-0.12901	1
A0A384J687-543	A0A384J687	543	K	FAD-binding FR-type domain-containing protein	BCIN_01g07090	1	2.94756e-08	135.04	SDLSLTEK(1)DIISK	2	0.42907	1
A0A384J689-210	A0A384J689	210	K	Proteasome subunit beta	Bcpre4	1	0.000681598	105.52	ESMK(1)VLFYR	2	-0.63955	2
A0A384J689-198	A0A384J689	198	K	Proteasome subunit beta	Bcpre4	1	0.000396909	93.203	LTK(1)EAALEAVK	2	1.295	3
A0A384J690-57	A0A384J690	57	K	Bctrx2	Bctrx2	1	3.50599e-10	127.2	VTFTK(1)VNVDNQQSIAQR	3	1.1656	1
A0A384J691-42	A0A384J691	42	K	Bcrpt4	Bcrpt4	1	0.00232342	68.044	GLQK(1)DFDHTEDNIK	3	-1.1095	1
A0A384J691-373	A0A384J691	373	K	Bcrpt4	Bcrpt4	1	1.59659e-09	198.14	DAVNQDDFNK(1)AVR	2	-2.6178	2
A0A384J691-210	A0A384J691	210	K	Bcrpt4	Bcrpt4	1	1.34121e-06	109.04	VVSSAIVDK(1)YIGESAR	2	0.64103	1
A0A384J691-29	A0A384J691	29	K	Bcrpt4	Bcrpt4	1	0.0122627	72.138	EWEAK(1)LK	2	-0.27423	2
A0A384J6D7-323	A0A384J6D7	323	K	Uncharacterized protein	BCIN_01g06900	1	0.00211669	72.29	AALFK(1)IVDFSR	2	0.45895	2
A0A384J6E2-330	A0A384J6E2	330	K	Uncharacterized protein	BCIN_01g08150	1	0.0323696	60.91	DK(1)ESDFR	2	-0.45604	1
A0A384J6F8-1950	A0A384J6F8	1950	K	Rif1_N domain-containing protein	BCIN_01g07050	1	0.0310188	81.381	LYDAGK(1)R	2	0.14414	1
A0A384J6I8-353	A0A384J6I8	353	K	Bcass1	Bcass1	1	5.89041e-06	126.19	VYK(1)GTFSVLGR	2	-0.21208	3
A0A384J6I8-165	A0A384J6I8	165	K	Bcass1	Bcass1	1	6.06531e-08	122.49	NDLLEYAAK(1)AGIPVSSTK	3	-0.75587	3
A0A384J6L3-261	A0A384J6L3	261	K	Proteasome subunit alpha type	Bcpre10	1	4.16351e-09	164.8	HQEVPK(1)DILEEAEK	2	2.3973	2
A0A384J6L3-57	A0A384J6L3	57	K	Proteasome subunit alpha type	Bcpre10	1	0.0292701	58.981	VITSK(1)LLK	2	0.051203	2
A0A384J6L5-324	A0A384J6L5	324	K	Tubulin beta chain	BctubA	1	3.47528e-08	152.38	VSMK(1)EVEDQMR	2	-0.84206	10
A0A384J6L5-379	A0A384J6L5	379	K	Tubulin beta chain	BctubA	1	3.89474e-12	146.88	MSSTFVGNSTSIQELFK(1)R	2	0.37561	6
A0A384J6L5-58	A0A384J6L5	58	K	Tubulin beta chain	BctubA	1	2.42141e-14	201.16	MNVYFNEASGNK(1)YVPR	2	0.024013	2
A0A384J6L5-297	A0A384J6L5	297	K	Tubulin beta chain	BctubA	1	6.15675e-22	188.98	AVTVPELTQQMYDPK(1)NMMAASDFR	3	-1.7338	5
A0A384J6N2-446	A0A384J6N2	446	K	Calcium-transporting ATPase	BCIN_01g09320	1	1.51649e-07	120.63	VLVEK(1)IGTLDAGHNQAR	3	1.6069	1
A0A384J6N9-197	A0A384J6N9	197	K	Bcprx4	Bcprx4	1	9.05562e-07	108.44	ITTPINWVPGDDVIVHPGVK(1)NEEAK	3	2.5247	3
A0A384J6N9-67	A0A384J6N9	67	K	Bcprx4	Bcprx4	1	0.0614034	64.42	LEPEFTK(1)R	2	0.0061147	1
A0A384J6N9-202	A0A384J6N9	202	K	Bcprx4	Bcprx4	1	1.83593e-09	222.94	NEEAK(1)TLFPEFR	2	1.1003	4
A0A384J6N9-143	A0A384J6N9	143	K	Bcprx4	Bcprx4	1	0.00538719	91.867	SVFIIDPK(1)K	2	0.36324	4
A0A384J6N9-109	A0A384J6N9	109	K	Bcprx4	Bcprx4	1	2.71166e-15	157.85	K(1)VAYAYDMLDHQDITNVDSK	3	-0.77193	2
A0A384J6N9-212	A0A384J6N9	212	K	Bcprx4	Bcprx4	1	0.00800363	86.866	IVK(1)PYLR	2	0.46163	2
A0A384J6N9-88	A0A384J6N9	88	K	Bcprx4	Bcprx4	1	3.83471e-15	155.39	LIGLSANTIESHGGWIK(1)DIDEISGSK	3	1.95	2
A0A384J6N9-106	A0A384J6N9	106	K	Bcprx4	Bcprx4	1	0.000139438	96.334	LTFPIIGDK(1)ER	2	0.54323	4
A0A384J6N9-222	A0A384J6N9	222	K	Bcprx4	Bcprx4	1	0.00512883	78.149	FTPLPK(1)EK	2	-3.1329	1
A0A384J6Q1-127	A0A384J6Q1	127	K	PHB domain-containing protein	BCIN_01g08740	1	0.0285722	59.35	IAYVK(1)SLK	2	0.34696	2
A0A384J6Q1-382	A0A384J6Q1	382	K	PHB domain-containing protein	BCIN_01g08740	1	0.0569382	44.349	TMAAK(1)VLK	2	-0.12205	1
A0A384J6Q3-247	A0A384J6Q3	247	K	Uridylate kinase	BCIN_01g09550	1	4.06427e-08	213.69	TDDNAESIQK(1)R	2	-0.33709	2
A0A384J6Q7-18	A0A384J6Q7	18	K	RRM domain-containing protein	BCIN_01g07880	1	2.22556e-06	131.69	NISSQTSEK(1)EVK	2	1.1438	1
A0A384J6Q7-9	A0A384J6Q7	9	K	RRM domain-containing protein	BCIN_01g07880	1	0.00331238	65.423	SADTVHVK(1)NISSQTSEK	3	-0.043854	1
A0A384J6Q9-6	A0A384J6Q9	6	K	Mitochondrial pyruvate carrier	Bcmpc1	1	0.00385668	67.881	AALVK(1)AINAK	2	-0.93332	1
A0A384J6Q9-11	A0A384J6Q9	11	K	Mitochondrial pyruvate carrier	Bcmpc1	1	0.00393379	114.02	AINAK(1)IR	2	-0.48368	1
A0A384J6R8-78	A0A384J6R8	78	K	Bcgcn20	Bcgcn20	1	2.09856e-06	130.44	WVQK(1)FDSSGQNK	2	1.2394	2
A0A384J6S5-1163	A0A384J6S5	1163	K	Clathrin heavy chain	Bcchc1	1	0.000494006	130.75	DEDLIK(1)YLR	2	1.0146	2
A0A384J6S5-1355	A0A384J6S5	1355	K	Clathrin heavy chain	Bcchc1	1	0.00337108	92.47	INIPK(1)VIR	2	-0.055641	2
A0A384J6S5-641	A0A384J6S5	641	K	Clathrin heavy chain	Bcchc1	1	2.18075e-06	117.79	ALEHYEDPEAIK(1)R	3	1.3786	1
A0A384J6S5-711	A0A384J6S5	711	K	Clathrin heavy chain	Bcchc1	1	0.00368457	79.148	LIDLFEK(1)YK	2	-1.3385	1
A0A384J6S5-459	A0A384J6S5	459	K	Clathrin heavy chain	Bcchc1	1	7.46135e-10	140.22	ENK(1)LDCSEELGDIVR	2	-0.21023	1
A0A384J6S5-771	A0A384J6S5	771	K	Clathrin heavy chain	Bcchc1	1	0.0612426	47.349	NFLK(1)EAK	2	2.2423	1
A0A384J6S6-173	A0A384J6S6	173	K	Bclgd1	Bclgd1	1	0.000279963	78.552	AVPAYTTSAGWLGYGK(1)DK	2	0.75712	1
A0A384J6S6-186	A0A384J6S6	186	K	Bclgd1	Bclgd1	1	2.71765e-05	100.93	GLLEETLAK(1)GYR	2	0.9742	1
A0A384J6S6-410	A0A384J6S6	410	K	Bclgd1	Bclgd1	0.998691	0.0014104	69.256	DGVSWWK(0.999)SEEAK(0.001)PILEGIK	3	0.52734	1
A0A384J6U2-124	A0A384J6U2	124	K	Phospho-2-dehydro-3-deoxyheptonate aldolase	BCIN_01g08780	1	7.95187e-10	132.84	GLINDPDIDESFK(1)INK	3	0.13161	3
A0A384J6U2-254	A0A384J6U2	254	K	Phospho-2-dehydro-3-deoxyheptonate aldolase	BCIN_01g08780	1	3.78572e-08	127.3	GTNFDAENVK(1)LTK	2	2.8287	1
A0A384J6U2-83	A0A384J6U2	83	K	Phospho-2-dehydro-3-deoxyheptonate aldolase	BCIN_01g08780	1	0.00137653	87.696	LK(1)DLSDK	2	-0.46869	2
A0A384J6U3-72	A0A384J6U3	72	K	Uncharacterized protein	BCIN_01g09660	1	0.00716384	75.213	VIWGK(1)IAR	2	0.36491	4
A0A384J6U3-49	A0A384J6U3	49	K	Uncharacterized protein	BCIN_01g09660	1	3.26377e-30	206.08	NTTPGTSLIQIEGVNNTEAANFYCGK(1)K	3	-0.50103	2
A0A384J6U9-170	A0A384J6U9	170	K	Dolichyl-diphosphooligosaccharide--protein glycosyltransferase subunit 2	BCIN_01g08400	1	0.00877271	62.088	YGK(1)LPEINHIFR	3	-2.1395	1
A0A384J6U9-45	A0A384J6U9	45	K	Dolichyl-diphosphooligosaccharide--protein glycosyltransferase subunit 2	BCIN_01g08400	1	0.00379497	67.519	DK(1)LSDHVPLAK	3	-0.22907	1
A0A384J6U9-43	A0A384J6U9	43	K	Dolichyl-diphosphooligosaccharide--protein glycosyltransferase subunit 2	BCIN_01g08400	1	0.0404113	53.089	SAGGFK(1)DK	2	0.33556	1
A0A384J6V0-81	A0A384J6V0	81	K	SHSP domain-containing protein	BCIN_01g09530	1	0.000771724	99.815	TFTPK(1)FDVK	2	-0.04946	5
A0A384J6V0-85	A0A384J6V0	85	K	SHSP domain-containing protein	BCIN_01g09530	1	2.62265e-08	124.19	FDVK(1)EAGEVYELHGELPGIEQK	3	0.80246	4
A0A384J6V0-76	A0A384J6V0	76	K	SHSP domain-containing protein	BCIN_01g09530	1	0.000112857	112.64	SNVMK(1)TFTPK	2	-1.2799	2
A0A384J6V0-140	A0A384J6V0	140	K	SHSP domain-containing protein	BCIN_01g09530	1	7.96633e-41	247.51	SYTSGTPPAGFVEDAPK(1)SGAITEGGETDHK	3	-0.1113	4
A0A384J6V0-193	A0A384J6V0	193	K	SHSP domain-containing protein	BCIN_01g09530	1	0.0272214	43.604	EPDHK(1)FWVSER	3	-0.058707	2
A0A384J6V6-169	A0A384J6V6	169	K	Bccyt1	Bccyt1	1	1.03024e-09	127.3	LSDYLPSPYK(1)NDEAAR	2	0.58374	2
A0A384J6V6-305	A0A384J6V6	305	K	Bccyt1	Bccyt1	1	0.02535	64.207	WSPIK(1)TR	2	0.24165	1
A0A384J6V6-300	A0A384J6V6	300	K	Bccyt1	Bccyt1	1	0.00442246	106.36	YK(1)WSPIK	2	-0.30353	3
A0A384J6V8-115	A0A384J6V8	115	K	Bccdc33	Bccdc33	1	3.62716e-20	192.94	SDYHLFK(1)EGVRPEWEDQQNK	4	-0.34389	3
A0A384J6W8-373	A0A384J6W8	373	K	Bccne1	Bccne1	1	0.0113576	66.568	PLVK(1)NPAYK	2	0.83067	1
A0A384J6W8-492	A0A384J6W8	492	K	Bccne1	Bccne1	1	6.25587e-15	171.25	SPSDLVFADDPVHYVK(1)EK	3	-0.14353	4
A0A384J6W8-80	A0A384J6W8	80	K	Bccne1	Bccne1	1	0.00716903	89.752	WK(1)PSHAK	2	1.0184	2
A0A384J6W8-208	A0A384J6W8	208	K	Bccne1	Bccne1	1	8.77733e-06	119.68	VHLIINHK(1)NPK	3	-0.65057	3
A0A384J6W8-167	A0A384J6W8	167	K	Bccne1	Bccne1	1	2.39865e-13	156.17	MQNGLECGGAYLK(1)LLR	3	0.32615	3
A0A384J6W8-401	A0A384J6W8	401	K	Bccne1	Bccne1	1	0.000195334	103.91	IK(1)NPDYYEDK	2	0.31603	3
A0A384J6W8-119	A0A384J6W8	119	K	Bccne1	Bccne1	1	4.23409e-05	101.71	GMEGDK(1)GLVVK	2	-0.79947	8
A0A384J6W8-281	A0A384J6W8	281	K	Bccne1	Bccne1	1	0.000916456	84.365	DSK(1)PDTWVDEAR	2	-0.6939	3
A0A384J6W8-366	A0A384J6W8	366	K	Bccne1	Bccne1	1	2.79517e-05	100.22	CDDVSGCGK(1)WEK	2	-0.088198	4
A0A384J6W8-378	A0A384J6W8	378	K	Bccne1	Bccne1	1	0.0326069	60.799	NPAYK(1)GK	2	-1.8945	1
A0A384J6W8-380	A0A384J6W8	380	K	Bccne1	Bccne1	1	0.000175421	89.359	GK(1)WTAPFIDNPAYK	3	-0.8453	2
A0A384J6W8-576	A0A384J6W8	576	K	Bccne1	Bccne1	1	1.05857e-15	202.84	ASEAVASGTDAVK(1)AEVNK	2	0.0098037	2
A0A384J6W8-85	A0A384J6W8	85	K	Bccne1	Bccne1	0.999982	0.0289069	60.436	WKPSHAK(1)K	3	0.44567	1
A0A384J6W8-563	A0A384J6W8	563	K	Bccne1	Bccne1	1	0.00291251	76.145	DK(1)ASEAVASGTDAVK	2	0.089731	1
A0A384J6W8-194	A0A384J6W8	194	K	Bccne1	Bccne1	1	3.83444e-30	208.26	ALHQEEFSNASPYVIMFGPDK(1)CGTTNK	3	0.38904	6
A0A384J6W8-369	A0A384J6W8	369	K	Bccne1	Bccne1	1	0.00866829	84.568	WEK(1)PLVK	2	-0.019678	2
A0A384J6W8-218	A0A384J6W8	218	K	Bccne1	Bccne1	1	5.34766e-10	135.47	TGEYEEK(1)HMTPAPAAR	3	0.66908	8
A0A384J6W8-211	A0A384J6W8	211	K	Bccne1	Bccne1	1	0.000171367	147.62	NPK(1)TGEYEEK	2	-0.1132	3
A0A384J6W8-135	A0A384J6W8	135	K	Bccne1	Bccne1	1	5.57432e-06	97.203	NPAAHHAISAK(1)FPK	4	0.21392	10
A0A384J6W8-173	A0A384J6W8	173	K	Bccne1	Bccne1	1	4.91747e-16	176.86	DNK(1)ALHQEEFSNASPYVIMFGPDK	3	-1.0229	6
A0A384J6W8-278	A0A384J6W8	278	K	Bccne1	Bccne1	0.999931	6.4451e-11	145.48	EIDDAK(1)DSKPDTWVDEAR	3	-0.061311	4
A0A384J6Z0-207	A0A384J6Z0	207	K	Pyruvate kinase	Bcpic7	1	1.03641e-10	148.09	GVNLPNTDVDLPALSEK(1)DQADLR	3	2.0424	2
A0A384J6Z0-253	A0A384J6Z0	253	K	Pyruvate kinase	Bcpic7	1	2.63314e-05	105.46	HIQIIAK(1)IENR	2	2.4339	4
A0A384J6Z0-26	A0A384J6Z0	26	K	Pyruvate kinase	Bcpic7	1	3.0178e-11	153.09	IAWLANLNTEFK(1)PTK	2	-0.29874	1
A0A384J6Z0-137	A0A384J6Z0	137	K	Pyruvate kinase	Bcpic7	1	1.4985e-31	311	YATACDEK(1)NMYLDYK	2	-0.065041	5
A0A384J6Z0-52	A0A384J6Z0	52	K	Pyruvate kinase	Bcpic7	1	7.86208e-06	131.54	TNSVEALNK(1)LR	2	1.0193	2
A0A384J6Z0-99	A0A384J6Z0	99	K	Pyruvate kinase	Bcpic7	1	1.9931e-08	125.73	QLAIALDTK(1)GPEIR	2	-2.0124	2
A0A384J6Z0-461	A0A384J6Z0	461	K	Pyruvate kinase	Bcpic7	1	4.80836e-22	187.95	GVYPFHFAEEK(1)PDFSNVNWQEDVDR	3	-0.95361	2
A0A384J6Z0-144	A0A384J6Z0	144	K	Pyruvate kinase	Bcpic7	1	0.00122197	78.705	NMYLDYK(1)NITK	2	1.1311	3
A0A384J6Z0-148	A0A384J6Z0	148	K	Pyruvate kinase	Bcpic7	1	0.000203724	102.4	NITK(1)VITPGR	2	-0.28121	3
A0A384J6Z0-235	A0A384J6Z0	235	K	Pyruvate kinase	Bcpic7	1	0.00876426	69.825	GEDIK(1)AIR	2	-0.88615	2
A0A384J6Z0-29	A0A384J6Z0	29	K	Pyruvate kinase	Bcpic7	0.978153	2.63574e-10	126.63	IAWLANLNTEFK(0.022)PTK(0.978)NYR	3	-0.031009	2
A0A384J6Z0-478	A0A384J6Z0	478	K	Pyruvate kinase	Bcpic7	1	0.000186712	105.46	IK(1)WGIAEALK	2	0.055788	3
A0A384J6Z4-71	A0A384J6Z4	71	K	Proteasome subunit beta	Bcpup3	1	0.00902062	80.462	YK(1)VNMYR	2	0.18017	6
A0A384J715-90	A0A384J715	90	K	Bcpio10	Bcpio10	1	0.0253153	40.493	TILEK(1)GEAQHGSSMEK	3	0.61661	1
A0A384J724-370	A0A384J724	370	K	Eukaryotic translation initiation factor 3 subunit M	BCIN_01g09560	1	0.000392976	123.79	LDQWK(1)ESLR	2	0.40376	4
A0A384J724-198	A0A384J724	198	K	Eukaryotic translation initiation factor 3 subunit M	BCIN_01g09560	1	0.00486435	85.676	TFDGK(1)DEK	2	0.0089501	2
A0A384J724-275	A0A384J724	275	K	Eukaryotic translation initiation factor 3 subunit M	BCIN_01g09560	1	4.66842e-37	266.09	ELEDYNDFQDEHDGFVEK(1)ENLDNSK	3	-0.53291	3
A0A384J735-194	A0A384J735	194	K	Proteasome subunit beta	Bcpre3	1	0.000311526	69.94	GALQEAIK(1)WDGSSGGVIR	3	0.5814	1
A0A384J754-91	A0A384J754	91	K	Bcmms2	Bcmms2	1	5.33094e-07	118.31	INLPGVQDDGK(1)VDPSK	2	-0.525	1
A0A384J759-90	A0A384J759	90	K	60S ribosomal protein L36	BCIN_01g09350	1	1.04042e-08	142.91	AK(1)VDELQGVIAESR	3	-0.57957	2
A0A384J759-49	A0A384J759	49	K	60S ribosomal protein L36	BCIN_01g09350	1	3.82145e-06	102.64	DIVK(1)EVSGLAPYER	2	0.8244	3
A0A384J759-29	A0A384J759	29	K	60S ribosomal protein L36	BCIN_01g09350	0.999941	0.0219018	96.034	VSKPK(1)VSR	2	-0.36014	1
A0A384J767-114	A0A384J767	114	K	Uncharacterized protein	BCIN_01g11230	1	0.0109627	65.627	AEFYAEQK(1)FK	2	0.68333	1
A0A384J773-233	A0A384J773	233	K	Bcgcd11	Bcgcd11	1	8.8583e-05	123.11	LDK(1)VIILQNK	2	0.3142	2
A0A384J773-70	A0A384J773	70	K	Bcgcd11	Bcgcd11	1	1.38409e-09	127.54	EPAPAIVRPTLPPQTEPK(1)DLDVK	3	0.75927	6
A0A384J773-108	A0A384J773	108	K	Bcgcd11	Bcgcd11	1	1.88568e-08	127.66	STVVK(1)AISGVQTVR	2	-0.95196	2
A0A384J773-129	A0A384J773	129	K	Bcgcd11	Bcgcd11	1	0.0375837	49.28	NITIK(1)LGYANAK	2	0.45691	1
A0A384J773-258	A0A384J773	258	K	Bcgcd11	Bcgcd11	1	0.000318572	70.197	EEGANQHYQSILK(1)FIR	3	-2.4474	3
A0A384J773-119	A0A384J773	119	K	Bcgcd11	Bcgcd11	1	0.00359064	119.41	FK(1)NELER	2	-0.42336	3
A0A384J773-158	A0A384J773	158	K	Bcgcd11	Bcgcd11	1	5.46251e-06	125.03	SEK(1)EVDPPCER	2	-0.075607	3
A0A384J776-572	A0A384J776	572	K	Pyruvate carboxylase	BCIN_01g09950	1	1.4676e-13	151.8	NILLEEGPEGFAK(1)AVR	2	-0.30176	2
A0A384J776-578	A0A384J776	578	K	Pyruvate carboxylase	BCIN_01g09950	1	6.35174e-06	108.97	ANK(1)GCLLMDTTWR	3	-0.42687	3
A0A384J776-190	A0A384J776	190	K	Pyruvate carboxylase	BCIN_01g09950	1	6.85042e-11	218.5	K(1)FTDEYGFPIIIK	2	0.35748	1
A0A384J776-1069	A0A384J776	1069	K	Pyruvate carboxylase	BCIN_01g09950	1	0.00654612	91.906	GK(1)VLILK	2	0.45407	2
A0A384J776-289	A0A384J776	289	K	Pyruvate carboxylase	BCIN_01g09950	1	0.000474509	77.746	VVEIAPAK(1)DLPQSVR	2	0.13684	2
A0A384J776-7	A0A384J776	7	K	Pyruvate carboxylase	BCIN_01g09950	1	4.82149e-10	146.25	AHHDEK(1)GPHGDGAYSEVFEEGSDIK	4	0.22719	3
A0A384J776-308	A0A384J776	308	K	Pyruvate carboxylase	BCIN_01g09950	1	1.88076e-06	130.22	LAK(1)SVNYR	2	-0.15598	2
A0A384J776-401	A0A384J776	401	K	Pyruvate carboxylase	BCIN_01g09950	1	2.50326e-15	163.96	ITTEDPSQGFSPDTGK(1)IEVYR	3	-0.26391	3
A0A384J776-1011	A0A384J776	1011	K	Pyruvate carboxylase	BCIN_01g09950	1	1.46029e-10	147.35	DIHAK(1)WGSVTECDVSSYAMYPK	3	-1.8443	3
A0A384J776-530	A0A384J776	530	K	Pyruvate carboxylase	BCIN_01g09950	1	0.000903289	96.668	GQMGEPK(1)FK	2	-0.05126	6
A0A384J776-532	A0A384J776	532	K	Pyruvate carboxylase	BCIN_01g09950	1	4.03102e-07	117.18	FK(1)GEIIMPELFDESGAK	3	-0.43656	2
A0A384J776-1039	A0A384J776	1039	K	Pyruvate carboxylase	BCIN_01g09950	1	2.05446e-08	124.62	FVQK(1)YGDLSVLPTR	3	-0.13993	2
A0A384J777-367	A0A384J777	367	K	Bcgtb1	Bcgtb1	1	5.05063e-06	122.7	AWVHQK(1)VTDLR	3	0.36576	2
A0A384J777-215	A0A384J777	215	K	Bcgtb1	Bcgtb1	1	0.00153622	120.15	QK(1)FEEVER	2	-0.23481	3
A0A384J777-37	A0A384J777	37	K	Bcgtb1	Bcgtb1	1	0.0324013	60.895	FYK(1)SSDK	2	-0.24508	1
A0A384J798-52	A0A384J798	52	K	Uncharacterized protein	BCIN_01g09620	1	3.87169e-16	226.74	VLEQLSGQTPVYSK(1)AR	2	0.18172	2
A0A384J798-90	A0A384J798	90	K	Uncharacterized protein	BCIN_01g09620	1	0.011235	75.692	VK(1)EYELR	2	-0.18136	3
A0A384J798-156	A0A384J798	156	K	Uncharacterized protein	BCIN_01g09620	1	6.47688e-05	133.13	TSIGANHK(1)IR	3	0.10117	2
A0A384J798-164	A0A384J798	164	K	Uncharacterized protein	BCIN_01g09620	1	0.00267543	93.374	RDETVK(1)WFK	3	-0.34558	5
A0A384J798-7	A0A384J798	7	K	Uncharacterized protein	BCIN_01g09620	1	1.96058e-07	197.07	AATGEK(1)TANPMK	2	-0.21743	6
A0A384J798-148	A0A384J798	148	K	Uncharacterized protein	BCIN_01g09620	1	0.0205267	51.162	CK(1)TSIGANHK	3	0.17701	1
A0A384J798-13	A0A384J798	13	K	Uncharacterized protein	BCIN_01g09620	1	0.00210797	89.08	TANPMK(1)ELK	2	-0.38228	7
A0A384J798-78	A0A384J798	78	K	Uncharacterized protein	BCIN_01g09620	1	0.000100204	121.02	GPK(1)AEEILER	2	1.472	3
A0A384J7A0-212	A0A384J7A0	212	K	Peroxidase	Bcccp1	1	8.07119e-09	167.21	QDK(1)DAAACTPDGR	2	-0.15325	3
A0A384J7A0-330	A0A384J7A0	330	K	Peroxidase	Bcccp1	1	1.62383e-11	176.23	SYVEK(1)YANDESLFMK	2	-0.19721	5
A0A384J7A0-289	A0A384J7A0	289	K	Peroxidase	Bcccp1	1	8.47977e-05	123.79	LLLNEK(1)WSWK	2	-0.85877	4
A0A384J7A0-95	A0A384J7A0	95	K	Peroxidase	Bcccp1	1	1.29662e-11	182.02	ETSGLFTPK(1)FDDYQK	3	0.15226	6
A0A384J7A0-101	A0A384J7A0	101	K	Peroxidase	Bcccp1	1	3.60796e-09	169.92	FDDYQK(1)VYNEIAER	3	-0.35741	4
A0A384J7A0-299	A0A384J7A0	299	K	Peroxidase	Bcccp1	1	0.000138532	139.15	WNGPK(1)QYEDK	2	-0.60546	4
A0A384J7A0-113	A0A384J7A0	113	K	Peroxidase	Bcccp1	1	4.18874e-26	273.33	LEEK(1)DDYDDGSYGPVLVR	2	-0.13831	4
A0A384J7A7-149	A0A384J7A7	149	K	Bcpsd	Bcpsd	1	5.35534e-05	102.4	VFEAEDPK(1)NWK	2	2.7555	3
A0A384J7A7-152	A0A384J7A7	152	K	Bcpsd	Bcpsd	1	1.48394e-05	152.54	NWK(1)TFNQFFYR	2	-1.8884	2
A0A384J7A7-400	A0A384J7A7	400	K	Bcpsd	Bcpsd	1	1.17179e-06	112.58	VSNFPDLEAGEHFYYGEK(1)LCK	3	-0.35486	1
A0A384J7A7-114	A0A384J7A7	114	K	Bcpsd	Bcpsd	1	4.8395e-15	165.47	FAK(1)EIGSIMDKPESWNETSLTSYR	3	1.2658	2
A0A384J7A7-38	A0A384J7A7	38	K	Bcpsd	Bcpsd	1	1.61738e-15	154.48	NALAHDIPDMK(1)TYGIISGK	3	0.46854	4
A0A384J7A7-205	A0A384J7A7	205	K	Bcpsd	Bcpsd	1	0.00125149	79.492	NIPWK(1)VSDMLGK	2	-0.45919	2
A0A384J7A7-212	A0A384J7A7	212	K	Bcpsd	Bcpsd	1	0.0532262	55.353	VSDMLGK(1)YGK	2	-1.4015	1
A0A384J7B7-74	A0A384J7B7	74	K	Bcpre7	Bcpre7	1	0.0535423	50.966	YQPK(1)VFK	2	0.86001	2
A0A384J7B7-139	A0A384J7B7	139	K	Bcpre7	Bcpre7	1	0.00186237	135.43	LATILYSK(1)R	2	0.57252	2
A0A384J7B7-113	A0A384J7B7	113	K	Bcpre7	Bcpre7	1	0.00138259	93.649	LDAIVK(1)MYR	2	-1.4294	3
A0A384J7C4-124	A0A384J7C4	124	K	14_3_3 domain-containing protein	BCIN_01g09310	1	0.00798871	83.614	VFYHK(1)MK	2	3.2729	8
A0A384J7C4-261	A0A384J7C4	261	K	14_3_3 domain-containing protein	BCIN_01g09310	1	1.99148e-06	104.3	AVEPETK(1)ADEPATEAAPAPES	3	1.2157	2
A0A384J7C4-70	A0A384J7C4	70	K	14_3_3 domain-containing protein	BCIN_01g09310	1	2.06681e-07	200.82	IISSIEQK(1)EESK	2	0.24616	3
A0A384J7C4-250	A0A384J7C4	250	K	14_3_3 domain-containing protein	BCIN_01g09310	1	4.33398e-07	102.66	DNLTLWTSSDNGDPEAAAAGDAPK(1)EAEK	3	0.031022	1
A0A384J7C4-51	A0A384J7C4	51	K	14_3_3 domain-containing protein	BCIN_01g09310	1	3.36779e-06	113.65	NLLSVAYK(1)NVVGTR	2	0.023862	3
A0A384J7C4-119	A0A384J7C4	119	K	14_3_3 domain-containing protein	BCIN_01g09310	1	0.000168127	93.345	AESGESK(1)VFYHK	3	0.2194	4
A0A384J7C4-8	A0A384J7C4	8	K	14_3_3 domain-containing protein	BCIN_01g09310	1	0.00245832	96.624	ESK(1)TFLAR	2	0.77464	3
A0A384J7C4-254	A0A384J7C4	254	K	14_3_3 domain-containing protein	BCIN_01g09310	1	7.87476e-06	123.2	EAEK(1)AVEPETK	2	0.10071	2
A0A384J7C4-154	A0A384J7C4	154	K	14_3_3 domain-containing protein	BCIN_01g09310	1	1.46951e-15	166.29	VAATAAHEAYK(1)NATDVAQTELTPTHPIR	4	0.26974	3
A0A384J7C4-141	A0A384J7C4	141	K	14_3_3 domain-containing protein	BCIN_01g09310	1	2.10479e-05	127.87	YLAEFASGDK(1)R	2	0.466	4
A0A384J7C4-29	A0A384J7C4	29	K	14_3_3 domain-containing protein	BCIN_01g09310	1	8.78059e-06	107.99	YDEMVTYMK(1)EVAK	2	-1.557	2
A0A384J7C7-39	A0A384J7C7	39	K	MGS domain-containing protein	BCIN_01g09580	1	8.72738e-06	117.79	LLASGGTSK(1)MIR	2	-0.36532	2
A0A384J7C7-462	A0A384J7C7	462	K	MGS domain-containing protein	BCIN_01g09580	1	5.39487e-06	120.84	LAGDK(1)ADNWWLR	2	0.0059978	3
A0A384J7C7-86	A0A384J7C7	86	K	MGS domain-containing protein	BCIN_01g09580	1	9.68518e-23	260.24	DLASDEK(1)DLAEQNIDK	3	-1.2031	2
A0A384J7C7-478	A0A384J7C7	478	K	MGS domain-containing protein	BCIN_01g09580	1	0.0101472	79.454	VLGIK(1)FK	2	-0.14555	3
A0A384J7C7-14	A0A384J7C7	14	K	MGS domain-containing protein	BCIN_01g09580	1	0.00419528	87.184	TAIISVYDK(1)K	2	-0.43548	3
A0A384J7D3-1013	A0A384J7D3	1013	K	26S proteasome regulatory subunit RPN2	Bcrpn2	1	0.000256017	86.777	VLPSQLK(1)FVSFPAGR	3	-2.0117	2
A0A384J7D3-958	A0A384J7D3	958	K	26S proteasome regulatory subunit RPN2	Bcrpn2	1	1.00746e-20	223.29	LPSSADDK(1)MDVDESSKDTEEK	3	-0.53776	2
A0A384J7J1-325	A0A384J7J1	325	K	Uncharacterized protein	BCIN_01g09840	1	0.00396844	101.72	LEK(1)IDHDH	2	-0.47228	3
A0A384J7P6-401	A0A384J7P6	401	K	Tubulin alpha chain	BCIN_02g00900	1	0.0070675	101.25	FDLMYSK(1)R	2	-0.040717	5
A0A384J7P6-60	A0A384J7P6	60	K	Tubulin alpha chain	BCIN_02g00900	1	1.78553e-15	169.85	AADPDQGFSTFFSETGQGK(1)YVPR	3	-0.62138	2
A0A384J7P6-96	A0A384J7P6	96	K	Tubulin alpha chain	BCIN_02g00900	1	7.14087e-22	208.87	NLFHPEQMITGK(1)EDASNNYAR	3	-0.69712	9
A0A384J7P8-50	A0A384J7P8	50	K	Phospho-2-dehydro-3-deoxyheptonate aldolase	BCIN_01g10330	1	0.046646	54.205	ETVLK(1)GR	2	-1.1025	1
A0A384J7P8-259	A0A384J7P8	259	K	Phospho-2-dehydro-3-deoxyheptonate aldolase	BCIN_01g10330	1	1.02115e-08	157.67	GTNYDAK(1)SIGEAK	2	-1.3983	1
A0A384J7P8-132	A0A384J7P8	132	K	Phospho-2-dehydro-3-deoxyheptonate aldolase	BCIN_01g10330	1	5.05086e-11	150.39	GLINDPDIDNSFK(1)INK	2	0.62693	2
A0A384J7P9-118	A0A384J7P9	118	K	EthD domain-containing protein	BCIN_02g00270	1	2.61328e-09	193.06	INEDSVK(1)FIDHVK	2	-0.12273	3
A0A384J7P9-62	A0A384J7P9	62	K	EthD domain-containing protein	BCIN_02g00270	1	3.11536e-19	236.12	TAEGATSDDK(1)SNSNYK	2	1.0834	1
A0A384J7Q3-198	A0A384J7Q3	198	K	Glucose-6-phosphate 1-dehydrogenase	Bczwf1	1	3.51475e-06	127.17	IDHYLGK(1)EMVK	3	-0.093416	5
A0A384J7Q3-7	A0A384J7Q3	7	K	Glucose-6-phosphate 1-dehydrogenase	Bczwf1	1	4.27824e-05	92.474	ADTVIK(1)PEESGNAGSLELK	3	2.2726	1
A0A384J7Q3-122	A0A384J7Q3	122	K	Glucose-6-phosphate 1-dehydrogenase	Bczwf1	1	0.000117906	179.8	KHCEEFEK(1)GR	3	0.24814	5
A0A384J7Q3-294	A0A384J7Q3	294	K	Glucose-6-phosphate 1-dehydrogenase	Bczwf1	1	1.50598e-10	145.69	AIPAIEPK(1)NVIIGQYGK	2	0.08574	2
A0A384J7Q3-320	A0A384J7Q3	320	K	Glucose-6-phosphate 1-dehydrogenase	Bczwf1	1	0.000121805	117.14	EDDTVPK(1)DSR	2	-1.1212	2
A0A384J7Q3-65	A0A384J7Q3	65	K	Glucose-6-phosphate 1-dehydrogenase	Bczwf1	1	8.02238e-05	113.38	TK(1)MDHEEYIK	3	0.42267	5
A0A384J7Q3-364	A0A384J7Q3	364	K	Glucose-6-phosphate 1-dehydrogenase	Bczwf1	1	1.56868e-08	120.84	IQFK(1)DVTSGIFK	2	0.1676	1
A0A384J7Q3-185	A0A384J7Q3	185	K	Glucose-6-phosphate 1-dehydrogenase	Bczwf1	1	4.08703e-08	124.51	ALEPNWK(1)EDEIFR	2	-0.51352	4
A0A384J7Q3-168	A0A384J7Q3	168	K	Glucose-6-phosphate 1-dehydrogenase	Bczwf1	1	0.000419646	81.448	PFGK(1)DLGSSR	2	0.55091	3
A0A384J7Q3-313	A0A384J7Q3	313	K	Glucose-6-phosphate 1-dehydrogenase	Bczwf1	0.999999	4.16837e-10	136.63	SLDGNKPSYK(1)EDDTVPK	3	0.49039	3
A0A384J7Q3-231	A0A384J7Q3	231	K	Glucose-6-phosphate 1-dehydrogenase	Bczwf1	1	3.03188e-08	123.83	NHIDNVQITFK(1)EPFGTEGR	3	1.629	2
A0A384J7Q3-510	A0A384J7Q3	510	K	Glucose-6-phosphate 1-dehydrogenase	Bczwf1	1	0.0016024	67.994	FSDAAGYQWPTTQTAPNK(1)L	3	0.17882	1
A0A384J7Q3-178	A0A384J7Q3	178	K	Glucose-6-phosphate 1-dehydrogenase	Bczwf1	1	0.000823109	88.021	ELQK(1)ALEPNWK	2	1.26	2
A0A384J7Q3-73	A0A384J7Q3	73	K	Glucose-6-phosphate 1-dehydrogenase	Bczwf1	1	0.000307429	131.22	MDHEEYIK(1)R	3	-0.42132	4
A0A384J7Q3-372	A0A384J7Q3	372	K	Glucose-6-phosphate 1-dehydrogenase	Bczwf1	1	3.48839e-06	158.01	DVTSGIFK(1)DIPR	2	-0.047717	3
A0A384J7Q3-54	A0A384J7Q3	54	K	Glucose-6-phosphate 1-dehydrogenase	Bczwf1	1	0.000633433	108.57	NQFLPK(1)DVR	2	-0.026715	3
A0A384J7V9-350	A0A384J7V9	350	K	tRNA-synt_1e domain-containing protein	BCIN_02g00120	1	0.00533065	83.869	GAGDFALWK(1)K	2	0.23866	1
A0A384J7V9-761	A0A384J7V9	761	K	tRNA-synt_1e domain-containing protein	BCIN_02g00120	1	0.008726	84.368	EK(1)LEQER	2	-0.48069	1
A0A384J7W5-75	A0A384J7W5	75	K	Uncharacterized protein	BCIN_02g00160	1	3.34691e-07	155.97	LAETK(1)GEDWVR	3	2.5311	12
A0A384J7W5-57	A0A384J7W5	57	K	Uncharacterized protein	BCIN_02g00160	1	1.35333e-06	110.75	PVSHAFAK(1)ELLAGFAAGEIDK	3	1.0824	5
A0A384J7X5-75	A0A384J7X5	75	K	Nucleoside diphosphate kinase	Bcynk1	1	0.000268286	94.767	LAAIK(1)LTTPGK	2	0.32921	3
A0A384J7X5-70	A0A384J7X5	70	K	Nucleoside diphosphate kinase	Bcynk1	1	0.00300975	94.114	GYK(1)LAAIK	2	0.48019	11
A0A384J7Y1-1009	A0A384J7Y1	1009	K	Bcgdb1	Bcgdb1	0.997532	0.0274222	56.956	LQK(0.002)PTAWLK(0.998)ER	3	0.26071	1
A0A384J7Y1-72	A0A384J7Y1	72	K	Bcgdb1	Bcgdb1	1	0.000818846	91.701	EFK(1)LEPDFNR	2	2.0799	1
A0A384J7Y1-270	A0A384J7Y1	270	K	Bcgdb1	Bcgdb1	1	0.00289436	72.096	LLEFSK(1)DLAK	2	-1.0011	1
A0A384J7Y1-1370	A0A384J7Y1	1370	K	Bcgdb1	Bcgdb1	1	0.0642736	41.448	GIYK(1)DLYK	2	0.021717	1
A0A384J7Y1-1471	A0A384J7Y1	1471	K	Bcgdb1	Bcgdb1	1	0.0117919	68.224	ALLK(1)FDLK	2	0.4824	1
A0A384J7Y7-246	A0A384J7Y7	246	K	FAD_binding_3 domain-containing protein	BCIN_02g00013	1	0.000486217	117.89	EWEESWK(1)AR	2	-1.42	2
A0A384J7Y7-131	A0A384J7Y7	131	K	FAD_binding_3 domain-containing protein	BCIN_02g00013	1	0.00813289	57.366	TIASCLPSDQIHLGK(1)SLK	3	-0.15507	2
A0A384J7Z9-173	A0A384J7Z9	173	K	Bcrot2	Bcrot2	1	5.91777e-10	126.77	YPGVSHITFGPDGK(1)FK	3	-0.61396	2
A0A384J7Z9-88	A0A384J7Z9	88	K	Bcrot2	Bcrot2	1	0.000183656	100.93	DGQLQGTILK(1)K	2	2.3789	1
A0A384J7Z9-46	A0A384J7Z9	46	K	Bcrot2	Bcrot2	1	6.17472e-05	187.97	TCDQSGFCK(1)R	2	0.19762	1
A0A384J7Z9-484	A0A384J7Z9	484	K	Bcrot2	Bcrot2	1	2.37286e-06	133.15	NEANYK(1)VVDELK	2	1.2251	2
A0A384J7Z9-37	A0A384J7Z9	37	K	Bcrot2	Bcrot2	1	1.04414e-06	118.51	HENFK(1)TCDQSGFCK	3	-0.12152	1
A0A384J806-691	A0A384J806	691	K	C2H2-type domain-containing protein	BCIN_02g01800	1	0.00811148	64.841	FVK(1)QEDDHK	3	0.40176	1
A0A384J811-339	A0A384J811	339	K	Uncharacterized protein	BCIN_02g01370	1	0.000542748	94.309	DFAPK(1)GNEFK	2	0.18164	2
A0A384J811-623	A0A384J811	623	K	Uncharacterized protein	BCIN_02g01370	1	0.00455934	104.21	TDWK(1)IIR	2	-0.17437	2
A0A384J811-293	A0A384J811	293	K	Uncharacterized protein	BCIN_02g01370	1	1.22679e-11	183.31	LNDDVNEEWINDK(1)TR	2	0.49972	2
A0A384J824-246	A0A384J824	246	K	Aldo_ket_red domain-containing protein	BCIN_02g00230	1	0.000629085	85.837	GVPVVTTSLK(1)EER	2	2.1562	2
A0A384J851-294	A0A384J851	294	K	Bcede1	Bcede1	1	0.000916456	84.365	QK(1)FDTIYQGLDR	2	-0.33224	2
A0A384J852-32	A0A384J852	32	K	Uncharacterized protein	BCIN_02g00470	1	0.000293348	96.665	VLPMFSLK(1)GR	2	-1.422	3
A0A384J852-253	A0A384J852	253	K	Uncharacterized protein	BCIN_02g00470	1	0.0570246	45.081	DK(1)IPMGR	2	-0.68268	2
A0A384J852-76	A0A384J852	76	K	Uncharacterized protein	BCIN_02g00470	1	0.000345613	96.171	AIQEAEK(1)IEK	2	-1.357	2
A0A384J852-10	A0A384J852	10	K	Uncharacterized protein	BCIN_02g00470	1	2.19462e-05	108.7	AGEAMNDGK(1)FK	2	-0.21004	4
A0A384J852-12	A0A384J852	12	K	Uncharacterized protein	BCIN_02g00470	1	3.08582e-21	270.97	FK(1)HNLTEAPTYTSK	3	0.26804	3
A0A384J855-230	A0A384J855	230	K	Uncharacterized protein	BCIN_02g00480	1	9.80388e-06	122.33	YFEK(1)NQAEAVK	2	0.26735	1
A0A384J885-104	A0A384J885	104	K	Bcrpt1	Bcrpt1	1	0.000392976	123.79	CTK(1)IIQDEK	2	0.48531	1
A0A384J885-13	A0A384J885	13	K	Bcrpt1	Bcrpt1	1	0.00339172	83.948	GQNWENYK(1)K	2	-0.60296	1
A0A384J885-110	A0A384J885	110	K	Bcrpt1	Bcrpt1	1	0.000149637	112.13	IIQDEK(1)DTEK	2	-0.45106	2
A0A384J888-427	A0A384J888	427	K	Bcqcr2	Bcqcr2	1	0.018438	65.179	SVESVSIEK(1)LK	2	2.3783	1
A0A384J888-124	A0A384J888	124	K	Bcqcr2	Bcqcr2	1	0.000720687	89.266	EALVVEAK(1)FLR	2	1.6628	1
A0A384J888-360	A0A384J888	360	K	Bcqcr2	Bcqcr2	1	0.00497869	68.536	SAAIEAVK(1)ALK	2	0.36296	2
A0A384J888-89	A0A384J888	89	K	Bcqcr2	Bcqcr2	1	0.0032232	93.143	FAFK(1)NTLK	2	4.1809	3
A0A384J888-68	A0A384J888	68	K	Bcqcr2	Bcqcr2	1	0.00209368	79.659	LAVVAK(1)AGTR	2	0.077153	2
A0A384J888-257	A0A384J888	257	K	Bcqcr2	Bcqcr2	1	1.14143e-30	216.52	WVGEFFTGTHAGQALSGPGATK(1)YYGGEER	3	0.43718	2
A0A384J8B2-103	A0A384J8B2	103	K	Actin-related protein 2/3 complex subunit 3	Bcarc18	1	0.00571668	83.948	VRPK(1)MEFR	3	0.016332	1
A0A384J8C2-251	A0A384J8C2	251	K	Uncharacterized protein	BCIN_02g01010	1	0.000263576	72.916	NK(1)VLATGTTQQLPFAEVQEVR	3	0.33087	1
A0A384J8C2-183	A0A384J8C2	183	K	Uncharacterized protein	BCIN_02g01010	1	7.21198e-14	154.81	THGISPVDAESSK(1)FSQK	3	-0.14006	2
A0A384J8C2-284	A0A384J8C2	284	K	Uncharacterized protein	BCIN_02g01010	1	6.79706e-06	102.64	TPLPPK(1)LSGVALSK	2	-0.79998	2
A0A384J8C2-12	A0A384J8C2	12	K	Uncharacterized protein	BCIN_02g01010	1	3.87615e-10	136.43	SIDLPK(1)SVASGGLEDPR	2	0.767	1
A0A384J8C2-187	A0A384J8C2	187	K	Uncharacterized protein	BCIN_02g01010	1	0.0004191	95.477	FSQK(1)YVAESK	2	0.48784	1
A0A384J8L2-734	A0A384J8L2	734	K	Bcstt3	Bcstt3	1	0.000610602	77.358	DHASAASFDK(1)GNK	3	-0.17791	1
A0A384J8Q2-170	A0A384J8Q2	170	K	Uncharacterized protein	BCIN_02g03450	1	0.00994778	61.815	LVAHYEK(1)INK	3	1.4572	2
A0A384J8Q2-103	A0A384J8Q2	103	K	Uncharacterized protein	BCIN_02g03450	1	0.000686471	83.182	LIDSYSHYK(1)EK	3	-0.06902	3
A0A384J8Q2-173	A0A384J8Q2	173	K	Uncharacterized protein	BCIN_02g03450	1	0.00968402	69.338	INK(1)ENEEK	2	0.65935	1
A0A384J8R8-37	A0A384J8R8	37	K	Bcpmt4	Bcpmt4	1	2.27852e-06	105.22	DASTVAAPHPELDALVK(1)DIQAK	3	2.3108	1
A0A384J8R8-543	A0A384J8R8	543	K	Bcpmt4	Bcpmt4	1	0.013387	110.81	K(1)WFELQR	2	-0.87933	2
A0A384J8S2-239	A0A384J8S2	239	K	Citrate synthase	BCIN_02g02750	1	6.10149e-15	162.01	VAAVQK(1)DK	2	-0.15544	2
A0A384J8S2-42	A0A384J8S2	42	K	Citrate synthase	BCIN_02g02750	1	0.00861758	84.743	TQTLK(1)ER	2	-0.19494	2
A0A384J8S2-464	A0A384J8S2	464	K	Citrate synthase	BCIN_02g02750	1	0.000386438	79.614	SFSTEK(1)WAEIVGAK	3	-0.55999	1
A0A384J8S2-401	A0A384J8S2	401	K	Citrate synthase	BCIN_02g02750	1	0.00989937	60.196	IAPGVLTEHGK(1)TK	3	1.0104	2
A0A384J8S2-324	A0A384J8S2	324	K	Citrate synthase	BCIN_02g02750	1	0.000151194	89.232	MK(1)AAIGDDLSDEAIK	2	-2.8179	4
A0A384J8S2-383	A0A384J8S2	383	K	Citrate synthase	BCIN_02g02750	1	7.17201e-07	109.79	HLPSDPMYK(1)LVSQVYK	3	-1.2972	10
A0A384J8S2-233	A0A384J8S2	233	K	Citrate synthase	BCIN_02g02750	1	0.00281677	84.615	GGK(1)VAAVQK	2	0.50157	2
A0A384J8S2-57	A0A384J8S2	57	K	Citrate synthase	BCIN_02g02750	1	0.00163081	117.4	IEQIK(1)ALR	2	-3.0312	5
A0A384J8S2-374	A0A384J8S2	374	K	Citrate synthase	BCIN_02g02750	1	6.07104e-10	199.84	EFAEK(1)HLPSDPMYK	2	-0.019765	7
A0A384J8S2-390	A0A384J8S2	390	K	Citrate synthase	BCIN_02g02750	1	7.5477e-07	100.46	LVSQVYK(1)IAPGVLTEHGK	3	0.41543	3
A0A384J8S2-230	A0A384J8S2	230	K	Citrate synthase	BCIN_02g02750	1	0.000179492	149.72	IYQNVFK(1)GGK	2	0.37009	4
A0A384J8S2-199	A0A384J8S2	199	K	Citrate synthase	BCIN_02g02750	1	8.0782e-15	165.3	K(1)NEYWGHTFEDSMDLIAK	3	-0.65266	5
A0A384J8S2-52	A0A384J8S2	52	K	Citrate synthase	BCIN_02g02750	1	3.54336e-08	129.54	FAEQLPEK(1)IEQIK	3	1.9959	3
A0A384J8S2-472	A0A384J8S2	472	K	Citrate synthase	BCIN_02g02750	1	0.0525573	63.816	WAEIVGAK(1)L	2	-0.52129	1
A0A384J8S2-66	A0A384J8S2	66	K	Citrate synthase	BCIN_02g02750	1	2.62555e-15	156.73	GYGNK(1)VIGEVTLDQVYGGAR	3	-0.62124	3
A0A384J8S2-195	A0A384J8S2	195	K	Citrate synthase	BCIN_02g02750	1	0.0219361	62.714	AYAK(1)GMK	2	1.3653	3
A0A384J8T3-401	A0A384J8T3	401	K	Tubulin alpha chain	BctubB	1	3.70579e-06	128.1	LDHK(1)FDLMYSK	3	-0.50545	3
A0A384J8T3-408	A0A384J8T3	408	K	Tubulin alpha chain	BctubB	1	0.0070675	101.25	FDLMYSK(1)R	2	-0.040717	5
A0A384J8T3-98	A0A384J8T3	98	K	Tubulin alpha chain	BctubB	1	1.14977e-20	192.62	SLFHPELLISGK(1)EDAANNYAR	3	-0.049246	7
A0A384J8T3-289	A0A384J8T3	289	K	Tubulin alpha chain	BctubB	1	2.23379e-40	240.44	SSHESFK(1)TQELTLQCFEPNNQMVVCDPR	3	-0.1576	2
A0A384J8T3-114	A0A384J8T3	114	K	Tubulin alpha chain	BctubB	1	5.60946e-10	128.06	GHYTIGK(1)EILDGTLDK	3	-0.3644	3
A0A384J8T3-168	A0A384J8T3	168	K	Tubulin alpha chain	BctubB	1	3.60263e-06	145.31	SK(1)LEFAVYPAPR	2	0.43148	2
A0A384J8T3-62	A0A384J8T3	62	K	Tubulin alpha chain	BctubB	1	1.55492e-15	171	AVHESGELDTVFTETGNGK(1)YVPR	3	0.72416	2
A0A384J8V0-14	A0A384J8V0	14	K	WD_REPEATS_REGION domain-containing protein	BCIN_02g02260	1	0.00856842	71.379	AK(1)LAELK	2	-0.90353	3
A0A384J8V3-271	A0A384J8V3	271	K	Bcggc1	Bcggc1	1	1.10542e-06	120.92	NEGMTSFFK(1)GLTPK	2	-0.51658	2
A0A384J8V3-276	A0A384J8V3	276	K	Bcggc1	Bcggc1	1	0.0172815	61.11	GLTPK(1)LLMTGPK	2	-0.5875	2
A0A384J8V3-13	A0A384J8V3	13	K	Bcggc1	Bcggc1	1	0.000227963	98.04	GYK(1)SESTLAR	2	0.10728	3
A0A384J8V3-62	A0A384J8V3	62	K	Bcggc1	Bcggc1	1	0.000825376	86.898	LAEVIFK(1)DK	2	-0.31557	2
A0A384J8V8-163	A0A384J8V8	163	K	Uncharacterized protein	BCIN_02g03080	1	0.0274199	57.532	TFK(1)NATVVK	2	0.25292	2
A0A384J8W0-277	A0A384J8W0	277	K	Bcdnm1	Bcdnm1	1	0.000632715	77.185	SEADFFK(1)HHPAYR	3	-0.12905	2
A0A384J8Y7-163	A0A384J8Y7	163	K	Bcatp4	Bcatp4	1	2.66633e-11	158.93	TLFEVSK(1)ETAQLEAK	2	1.1398	4
A0A384J8Y7-205	A0A384J8Y7	205	K	Bcatp4	Bcatp4	1	5.39487e-06	120.84	QQK(1)ELSESIISK	2	0.27582	2
A0A384J8Y7-200	A0A384J8Y7	200	K	Bcatp4	Bcatp4	1	0.00137828	126.52	YEGQVK(1)IR	2	-0.061075	3
A0A384J8Y7-217	A0A384J8Y7	217	K	Bcatp4	Bcatp4	1	0.000412252	126.07	IQK(1)ELENPK	2	-0.19827	3
A0A384J8Y7-214	A0A384J8Y7	214	K	Bcatp4	Bcatp4	1	0.00141013	77.185	ELSESIISK(1)IQK	2	0.10209	1
A0A384J8Y7-139	A0A384J8Y7	139	K	Bcatp4	Bcatp4	1	5.55537e-05	128.91	ADHTEAVK(1)TR	3	-0.18183	1
A0A384J8Y9-278	A0A384J8Y9	278	K	GFO_IDH_MocA domain-containing protein	BCIN_02g02320	1	3.87572e-10	132.01	VATQPDAHGEASK(1)DEAPTIR	3	0.31361	1
A0A384J8Z2-78	A0A384J8Z2	78	K	Bccys3	Bccys3	1	0.0148334	53.374	DNFEK(1)AVAALEHAK	3	-0.37647	1
A0A384J8Z9-146	A0A384J8Z9	146	K	Bccox6	Bccox6	1	4.59749e-09	160.81	GQYDQYLEELK(1)PLR	3	0.094849	2
A0A384J8Z9-157	A0A384J8Z9	157	K	Bccox6	Bccox6	1	2.3823e-19	241.8	EELGVSLK(1)EDLYPESK	2	1.2592	4
A0A384J906-165	A0A384J906	165	K	Bcprp4	Bcprp4	1	0.0366769	55.064	IEK(1)DIPLR	2	3.2557	1
A0A384J908-6	A0A384J908	6	K	Uncharacterized protein	BCIN_02g02510	1	1.92366e-06	120.87	AFAWK(1)ASGLTYNK	2	-0.93072	3
A0A384J908-47	A0A384J908	47	K	Uncharacterized protein	BCIN_02g02510	1	0.00135426	130.77	FAK(1)WNNGK	2	1.0115	3
A0A384J909-312	A0A384J909	312	K	Bcyhm2	Bcyhm2	1	0.00764351	68.657	LTGEK(1)VTAK	2	1.1944	2
A0A384J910-90	A0A384J910	90	K	Uncharacterized protein	BCIN_02g03530	1	1.75343e-31	210.16	LASVPSGGAGAAPAAGGAAAAGGAAAEEK(1)VEEK	3	1.0746	3
A0A384J910-49	A0A384J910	49	K	Uncharacterized protein	BCIN_02g03530	1	5.26938e-20	252.38	ELDGK(1)DINELIAEGSSK	3	0.94052	3
A0A384J910-94	A0A384J910	94	K	Uncharacterized protein	BCIN_02g03530	1	0.00560914	82.287	VEEK(1)AEEK	2	0.3557	1
A0A384J910-44	A0A384J910	44	K	Uncharacterized protein	BCIN_02g03530	1	2.20456e-06	190.53	LDTLIK(1)ELDGK	2	0.61285	12
A0A384J916-816	A0A384J916	816	K	Bcade6	Bcade6	1	0.0108401	77.058	ASWK(1)DQK	2	1.531	1
A0A384J918-52	A0A384J918	52	K	Bcrpn8	Bcrpn8	1	2.98096e-11	153.7	VVGVLLGQNEGK(1)NVR	2	0.47539	1
A0A384J918-119	A0A384J918	119	K	Bcrpn8	Bcrpn8	1	1.10358e-05	143.42	ASDLEVNELFK(1)R	2	0.088261	2
A0A384J918-106	A0A384J918	106	K	Bcrpn8	Bcrpn8	1	0.000505969	84.605	LIGWYHSGPK(1)LR	3	0.40487	2
A0A384J918-303	A0A384J918	303	K	Bcrpn8	Bcrpn8	1	1.4096e-16	228.97	AITAFHDLIENK(1)IQNR	3	0.58627	2
A0A384J937-197	A0A384J937	197	K	T-complex protein 1 subunit delta	Bccct4	1	0.0573713	40.373	TAENVDLK(1)NIR	2	-2.8335	1
A0A384J937-117	A0A384J937	117	K	T-complex protein 1 subunit delta	Bccct4	1	2.54275e-06	97.095	LLGK(1)GIHPSVIAESFQR	3	1.5265	2
A0A384J945-444	A0A384J945	444	K	Bcmnn10	Bcmnn10	1	0.0475753	49.3	FK(1)EDLVIK	2	-0.16198	1
A0A384J952-69	A0A384J952	69	K	Nitroreductase domain-containing protein	BCIN_02g04510	1	0.00373198	69.721	LWDITK(1)EVLK	2	-0.20278	1
A0A384J952-63	A0A384J952	63	K	Nitroreductase domain-containing protein	BCIN_02g04510	1	0.0167026	54.343	AEHEK(1)LWDITK	3	0.23356	1
A0A384J964-240	A0A384J964	240	K	Ribulose-phosphate 3-epimerase	Bcrpe1	1	0.000144835	140.78	DPSEVIAK(1)LR	2	0.49938	2
A0A384J964-87	A0A384J964	87	K	Ribulose-phosphate 3-epimerase	Bcrpe1	1	0.00231138	137.18	WVK(1)EFQK	2	-1.0701	2
A0A384J964-187	A0A384J964	187	K	Ribulose-phosphate 3-epimerase	Bcrpe1	1	2.69144e-09	136.24	FMASELPK(1)VAELR	2	-0.18744	3
A0A384J979-13	A0A384J979	13	K	Bcrna1	Bcrna1	1	0.00245118	76.282	IFSLEGK(1)GLK	2	1.2513	1
A0A384J979-404	A0A384J979	404	K	Bcrna1	Bcrna1	1	0.0481628	44.564	EDK(1)DVDDLAK	2	-1.6657	1
A0A384J9A1-6	A0A384J9A1	6	K	Coiled-coil_56 domain-containing protein	BCIN_02g03600	1	0.00209397	73.435	PLVPK(1)SSYYDK	2	0.11229	2
A0A384J9A2-8	A0A384J9A2	8	K	UBIQUITIN_CONJUGAT_2 domain-containing protein	BCIN_02g04920	1	0.000110103	131.82	INK(1)ELTDLGR	2	-0.17235	3
A0A384J9B9-1020	A0A384J9B9	1020	K	Coatomer subunit alpha	BCIN_02g05260	1	0.0250747	56.569	QNK(1)LEDGATIFK	2	2.2383	1
A0A384J9B9-18	A0A384J9B9	18	K	Coatomer subunit alpha	BCIN_02g05260	1	0.00687888	75.213	FESK(1)SSR	2	-2.0104	1
A0A384J9B9-1140	A0A384J9B9	1140	K	Coatomer subunit alpha	BCIN_02g05260	1	1.47088e-09	128.71	MLANGGSAK(1)VLENAR	2	-1.8444	1
A0A384J9B9-357	A0A384J9B9	357	K	Coatomer subunit alpha	BCIN_02g05260	0.997487	0.0008924	88.075	DK(0.003)HVK(0.997)SYDFQK	3	-0.3545	1
A0A384J9B9-616	A0A384J9B9	616	K	Coatomer subunit alpha	BCIN_02g05260	1	0.00947334	81.784	FK(1)LALVK	2	0.39022	2
A0A384J9C4-595	A0A384J9C4	595	K	MFS domain-containing protein	BCIN_02g03560	1	6.33087e-05	97.957	LDAGDK(1)ILEMR	2	-0.24328	4
A0A384J9C4-349	A0A384J9C4	349	K	MFS domain-containing protein	BCIN_02g03560	1	0.0229393	45.992	ESLSLTVK(1)HFSGR	3	-0.87119	1
A0A384J9C4-589	A0A384J9C4	589	K	MFS domain-containing protein	BCIN_02g03560	1	0.000268286	94.767	NYDPK(1)LDAGDK	2	-0.26924	4
A0A384J9C4-331	A0A384J9C4	331	K	MFS domain-containing protein	BCIN_02g03560	1	0.0388221	73.039	GLDIAK(1)K	2	-0.0059015	1
A0A384J9E5-1329	A0A384J9E5	1329	K	Bckre5	Bckre5	1	0.000955074	96.342	FWK(1)QGYWEK	2	-0.50979	1
A0A384J9F2-105	A0A384J9F2	105	K	Bcrpt6	Bcrpt6	1	2.65187e-05	101.53	VTLLSDSYK(1)LEK	2	2.0052	2
A0A384J9F2-380	A0A384J9F2	380	K	Bcrpt6	Bcrpt6	1	0.000180792	150.06	HDDK(1)EVSLGK	2	0.16862	2
A0A384J9H1-371	A0A384J9H1	371	K	Ribos_L4_asso_C domain-containing protein	BCIN_02g04220	1	9.02915e-05	126.71	TQYAQVLK(1)ED	2	-0.80575	3
A0A384J9H1-330	A0A384J9H1	330	K	Ribos_L4_asso_C domain-containing protein	BCIN_02g04220	1	1.72297e-08	206.49	NPLLNK(1)QVLLR	2	-0.13357	6
A0A384J9H1-119	A0A384J9H1	119	K	Ribos_L4_asso_C domain-containing protein	BCIN_02g04220	1	0.014543	105.2	INLGQK(1)R	2	0.033991	2
A0A384J9H1-363	A0A384J9H1	363	K	Ribos_L4_asso_C domain-containing protein	BCIN_02g04220	1	2.41352e-07	204.34	INK(1)TQYAQVLK	2	-1.261	2
A0A384J9H1-105	A0A384J9H1	105	K	Ribos_L4_asso_C domain-containing protein	BCIN_02g04220	1	0.000494006	130.75	MFAPTK(1)VWR	2	0.42815	15
A0A384J9H1-279	A0A384J9H1	279	K	Ribos_L4_asso_C domain-containing protein	BCIN_02g04220	1	4.06885e-13	155.79	ALDNIYGTTTAPSALK(1)K	2	0.11161	2
A0A384J9H1-220	A0A384J9H1	220	K	Ribos_L4_asso_C domain-containing protein	BCIN_02g04220	1	9.68254e-15	202.33	GPLVVYDGNADGK(1)ELVR	3	-0.35509	6
A0A384J9H1-15	A0A384J9H1	15	K	Ribos_L4_asso_C domain-containing protein	BCIN_02g04220	1	1.14476e-15	171.98	PTVSVLSADGK(1)ATGTTIPLPK	3	0.0056636	4
A0A384J9H1-184	A0A384J9H1	184	K	Ribos_L4_asso_C domain-containing protein	BCIN_02g04220	1	0.000245654	94.122	TVGALADVEK(1)VK	3	-1.0654	7
A0A384J9H1-345	A0A384J9H1	345	K	Ribos_L4_asso_C domain-containing protein	BCIN_02g04220	1	0.00203524	74.537	LNPYAAGYSK(1)EK	2	0.92271	1
A0A384J9H1-317	A0A384J9H1	317	K	Ribos_L4_asso_C domain-containing protein	BCIN_02g04220	1	0.0141066	107.32	GSALTK(1)R	2	0.31183	2
A0A384J9H1-56	A0A384J9H1	56	K	Ribos_L4_asso_C domain-containing protein	BCIN_02g04220	1	3.49925e-10	141.45	QPYAVSEK(1)AGHQTSAESWGTGR	3	-0.079513	3
A0A384J9H1-357	A0A384J9H1	357	K	Ribos_L4_asso_C domain-containing protein	BCIN_02g04220	1	0.000645786	107.79	GLDAGK(1)PER	2	0.17844	3
A0A384J9H1-113	A0A384J9H1	113	K	Ribos_L4_asso_C domain-containing protein	BCIN_02g04220	1	5.12439e-18	204.34	WHQK(1)INLGQK	2	0.20198	11
A0A384J9H9-564	A0A384J9H9	564	K	Amine oxidase	BCIN_02g05100	1	0.000969418	77.062	MLADK(1)ESFHHK	3	-1.2255	2
A0A384J9H9-559	A0A384J9H9	559	K	Amine oxidase	BCIN_02g05100	1	0.0090078	61.167	IHVPPFQK(1)MLADK	3	1.648	1
A0A384J9H9-533	A0A384J9H9	533	K	Amine oxidase	BCIN_02g05100	1	0.00022072	99.343	TFK(1)IQNSSVK	2	-0.044693	3
A0A384J9H9-546	A0A384J9H9	546	K	Amine oxidase	BCIN_02g05100	1	0.0012	83.438	NPINGK(1)PVAYK	2	-0.11912	1
A0A384J9H9-684	A0A384J9H9	684	K	Amine oxidase	BCIN_02g05100	1	5.20499e-10	126.32	DSAAQHK(1)QEAGEAVIGSGGNVCCVK	3	-0.25687	2
A0A384J9H9-677	A0A384J9H9	677	K	Amine oxidase	BCIN_02g05100	1	0.000873855	75.088	SVLAK(1)DSAAQHK	3	0.24969	1
A0A384J9H9-672	A0A384J9H9	672	K	Amine oxidase	BCIN_02g05100	1	4.73497e-07	118.19	NPALDVPPSEQSFNK(1)SVLAK	3	1.8143	2
A0A384J9H9-284	A0A384J9H9	284	K	Amine oxidase	BCIN_02g05100	1	9.88628e-07	104.26	FSEQGHTIEWQK(1)WSFK	3	-0.040644	1
A0A384J9J5-217	A0A384J9J5	217	K	PKS_ER domain-containing protein	BCIN_02g05870	1	3.73222e-08	127.79	ELGCDDALNYK(1)DK	2	-0.9253	1
A0A384J9K6-33	A0A384J9K6	33	K	Protein-lysine N-methyltransferase EFM5	EFM5	1	0.016401	54.65	DAHQQK(1)FEDLK	3	-0.10643	1
A0A384J9K6-146	A0A384J9K6	146	K	Protein-lysine N-methyltransferase EFM5	EFM5	1	0.0148783	56.205	LPAHLK(1)GCADR	3	-0.090851	1
A0A384J9L2-133	A0A384J9L2	133	K	Bchnt1	Bchnt1	1	0.00264832	85.676	ALFAEIK(1)AK	2	0.41736	2
A0A384J9L6-6	A0A384J9L6	6	K	Bcrps31	Bcrps31	1	9.03147e-06	150.46	MQIFVK(1)TLTGK	2	-0.017619	10
A0A384J9L6-104	A0A384J9L6	104	K	Bcrps31	Bcrps31	1	0.00675836	77.058	LAVLK(1)YYK	2	-0.19225	4
A0A384J9L6-99	A0A384J9L6	99	K	Bcrps31	Bcrps31	1	0.0103448	78.77	TK(1)LAVLK	2	0.176	1
A0A384J9L6-33	A0A384J9L6	33	K	Bcrps31	Bcrps31	1	4.09765e-08	124.42	IQDK(1)EGIPPDQQR	2	3.2656	6
A0A384J9L6-89	A0A384J9L6	89	K	Bcrps31	Bcrps31	1	0.0189705	94.262	VYTTPK(1)K	2	0.21673	2
A0A384J9L6-113	A0A384J9L6	113	K	Bcrps31	Bcrps31	1	0.000674421	105.98	VDGDGK(1)IER	2	0.17651	5
A0A384J9L6-48	A0A384J9L6	48	K	Bcrps31	Bcrps31	1	5.87193e-09	192.68	LIFAGK(1)QLEDGR	2	0.12091	12
A0A384J9L6-107	A0A384J9L6	107	K	Bcrps31	Bcrps31	1	0.000585461	111.61	YYK(1)VDGDGK	2	-1.1626	7
A0A384J9M4-60	A0A384J9M4	60	K	Bcrps15	Bcrps15	1	0.0247404	73.616	K(1)PMGLIK	2	-2.8021	3
A0A384J9M4-85	A0A384J9M4	85	K	Bcrps15	Bcrps15	0.99981	0.000401324	71.601	QEAQPNEKPDLVK(1)THLR	4	0.36098	3
A0A384J9M4-80	A0A384J9M4	80	K	Bcrps15	Bcrps15	1	9.07837e-09	162.72	QEAQPNEK(1)PDLVK	2	0.53388	2
A0A384J9M4-10	A0A384J9M4	10	K	Bcrps15	Bcrps15	1	2.56923e-10	201.3	ADEEYDAQK(1)AAEIK	2	-1.5218	1
A0A384J9M4-15	A0A384J9M4	15	K	Bcrps15	Bcrps15	1	0.0400969	57.281	AAEIK(1)AK	2	0.2095	1
A0A384J9Q1-439	A0A384J9Q1	439	K	Uncharacterized protein	BCIN_02g06270	1	0.000168372	103.08	AIGEIYETCK(1)K	2	0.35339	2
A0A384J9Q1-376	A0A384J9Q1	376	K	Uncharacterized protein	BCIN_02g06270	1	1.25976e-14	156.17	SVATYDK(1)APEMSAAGVAK	3	-1.1519	3
A0A384J9Q1-111	A0A384J9Q1	111	K	Uncharacterized protein	BCIN_02g06270	1	0.0148086	62.894	AFNAAK(1)DGNGR	2	4.0864	1
A0A384J9Q1-140	A0A384J9Q1	140	K	Uncharacterized protein	BCIN_02g06270	1	1.08956e-06	128.85	QDHLYALLK(1)VAK	3	-0.24517	1
A0A384J9Q1-247	A0A384J9Q1	247	K	Uncharacterized protein	BCIN_02g06270	0.999995	1.01159e-09	132.72	YENGENDEFLKPIILGGK(1)EAR	3	0.7965	2
A0A384J9Q2-104	A0A384J9Q2	104	K	H15 domain-containing protein	BCIN_02g04870	1	0.0285722	59.35	APAEK(1)APK	2	-0.7686	1
A0A384J9Q2-85	A0A384J9Q2	85	K	H15 domain-containing protein	BCIN_02g04870	1	0.000835609	75.764	EVFIMPK(1)GSSGTVK	2	-1.584	1
A0A384J9Q2-139	A0A384J9Q2	139	K	H15 domain-containing protein	BCIN_02g04870	1	4.46139e-05	124.51	KPVDAAATK(1)EK	2	-0.17096	2
A0A384J9Q2-184	A0A384J9Q2	184	K	H15 domain-containing protein	BCIN_02g04870	1	5.63624e-05	96.464	DAPAVVEK(1)DTVLK	2	-0.087579	2
A0A384J9Q2-14	A0A384J9Q2	14	K	H15 domain-containing protein	BCIN_02g04870	1	0.00116911	80.69	AATTTAAAPK(1)AK	2	0.95969	2
A0A384J9Q5-150	A0A384J9Q5	150	K	Bcfol2	Bcfol2	1	0.0235914	58.476	YAK(1)ALLYLTK	2	0.29607	1
A0A384J9Q6-57	A0A384J9Q6	57	K	Uncharacterized protein	BCIN_02g06440	1	4.67108e-05	93.478	VYVGNLSYDVK(1)WHHLK	4	-0.097607	3
A0A384J9Q6-62	A0A384J9Q6	62	K	Uncharacterized protein	BCIN_02g06440	1	0.0225902	50.353	WHHLK(1)DFMR	3	-0.29923	1
A0A384J9S5-294	A0A384J9S5	294	K	Bcths1	Bcths1	1	1.44856e-32	303.96	NSASYFLGNK(1)ENDSLQR	2	-0.0041055	1
A0A384J9S5-523	A0A384J9S5	523	K	Bcths1	Bcths1	1	3.79807e-06	147.24	LETWDMAEEK(1)LR	2	-1.6654	2
A0A384J9S5-66	A0A384J9S5	66	K	Bcths1	Bcths1	1	0.00661015	77.732	IAVFDK(1)LK	2	-0.60401	3
A0A384J9S5-10	A0A384J9S5	10	K	Bcths1	Bcths1	1	6.37006e-05	97.779	EAVEK(1)VAEGVK	2	0.8308	2
A0A384J9S5-513	A0A384J9S5	513	K	Bcths1	Bcths1	1	3.2693e-09	163.99	YLGK(1)LETWDMAEEK	2	-1.6014	1
A0A384J9S5-247	A0A384J9S5	247	K	Bcths1	Bcths1	1	3.31323e-08	131.66	DK(1)IADGTNTTVYR	2	-3.8061	2
A0A384J9T2-103	A0A384J9T2	103	K	Bcrpn9	Bcrpn9	1	0.000656741	102.52	LSFLEAVAK(1)K	2	1.1277	1
A0A384J9U0-63	A0A384J9U0	63	K	Bcrpl28	Bcrpl28	1	1.42687e-05	115.23	YFHK(1)QGNHFWK	3	-0.58657	7
A0A384J9U0-70	A0A384J9U0	70	K	Bcrpl28	Bcrpl28	1	0.00871431	60.55	QGNHFWK(1)PVVNLDK	3	0.17327	2
A0A384J9U0-95	A0A384J9U0	95	K	Bcrpl28	Bcrpl28	1	0.0014895	113.62	RDEYLSGEK(1)K	2	0.043784	11
A0A384J9U0-132	A0A384J9U0	132	K	Bcrpl28	Bcrpl28	1	0.00133325	134.48	WFSK(1)EAER	2	0.33354	8
A0A384J9U0-7	A0A384J9U0	7	K	Bcrpl28	Bcrpl28	1	0.00268157	95.608	PTHLSK(1)TR	2	-0.29196	2
A0A384J9U0-86	A0A384J9U0	86	K	Bcrpl28	Bcrpl28	1	0.00038107	133.81	LWSLVPLEK(1)R	2	-0.08885	5
A0A384J9U0-55	A0A384J9U0	55	K	Bcrpl28	Bcrpl28	1	7.58108e-06	113.44	YHPGYFGK(1)VGMR	3	-0.64262	13
A0A384J9U0-47	A0A384J9U0	47	K	Bcrpl28	Bcrpl28	1	1.04346e-09	200.9	TNMDK(1)YHPGYFGK	2	-0.48475	5
A0A384J9U4-66	A0A384J9U4	66	K	Uncharacterized protein	BCIN_02g06810	1	0.0003398	75.548	WK(1)HPDPYRPPTAPGGSK	4	0.14547	1
A0A384J9W3-123	A0A384J9W3	123	K	Bckgd2	Bckgd2	1	0.000342743	88.561	LELGGAPEGGDK(1)EK	2	-2.9715	2
A0A384J9W3-131	A0A384J9W3	131	K	Bckgd2	Bckgd2	1	0.00178484	76.326	ASSEPK(1)EAASK	2	0.45685	2
A0A384J9W3-245	A0A384J9W3	245	K	Bckgd2	Bckgd2	1	0.00596043	80.688	LYK(1)DEVLK	2	0.12282	3
A0A384J9W3-420	A0A384J9W3	420	K	Bckgd2	Bckgd2	1	0.00400995	78.136	VK(1)EYIEDPR	2	2.3358	1
A0A384J9W4-36	A0A384J9W4	36	K	Elongation of fatty acids protein	BCIN_02g04240	1	8.30163e-07	98.062	VFTAVK(1)GYHPQDFDFQPR	3	-0.29016	2
A0A384J9Y2-517	A0A384J9Y2	517	K	Uncharacterized protein	BCIN_02g06580	1	0.0037732	116.54	YK(1)LHQIK	2	-0.43563	2
A0A384J9Y2-340	A0A384J9Y2	340	K	Uncharacterized protein	BCIN_02g06580	1	0.00226243	98.997	GVLQK(1)IIK	2	-0.10306	2
A0A384J9Y3-693	A0A384J9Y3	693	K	Aconitate hydratase, mitochondrial	Bcaco1	1	2.75753e-06	108.72	HLGGLAIITK(1)SFAR	3	0.56658	3
A0A384J9Y3-373	A0A384J9Y3	373	K	Aconitate hydratase, mitochondrial	Bcaco1	1	7.61345e-12	191.96	FSEAVK(1)ANNWPEELK	2	-1.2616	2
A0A384J9Y3-524	A0A384J9Y3	524	K	Aconitate hydratase, mitochondrial	Bcaco1	1	2.24831e-10	128.38	DGK(1)EFMLAPPTGDGLPSR	2	0.016492	2
A0A384J9Y3-704	A0A384J9Y3	704	K	Aconitate hydratase, mitochondrial	Bcaco1	1	0.00242866	89.752	IHETNLK(1)K	3	0.19498	2
A0A384J9Y3-94	A0A384J9Y3	94	K	Aconitate hydratase, mitochondrial	Bcaco1	1	0.000161383	96.229	GVSYLK(1)LRPDR	3	-0.14942	3
A0A384J9Y3-315	A0A384J9Y3	315	K	Aconitate hydratase, mitochondrial	Bcaco1	1	0.000314741	108.31	MYDYLAATK(1)R	2	-0.20748	7
A0A384J9Y3-748	A0A384J9Y3	748	K	Aconitate hydratase, mitochondrial	Bcaco1	1	3.01231e-06	120.87	VHPK(1)SGESFDIK	3	-0.6477	2
A0A384J9Y3-635	A0A384J9Y3	635	K	Aconitate hydratase, mitochondrial	Bcaco1	1	1.30599e-29	207.64	GHLDNISNNMLIGATNSANGEANK(1)VK	3	0.1939	4
A0A384J9Y3-232	A0A384J9Y3	232	K	Aconitate hydratase, mitochondrial	Bcaco1	1	0.00506932	84.743	APK(1)VIGVK	2	-0.26809	3
A0A384J9Y3-43	A0A384J9Y3	43	K	Aconitate hydratase, mitochondrial	Bcaco1	1	6.44056e-06	102.97	QNIHEK(1)NNFINYK	3	-0.47925	3
A0A384J9Y3-609	A0A384J9Y3	609	K	Aconitate hydratase, mitochondrial	Bcaco1	1	3.6384e-10	136.33	TTTDHISMAGPWLK(1)YR	3	0.41397	3
A0A384J9Z6-93	A0A384J9Z6	93	K	Bcmog1	Bcmog1	1	0.00132482	81.92	VWSITDTK(1)FSK	2	1.7912	1
A0A384JA07-320	A0A384JA07	320	K	Uncharacterized protein	BCIN_02g06130	1	0.000221056	99.283	YDPDNDNK(1)TR	2	0.96007	1
A0A384JA07-114	A0A384JA07	114	K	Uncharacterized protein	BCIN_02g06130	1	0.0189835	64.42	FWFTK(1)DLK	2	0.49686	1
A0A384JA13-27	A0A384JA13	27	K	Histone H2B	BCIN_02g06790	1	0.000663723	93.166	APASK(1)QDAGK	2	1.237	1
A0A384JA13-40	A0A384JA13	40	K	Histone H2B	BCIN_02g06790	1	0.00163621	92.051	TTTSEGK(1)PR	2	-0.54689	1
A0A384JA13-57	A0A384JA13	57	K	Histone H2B	BCIN_02g06790	1	0.000152461	95.477	KETYSSYIYK(1)VLK	3	-0.20698	9
A0A384JA13-134	A0A384JA13	134	K	Histone H2B	BCIN_02g06790	1	0.00209368	79.659	AVTK(1)YSSSTK	2	0.73329	2
A0A384JA13-122	A0A384JA13	122	K	Histone H2B	BCIN_02g06790	1	1.13509e-06	108.47	LILPGELAK(1)HAVSEGTK	2	0.042834	3
A0A384JA13-9	A0A384JA13	9	K	Histone H2B	BCIN_02g06790	1	0.0201303	59.84	GVASK(1)APAAAK	2	0.26978	1
A0A384JA13-48	A0A384JA13	48	K	Histone H2B	BCIN_02g06790	1	0.000686327	100.88	K(1)ETYSSYIYK	2	0.77245	2
A0A384JA13-15	A0A384JA13	15	K	Histone H2B	BCIN_02g06790	1	0.00117197	75.764	APAAAK(1)APASASK	2	0.492	2
A0A384JA13-22	A0A384JA13	22	K	Histone H2B	BCIN_02g06790	1	3.72153e-06	156	APASASK(1)APASK	2	0.31668	3
A0A384JA13-99	A0A384JA13	99	K	Histone H2B	BCIN_02g06790	1	0.0132056	111.69	LAAYNK(1)K	2	-0.26114	3
A0A384JA13-93	A0A384JA13	93	K	Histone H2B	BCIN_02g06790	1	2.04638e-15	249.69	VATEASK(1)LAAYNK	2	0.27384	4
A0A384JA29-439	A0A384JA29	439	K	Bcrrp14	Bcrrp14	1	0.0212393	63.227	QEIEEK(1)ER	2	-1.7764	1
A0A384JA37-280	A0A384JA37	280	K	Dihydrolipoyl dehydrogenase	BCIN_02g06400	1	1.35658e-08	137.21	LNTK(1)VMGGDVTGEK	2	0.60783	3
A0A384JA37-497	A0A384JA37	497	K	Dihydrolipoyl dehydrogenase	BCIN_02g06400	1	1.17904e-06	114.75	TCHAHPTLAEAFK(1)EAAMATYGK	3	-0.2343	5
A0A384JA37-146	A0A384JA37	146	K	Dihydrolipoyl dehydrogenase	BCIN_02g06400	1	0.02456	73.26	GVEFLFK(1)K	2	-0.10524	2
A0A384JA37-417	A0A384JA37	417	K	Dihydrolipoyl dehydrogenase	BCIN_02g06400	1	0.0400969	57.281	AAGTK(1)YK	2	0.21753	1
A0A384JA37-336	A0A384JA37	336	K	Dihydrolipoyl dehydrogenase	BCIN_02g06400	1	1.40197e-09	125.45	RPYTAGLGLENIGLETDDK(1)GR	3	-0.04711	2
A0A384JA37-506	A0A384JA37	506	K	Dihydrolipoyl dehydrogenase	BCIN_02g06400	1	8.59979e-09	164.48	EAAMATYGK(1)AVHY	2	-0.47686	5
A0A384JA37-151	A0A384JA37	151	K	Dihydrolipoyl dehydrogenase	BCIN_02g06400	1	0.00843933	91.318	NNVK(1)YVK	2	0.096696	2
A0A384JA37-76	A0A384JA37	76	K	Dihydrolipoyl dehydrogenase	BCIN_02g06400	1	0.0127517	113.89	VTCIEK(1)R	2	-0.67183	1
A0A384JA37-290	A0A384JA37	290	K	Dihydrolipoyl dehydrogenase	BCIN_02g06400	1	0.000635562	86.772	VMGGDVTGEK(1)VK	2	-0.43855	5
A0A384JA40-289	A0A384JA40	289	K	MFS domain-containing protein	BCIN_02g04840	1	1.85976e-33	313.87	DVEQASEDVQAYK(1)QGK	3	-0.27775	3
A0A384JA44-52	A0A384JA44	52	K	Bccmk2	Bccmk2	1	0.00407657	76.679	YYAAK(1)VINK	2	-1.3548	1
A0A384JA49-324	A0A384JA49	324	K	Uncharacterized protein	BCIN_02g07210	1	6.92485e-06	129	YVNAINEEK(1)WR	2	-1.5719	1
A0A384JA73-468	A0A384JA73	468	K	Eukaryotic translation initiation factor 2A	BCIN_02g07710	1	0.000121768	103.26	GQATPSHFK(1)R	3	0.30742	2
A0A384JA73-691	A0A384JA73	691	K	Eukaryotic translation initiation factor 2A	BCIN_02g07710	1	0.0236057	57.425	AGGEK(1)LEDTQVK	2	3.367	1
A0A384JA73-168	A0A384JA73	168	K	Eukaryotic translation initiation factor 2A	BCIN_02g07710	1	0.0116042	74.415	TVWNK(1)LR	2	0.57634	1
A0A384JA87-150	A0A384JA87	150	K	Uncharacterized protein	BCIN_02g07550	1	0.000294857	92.039	IAGIFTAK(1)DLAFR	2	0.45543	2
A0A384JA89-412	A0A384JA89	412	K	Bcjem1	Bcjem1	1	0.000671221	93.096	DYYK(1)VLGVPK	2	-1.3491	2
A0A384JA99-728	A0A384JA99	728	K	Uncharacterized protein	BCIN_02g08330	1	0.00051544	110.38	LIELLQTFK(1)K	2	0.26458	1
A0A384JAB6-252	A0A384JAB6	252	K	T-complex protein 1 subunit eta	BCIN_02g07150	1	0.000457931	119.68	SEK(1)DNAEVR	2	0.98156	2
A0A384JAB6-127	A0A384JAB6	127	K	T-complex protein 1 subunit eta	BCIN_02g07150	1	4.52992e-06	98.062	DHVEQGVSSQTIIK(1)GLR	3	1.1126	1
A0A384JAB6-443	A0A384JAB6	443	K	T-complex protein 1 subunit eta	BCIN_02g07150	1	6.29846e-05	98.105	SFAK(1)ALEVIPR	2	0.066991	2
A0A384JAB6-399	A0A384JAB6	399	K	T-complex protein 1 subunit eta	BCIN_02g07150	1	0.000713038	83.862	SLHDAIMIVK(1)R	3	-1.073	1
A0A384JAB6-139	A0A384JAB6	139	K	T-complex protein 1 subunit eta	BCIN_02g07150	1	0.00729361	67.704	ASTMAVNK(1)IK	2	2.0464	1
A0A384JAB6-285	A0A384JAB6	285	K	T-complex protein 1 subunit eta	BCIN_02g07150	1	0.000671221	93.096	MEALYK(1)TGAK	2	1.3626	4
A0A384JAC8-166	A0A384JAC8	166	K	Bcap2	Bcap2	1	0.00182648	75.819	DVMTIGDLK(1)IK	2	-0.53981	2
A0A384JAC8-157	A0A384JAC8	157	K	Bcap2	Bcap2	1	0.000269131	74.214	YGSGSLSGFTSK(1)DVMTIGDLK	3	-0.64815	2
A0A384JAC8-388	A0A384JAC8	388	K	Bcap2	Bcap2	1	2.4983e-10	145.69	YYSIYDLGK(1)NTVGLAK	3	0.61358	3
A0A384JAF6-298	A0A384JAF6	298	K	Mitogen-activated protein kinase	Bmp1	1	0.0635855	47.603	LLAFNPVK(1)R	2	-1.8687	1
A0A384JAF8-356	A0A384JAF8	356	K	Bcvps4	Bcvps4	1	0.0128321	61.161	IQTATHYK(1)K	3	-0.30032	2
A0A384JAF8-15	A0A384JAF8	15	K	Bcvps4	Bcvps4	1	0.049576	68.915	AIDVVK(1)K	2	-0.14501	1
A0A384JAG3-504	A0A384JAG3	504	K	Aminotran_1_2 domain-containing protein	BCIN_02g06920	1	0.00338797	81.017	HAITK(1)VLTR	2	-0.17996	1
A0A384JAG9-412	A0A384JAG9	412	K	Serine hydroxymethyltransferase	Bcshm2	1	0.00235168	144.09	GFGTEDFK(1)R	2	0.23439	4
A0A384JAG9-9	A0A384JAG9	9	K	Serine hydroxymethyltransferase	Bcshm2	1	5.06545e-14	186.94	SSTYALPK(1)SHQEMLEK	3	-0.8196	3
A0A384JAG9-17	A0A384JAG9	17	K	Serine hydroxymethyltransferase	Bcshm2	1	3.64876e-08	124.19	SHQEMLEK(1)SLVETDPEIAEIMK	3	2.0626	2
A0A384JAG9-336	A0A384JAG9	336	K	Serine hydroxymethyltransferase	Bcshm2	1	8.23206e-07	185.25	ALENEFK(1)QLGYK	2	-0.54323	4
A0A384JAG9-434	A0A384JAG9	434	K	Serine hydroxymethyltransferase	Bcshm2	1	3.35175e-06	142.83	EVQAALPK(1)SDNK	2	-3.0444	3
A0A384JAG9-453	A0A384JAG9	453	K	Serine hydroxymethyltransferase	Bcshm2	1	2.4263e-08	139.86	VAGGEVEK(1)INELR	2	-0.19841	3
A0A384JAG9-318	A0A384JAG9	318	K	Serine hydroxymethyltransferase	Bcshm2	1	0.00164134	131.52	QATTDDFK(1)K	2	0.51515	3
A0A384JAG9-65	A0A384JAG9	65	K	Serine hydroxymethyltransferase	Bcshm2	1	7.92376e-07	119.62	AVFDALGSPMSNK(1)YSEGYPGAR	3	-0.13853	5
A0A384JAH7-139	A0A384JAH7	139	K	NmrA domain-containing protein	BCIN_02g05960	1	1.69977e-05	95.5	NYPTK(1)NFDLEDVHVEGAER	3	-0.098917	1
A0A384JAH7-97	A0A384JAH7	97	K	NmrA domain-containing protein	BCIN_02g05960	1	0.0147665	63.473	HLK(1)VSGDLGR	2	0.29741	1
A0A384JAH7-160	A0A384JAH7	160	K	NmrA domain-containing protein	BCIN_02g05960	1	2.52071e-05	102.73	IADAVAK(1)YDVDR	2	-0.60344	3
A0A384JAH7-293	A0A384JAH7	293	K	NmrA domain-containing protein	BCIN_02g05960	1	0.0161096	97.602	HINLPK(1)K	2	0.40587	1
A0A384JAI7-118	A0A384JAI7	118	K	40S ribosomal protein S26	BCIN_02g06060	1	0.00258929	94.309	VNPNQAAAK(1)A	2	0.013236	4
A0A384JAI7-19	A0A384JAI7	19	K	40S ribosomal protein S26	BCIN_02g06060	1	0.00415122	110.61	GHVK(1)PIR	2	0.10242	2
A0A384JAJ6-1019	A0A384JAJ6	1019	K	Structural maintenance of chromosomes protein	Bcsmc4	1	0.00689387	67.93	IMQVGGEK(1)LR	2	-0.9911	1
A0A384JAJ7-297	A0A384JAJ7	297	K	Uncharacterized protein	BCIN_03g00010	1	0.0201303	59.84	FIK(1)DIPANQYK	2	3.7451	1
A0A384JAL0-180	A0A384JAL0	180	K	PP28 domain-containing protein	BCIN_02g09320	1	0.000236523	77.191	LHLAGK(1)TDEAQADLAR	3	-1.5384	1
A0A384JAM1-190	A0A384JAM1	190	K	CRAL-TRIO domain-containing protein	BCIN_02g08570	1	0.0128164	61.444	GVGIGK(1)VPSVYAYVK	2	-2.7265	1
A0A384JAM1-261	A0A384JAM1	261	K	CRAL-TRIO domain-containing protein	BCIN_02g08570	1	3.84233e-06	117.27	ELLAQVPK(1)ENLPK	2	0.36829	2
A0A384JAM1-70	A0A384JAM1	70	K	CRAL-TRIO domain-containing protein	BCIN_02g08570	1	0.00212328	107.11	K(1)FDVTLAEK	2	0.51083	3
A0A384JAM1-102	A0A384JAM1	102	K	CRAL-TRIO domain-containing protein	BCIN_02g08570	1	0.00496796	97.798	TFDYK(1)EK	2	-0.092762	4
A0A384JAM1-253	A0A384JAM1	253	K	CRAL-TRIO domain-containing protein	BCIN_02g08570	1	1.79727e-05	95.197	IHVLGSGYQK(1)ELLAQVPK	3	-0.50445	2
A0A384JAM1-12	A0A384JAM1	12	K	CRAL-TRIO domain-containing protein	BCIN_02g08570	1	1.78706e-32	225.51	LDPK(1)YDQYDFPTTSPTAQSGHPGHTTPEQDAQVQQLR	4	-0.085857	1
A0A384JAM1-47	A0A384JAM1	47	K	CRAL-TRIO domain-containing protein	BCIN_02g08570	1	2.65015e-05	114.72	LK(1)LEAAGFTER	2	-1.029	3
A0A384JAM1-8	A0A384JAM1	8	K	CRAL-TRIO domain-containing protein	BCIN_02g08570	1	1.83885e-05	111.63	AATSDVK(1)LDPK	2	-0.88488	2
A0A384JAM1-109	A0A384JAM1	109	K	CRAL-TRIO domain-containing protein	BCIN_02g08570	0.999998	7.28364e-07	118.08	EKEEVFK(1)YYPQYYHK	3	-0.58285	2
A0A384JAM1-117	A0A384JAM1	117	K	CRAL-TRIO domain-containing protein	BCIN_02g08570	1	0.000216586	93.345	YYPQYYHK(1)TDK	3	0.28451	3
A0A384JAP1-17	A0A384JAP1	17	K	Uncharacterized protein	BCIN_02g07930	1	0.000523237	73.296	VHEGK(1)VAIVTGSAR	3	0.33022	2
A0A384JAP1-247	A0A384JAP1	247	K	Uncharacterized protein	BCIN_02g07930	1	0.00189794	70.089	EWDTEEVK(1)AVGK	2	1.1291	1
A0A384JAQ1-204	A0A384JAQ1	204	K	Uncharacterized protein	BCIN_02g08020	1	8.08756e-05	108.43	EELLYNK(1)EK	2	-0.87764	2
A0A384JAQ1-213	A0A384JAQ1	213	K	Uncharacterized protein	BCIN_02g08020	1	5.34983e-10	130.66	LLSNGDK(1)WEPELAAAAR	2	-2.2152	1
A0A384JAQ4-147	A0A384JAQ4	147	K	Uncharacterized protein	BCIN_02g09160	1	0.00413959	76.282	YK(1)EDLGFIR	2	0.88107	2
A0A384JAQ4-201	A0A384JAQ4	201	K	Uncharacterized protein	BCIN_02g09160	1	3.42287e-06	158.58	AAQSAK(1)LQELIR	2	1.1435	1
A0A384JAS2-74	A0A384JAS2	74	K	Bcrps20	Bcrps20	1	5.03375e-32	295.43	TPCGEGSK(1)TWDCFEMR	2	-0.99416	2
A0A384JAS2-33	A0A384JAS2	33	K	Bcrps20	Bcrps20	1	0.000203922	133.13	VESLEK(1)VCR	2	2.8046	5
A0A384JAS2-61	A0A384JAS2	61	K	Bcrps20	Bcrps20	1	2.1058e-05	117.2	LPTQTLK(1)VTTR	2	0.13467	2
A0A384JAS2-7	A0A384JAS2	7	K	Bcrps20	Bcrps20	1	0.000199927	103.08	DK(1)DFAGEGPK	2	-0.15247	3
A0A384JAS2-26	A0A384JAS2	26	K	Bcrps20	Bcrps20	1	0.0150558	102.71	ITLTSK(1)K	2	-0.096861	3
A0A384JAS2-5	A0A384JAS2	5	K	Bcrps20	Bcrps20	0.974476	4.61732e-06	97.45	SYNK(0.974)DK(0.026)DFAGEGPK	3	-0.85026	1
A0A384JAW9-74	A0A384JAW9	74	K	40S ribosomal protein S25	BCIN_03g00790	1	0.000598895	110.76	ELEEK(1)GQIK	2	-0.16089	3
A0A384JAW9-69	A0A384JAW9	69	K	40S ribosomal protein S25	BCIN_03g00790	1	0.000954602	158.76	CLK(1)ELEEK	2	-0.57899	4
A0A384JAW9-32	A0A384JAW9	32	K	40S ribosomal protein S25	BCIN_03g00790	1	4.6805e-09	160.04	AQHAVILDK(1)STSDR	3	-0.31328	2
A0A384JAW9-40	A0A384JAW9	40	K	40S ribosomal protein S25	BCIN_03g00790	1	7.97992e-07	123.75	LAK(1)DVQSYR	2	0.44613	3
A0A384JAW9-23	A0A384JAW9	23	K	40S ribosomal protein S25	BCIN_03g00790	1	0.012474	54.898	DK(1)AQHAVILDK	3	0.13544	2
A0A384JAW9-82	A0A384JAW9	82	K	40S ribosomal protein S25	BCIN_03g00790	1	9.15729e-09	162.37	IVVK(1)HHAGDIYTR	4	-0.10229	3
A0A384JAY7-384	A0A384JAY7	384	K	Bcnop56	Bcnop56	1	5.80806e-06	125.97	FLANK(1)CSIASR	2	-1.252	2
A0A384JAY7-142	A0A384JAY7	142	K	Bcnop56	Bcnop56	1	2.51579e-06	134.56	LLK(1)GLQEGDVER	2	-0.11454	1
A0A384JAY7-139	A0A384JAY7	139	K	Bcnop56	Bcnop56	1	0.00461005	86.833	LHAPK(1)LLK	2	-0.48096	2
A0A384JAY7-166	A0A384JAY7	166	K	Bcnop56	Bcnop56	1	0.00258056	133.6	VK(1)FSVQK	2	0.57574	3
A0A384JAY7-49	A0A384JAY7	49	K	Bcnop56	Bcnop56	1	1.41305e-05	148.56	MVK(1)LVNFAPYR	2	0.23454	3
A0A384JAY7-43	A0A384JAY7	43	K	Bcnop56	Bcnop56	1	2.30365e-09	182.33	EVQDAGQDLAK(1)FGK	2	-1.8173	1
A0A384JAY7-329	A0A384JAY7	329	K	Bcnop56	Bcnop56	1	0.00425803	61.976	LISHAGSLTNLSK(1)YPASTVQILGAEK	3	0.46006	1
A0A384JB03-437	A0A384JB03	437	K	Glutamate decarboxylase	BCIN_03g01040	1	0.00184469	111.17	TDNLK(1)MLR	2	1.0894	1
A0A384JB03-432	A0A384JB03	432	K	Glutamate decarboxylase	BCIN_03g01040	1	2.41082e-07	121.03	SWVVPAYTMAPK(1)TDNLK	2	0.57391	2
A0A384JB03-61	A0A384JB03	61	K	Glutamate decarboxylase	BCIN_03g01040	1	4.71919e-29	216.38	FAAEDLPEHEMPDGEMPK(1)EVAYR	3	-1.4209	3
A0A384JB03-449	A0A384JB03	449	K	Glutamate decarboxylase	BCIN_03g01040	1	0.0190432	67.169	EDFSK(1)SR	2	-0.3833	1
A0A384JB13-236	A0A384JB13	236	K	Uncharacterized protein	BCIN_02g07690	1	5.62116e-15	188.1	LVEVK(1)ENEGEGEGEGTEK	2	0.91013	1
A0A384JB13-249	A0A384JB13	249	K	Uncharacterized protein	BCIN_02g07690	1	3.06146e-33	296.73	ENEGEGEGEGTEK(1)GDVMK	2	-0.18544	3
A0A384JB16-238	A0A384JB16	238	K	Bcrpt3	Bcrpt3	1	1.86614e-14	202.33	VVGSEFVQK(1)YLGEGPR	2	1.8715	2
A0A384JB16-212	A0A384JB16	212	K	Bcrpt3	Bcrpt3	1	0.00335479	67.685	GVLLYGPPGTGK(1)TMLVK	2	-0.76031	1
A0A384JB16-416	A0A384JB16	416	K	Bcrpt3	Bcrpt3	1	0.000245654	94.122	GAQEADK(1)FDFYK	2	-1.093	2
A0A384JB54-204	A0A384JB54	204	K	Adenine deaminase	Bcaah1	1	0.00456722	66.004	EIYESAEGK(1)GIHR	3	1.0735	1
A0A384JB54-229	A0A384JB54	229	K	Adenine deaminase	Bcaah1	1	0.0027846	84.817	ALDICK(1)VER	2	0.43344	1
A0A384JB54-247	A0A384JB54	247	K	Adenine deaminase	Bcaah1	1	0.00630726	81.017	LVEDESLLK(1)R	2	0.80444	1
A0A384JB57-562	A0A384JB57	562	K	Bcrna14	Bcrna14	1	0.0122138	64.918	TDVEK(1)GTIVR	2	0.87791	1
A0A384JB67-581	A0A384JB67	581	K	Uncharacterized protein	BCIN_03g01690	1	0.00735236	70.389	IESFLASATK(1)R	2	-0.25068	3
A0A384JB76-215	A0A384JB76	215	K	Bcmir1	Bcmir1	1	3.66976e-05	110.08	VVEAIYTK(1)VDK	2	0.57173	3
A0A384JB76-173	A0A384JB76	173	K	Bcmir1	Bcmir1	1	0.000225648	81.003	LVSDPTYANGLIGGFSK(1)MLK	3	1.3712	1
A0A384JB83-119	A0A384JB83	119	K	Bcmam33	Bcmam33	1	0.00732829	74.464	SFGDEK(1)IR	2	-0.03224	2
A0A384JB83-283	A0A384JB83	283	K	Bcmam33	Bcmam33	1	0.0137852	67.169	NVK(1)GFVEA	2	-0.92419	2
A0A384JB83-80	A0A384JB83	80	K	Bcmam33	Bcmam33	1	7.09314e-29	213.72	LASEIQMEEEMK(1)EHEELPTSVK	3	0.069087	4
A0A384JB83-184	A0A384JB83	184	K	Bcmam33	Bcmam33	1	0.0157341	85.676	VNIIVEK(1)K	2	0.61541	2
A0A384JB84-34	A0A384JB84	34	K	Uncharacterized protein	BCIN_03g00005	1	0.0236318	61.962	SAYLK(1)HGK	2	-0.77368	2
A0A384JB84-37	A0A384JB84	37	K	Uncharacterized protein	BCIN_03g00005	1	9.18356e-05	109.66	HGK(1)FHQMGNK	3	-0.38246	3
A0A384JBA1-21	A0A384JBA1	21	K	Prefoldin subunit 3	Bcpac10	1	0.000498868	84.508	INMPDIQK(1)TLDTVR	2	1.3782	2
A0A384JBA2-212	A0A384JBA2	212	K	Glutathione peroxidase	Bcgpx3	1	0.0036055	119.17	VK(1)WNFEK	2	0.50422	3
A0A384JBB1-205	A0A384JBB1	205	K	Bcmas2	Bcmas2	1	5.5167e-09	152.34	GNTLGNPLLCPK(1)ER	2	0.44385	1
A0A384JBD4-200	A0A384JBD4	200	K	Bcrps5	Bcrps5	1	0.00074144	97.813	GSSNSYAIK(1)K	2	0.46368	4
A0A384JBD4-33	A0A384JBD4	33	K	Bcrps5	Bcrps5	1	6.04124e-09	176.25	LFNK(1)WSYEDVEIR	2	0.56975	5
A0A384JBE2-783	A0A384JBE2	783	K	Bccse1	Bccse1	1	2.89405e-05	134.49	LNSNPPEAFK(1)R	2	0.72471	3
A0A384JBE2-78	A0A384JBE2	78	K	Bccse1	Bccse1	1	0.0011871	75.483	NYK(1)LPQNEVFTIK	2	0.1269	1
A0A384JBE3-152	A0A384JBE3	152	K	Ribosomal protein	BCIN_03g01820	1	0.00302409	83.309	INEVK(1)STIK	2	-1.1523	1
A0A384JBE3-147	A0A384JBE3	147	K	Ribosomal protein	BCIN_03g01820	1	6.03325e-20	183.65	FPTPVSHNEDLSGK(1)INEVK	3	2.2776	2
A0A384JBE3-130	A0A384JBE3	130	K	Ribosomal protein	BCIN_03g01820	1	0.0230357	58.172	LLGPGLSK(1)AGK	2	1.3887	2
A0A384JBE3-3	A0A384JBE3	3	K	Ribosomal protein	BCIN_03g01820	1	0.000431176	99.257	SK(1)ITVAGVR	2	-0.45846	3
A0A384JBE3-118	A0A384JBE3	118	K	Ribosomal protein	BCIN_03g01820	1	7.99189e-16	209.79	YDAFVASDTLIK(1)QIPR	3	-0.1472	9
A0A384JBE3-156	A0A384JBE3	156	K	Ribosomal protein	BCIN_03g01820	1	0.00173781	114.28	STIK(1)FQLK	2	-0.1144	3
A0A384JBE3-91	A0A384JBE3	91	K	Ribosomal protein	BCIN_03g01820	1	0.000781104	85.493	HGGVDAMSADDLK(1)K	2	-1.503	2
A0A384JBE3-106	A0A384JBE3	106	K	Ribosomal protein	BCIN_03g01820	1	2.056e-06	123.29	K(1)YDAFVASDTLIK	2	0.64828	2
A0A384JBE3-24	A0A384JBE3	24	K	Ribosomal protein	BCIN_03g01820	1	1.5625e-11	160.8	TNVQSLLEYSLETK(1)K	2	-1.8038	3
A0A384JBE3-214	A0A384JBE3	214	K	Ribosomal protein	BCIN_03g01820	1	0.00334889	111.95	ASMSPPK(1)R	2	-1.2	1
A0A384JBE3-133	A0A384JBE3	133	K	Ribosomal protein	BCIN_03g01820	1	9.49597e-14	167.99	AGK(1)FPTPVSHNEDLSGK	2	0.068432	4
A0A384JBG8-62	A0A384JBG8	62	K	Uncharacterized protein	BCIN_02g09210	1	0.0350629	77.058	HPADFK(1)K	2	1.0197	1
A0A384JBI0-69	A0A384JBI0	69	K	Bcskp1	Bcskp1	1	1.27906e-06	111.6	VIEWADHHK(1)HDPAPTADDDSDSR	4	-0.7915	4
A0A384JBI6-155	A0A384JBI6	155	K	Uncharacterized protein	BCIN_03g01010	1	0.000742798	101.65	LANDNK(1)NAK	2	0.40825	1
A0A384JBI6-261	A0A384JBI6	261	K	Uncharacterized protein	BCIN_03g01010	1	0.000654987	107.21	YK(1)SSLDAGR	2	0.19759	7
A0A384JBI6-53	A0A384JBI6	53	K	Uncharacterized protein	BCIN_03g01010	1	9.71579e-10	193.06	LLIQNQDEMLK(1)TGR	3	-0.12362	7
A0A384JBI6-259	A0A384JBI6	259	K	Uncharacterized protein	BCIN_03g01010	1	1.24198e-06	144.57	MMMTSGEAVK(1)YK	2	-1.0339	15
A0A384JBI6-273	A0A384JBI6	273	K	Uncharacterized protein	BCIN_03g01010	1	0.00764351	68.657	QIVAK(1)EGVK	2	-0.013711	2
A0A384JBI6-42	A0A384JBI6	42	K	Uncharacterized protein	BCIN_03g01010	1	1.1141e-05	109.44	VK(1)LLIQNQDEMLK	2	-0.12814	3
A0A384JBI6-281	A0A384JBI6	281	K	Uncharacterized protein	BCIN_03g01010	1	3.2764e-06	142.08	SLFK(1)GAGANILR	2	0.070867	4
A0A384JBI6-112	A0A384JBI6	112	K	Uncharacterized protein	BCIN_03g01010	1	0.0135314	95.793	SMFNFK(1)K	2	-0.63135	18
A0A384JBI6-69	A0A384JBI6	69	K	Uncharacterized protein	BCIN_03g01010	1	1.92069e-05	150.1	YDGIVECFK(1)R	2	0.30476	15
A0A384JBI6-60	A0A384JBI6	60	K	Uncharacterized protein	BCIN_03g01010	1	0.00777135	67.385	K(1)YDGIVECFK	2	0.22954	2
A0A384JBI6-173	A0A384JBI6	173	K	Uncharacterized protein	BCIN_03g01010	1	8.47154e-05	114.86	QFNGLVDVYK(1)K	2	0.2159	6
A0A384JBI6-174	A0A384JBI6	174	K	Uncharacterized protein	BCIN_03g01010	1	3.36567e-08	156.81	K(1)TLASDGIAGLYR	2	0.40059	1
A0A384JBI6-106	A0A384JBI6	106	K	Uncharacterized protein	BCIN_03g01010	1	0.000178556	152.97	DTYK(1)SMFNFK	2	-0.37837	14
A0A384JBL3-401	A0A384JBL3	401	K	Aldedh domain-containing protein	BCIN_03g01130	1	2.36174e-22	197.28	EVSVVGDPFAEDTFQGPQVTK(1)AQYDR	3	0.80827	1
A0A384JBL3-192	A0A384JBL3	192	K	Aldedh domain-containing protein	BCIN_03g01130	1	3.83038e-07	119.38	YYGGYADK(1)IHGQVIDTGIAK	3	-2.6522	2
A0A384JBN5-997	A0A384JBN5	997	K	Bclhs1	Bclhs1	1	5.68427e-06	120.57	GDEGTEGK(1)PIFK	2	-1.7696	2
A0A384JBN5-323	A0A384JBN5	323	K	Bclhs1	Bclhs1	1	5.18462e-06	107.17	VSATAEK(1)VQAHGR	3	0.54538	2
A0A384JBN5-555	A0A384JBN5	555	K	Bclhs1	Bclhs1	1	0.014702	58.246	HNCDNK(1)DIR	3	-0.056337	2
A0A384JBN5-336	A0A384JBN5	336	K	Bclhs1	Bclhs1	1	0.01059	77.923	LWK(1)EAER	2	1.1062	3
A0A384JBN5-430	A0A384JBN5	430	K	Bclhs1	Bclhs1	1	0.0223251	60.398	IVGGSDK(1)IR	2	1.1491	1
A0A384JBN5-316	A0A384JBN5	316	K	Bclhs1	Bclhs1	1	0.00933257	66.55	AQK(1)VSATAEK	2	0.17867	1
A0A384JBN5-715	A0A384JBN5	715	K	Bclhs1	Bclhs1	1	1.26161e-12	203.76	LREEALNQLEGFTYK(1)AR	3	1.319	4
A0A384JBN5-672	A0A384JBN5	672	K	Bclhs1	Bclhs1	1	4.79176e-05	91.622	YETEHK(1)GLPQVPASEIAR	3	-0.53761	2
A0A384JBN5-474	A0A384JBN5	474	K	Bclhs1	Bclhs1	1	8.09752e-05	87.676	SYDGASYAAGIK(1)YIDIHK	3	-1.358	1
A0A384JBN5-375	A0A384JBN5	375	K	Bclhs1	Bclhs1	1	0.000714568	73.927	AEFEK(1)LAEGHAAR	3	-0.93386	2
A0A384JBN5-419	A0A384JBN5	419	K	Bclhs1	Bclhs1	1	6.20091e-05	173.04	TPFVQK(1)ELEK	2	0.60655	3
A0A384JBN5-529	A0A384JBN5	529	K	Bclhs1	Bclhs1	1	0.00182648	75.819	VSPGSAEK(1)QLK	2	-0.38254	1
A0A384JBN5-666	A0A384JBN5	666	K	Bclhs1	Bclhs1	1	0.000320668	82.651	TLIVIPLK(1)YETEHK	3	0.80341	1
A0A384JBP8-81	A0A384JBP8	81	K	Uncharacterized protein	BCIN_03g03150	1	0.0538138	46.001	LLAK(1)DVTK	2	0.25809	1
A0A384JBP8-77	A0A384JBP8	77	K	Uncharacterized protein	BCIN_03g03150	1	0.0333595	52.247	GLAFADK(1)LLAK	2	-0.52447	2
A0A384JBP8-164	A0A384JBP8	164	K	Uncharacterized protein	BCIN_03g03150	1	0.000180001	106.67	DPK(1)DTSASSR	2	-2.3353	1
A0A384JBQ4-149	A0A384JBQ4	149	K	Ribosomal_L2_C domain-containing protein	BCIN_03g02530	1	0.00781936	72.23	VK(1)LPSGAK	2	-1.6837	2
A0A384JBQ4-221	A0A384JBQ4	221	K	Ribosomal_L2_C domain-containing protein	BCIN_03g02530	1	6.11767e-07	100.7	GVAMNPVDHPHGGGNHQHIGK(1)ASTISR	4	0.16258	4
A0A384JBQ4-181	A0A384JBQ4	181	K	Ribosomal_L2_C domain-containing protein	BCIN_03g02530	0.999987	0.00122712	88.803	TDKPLLK(1)ASR	3	-0.16789	3
A0A384JBQ4-198	A0A384JBQ4	198	K	Ribosomal_L2_C domain-containing protein	BCIN_03g02530	1	0.00177021	144.38	NSWPK(1)TR	2	1.0795	6
A0A384JBQ4-60	A0A384JBQ4	60	K	Ribosomal_L2_C domain-containing protein	BCIN_03g02530	1	0.000216973	100.02	GAPLAK(1)VVFR	2	0.39812	4
A0A384JBQ4-46	A0A384JBQ4	46	K	Ribosomal_L2_C domain-containing protein	BCIN_03g02530	1	0.000273715	94.09	GVVK(1)DIIHDPGR	2	0.0084266	4
A0A384JBQ4-24	A0A384JBQ4	24	K	Ribosomal_L2_C domain-containing protein	BCIN_03g02530	1	0.000664559	106.6	LNK(1)APAQFR	2	0.39556	3
A0A384JBR1-307	A0A384JBR1	307	K	Bclga1	Bclga1	1	0.00209368	79.659	LDEVK(1)TSAIK	2	-0.15796	2
A0A384JBR1-247	A0A384JBR1	247	K	Bclga1	Bclga1	1	0.000192418	104.43	VCVK(1)VWELYR	2	-0.19162	1
A0A384JBS6-306	A0A384JBS6	306	K	Uncharacterized protein	BCIN_03g03380	1	0.00152075	73.885	FGLFK(1)DHVVK	3	-0.11049	2
A0A384JBS6-455	A0A384JBS6	455	K	Uncharacterized protein	BCIN_03g03380	1	0.0237492	59.597	GMWSGK(1)AAK	2	-1.3938	2
A0A384JBS6-534	A0A384JBS6	534	K	Uncharacterized protein	BCIN_03g03380	1	0.000342747	81.632	SEPFGK(1)EAHDLATR	3	-0.11135	2
A0A384JBS6-367	A0A384JBS6	367	K	Uncharacterized protein	BCIN_03g03380	1	2.01447e-10	132.51	PTESTEAPFRDEAK(1)EFLR	3	-0.42611	1
A0A384JBS6-163	A0A384JBS6	163	K	Uncharacterized protein	BCIN_03g03380	1	1.78378e-15	163.79	IEVQHDMGNPESFLDTWK(1)GK	3	0.030618	4
A0A384JBS6-98	A0A384JBS6	98	K	Uncharacterized protein	BCIN_03g03380	1	3.30662e-06	142.38	LPEEMIK(1)EGWLK	2	0.3885	2
A0A384JBS6-103	A0A384JBS6	103	K	Uncharacterized protein	BCIN_03g03380	1	0.00505355	97.068	EGWLK(1)LR	2	0.68882	1
A0A384JBS6-136	A0A384JBS6	136	K	Uncharacterized protein	BCIN_03g03380	1	0.000379087	90.476	SEDK(1)GLWQENGGR	2	0.75005	1
A0A384JBS6-724	A0A384JBS6	724	K	Uncharacterized protein	BCIN_03g03380	1	1.10122e-13	161.99	TAK(1)EAEVVYIDYGNSEK	2	-0.39322	2
A0A384JBS6-844	A0A384JBS6	844	K	Uncharacterized protein	BCIN_03g03380	1	0.0297082	54.343	GWEK(1)GFADVIK	2	-3.0619	1
A0A384JBS6-473	A0A384JBS6	473	K	Uncharacterized protein	BCIN_03g03380	1	0.000810844	85.813	AK(1)LHVGSLQR	3	-0.015604	1
A0A384JBS6-301	A0A384JBS6	301	K	Uncharacterized protein	BCIN_03g03380	1	0.00146386	74.841	AQHAK(1)FGLFK	3	-0.18665	3
A0A384JBU1-373	A0A384JBU1	373	K	Bcsis1	Bcsis1	1	0.000153313	105.2	FPTSLTAEQK(1)R	2	-2.9389	2
A0A384JBU2-84	A0A384JBU2	84	K	Transaldolase	BCIN_03g03360	1	5.35534e-05	102.4	LLVEFGK(1)EILK	2	-1.255	2
A0A384JBU2-189	A0A384JBU2	189	K	Transaldolase	BCIN_03g03360	1	2.12971e-05	117.09	ILDWYK(1)ASTGK	2	-1.4931	5
A0A384JBU2-61	A0A384JBU2	61	K	Transaldolase	BCIN_03g03360	1	5.69417e-11	141.13	LIDTAVAYGK(1)EVEGDLEK	3	0.086679	4
A0A384JBU2-51	A0A384JBU2	51	K	Transaldolase	BCIN_03g03360	1	1.82548e-08	140.35	AEYAK(1)LIDTAVAYGK	3	0.29954	8
A0A384JBU2-299	A0A384JBU2	299	K	Transaldolase	BCIN_03g03360	1	6.44434e-09	150.05	FAFNEDAMAVEK(1)LR	3	-0.68	4
A0A384JBU2-121	A0A384JBU2	121	K	Transaldolase	BCIN_03g03360	1	3.63194e-06	145.6	IIDLYK(1)EQGIDK	2	0.39164	5
A0A384JBU2-107	A0A384JBU2	107	K	Transaldolase	BCIN_03g03360	1	1.33864e-05	156.01	FSFDTK(1)ATINK	2	0.30416	6
A0A384JBU2-112	A0A384JBU2	112	K	Transaldolase	BCIN_03g03360	1	0.00141383	123.72	ATINK(1)ALR	2	0.10091	5
A0A384JBU2-69	A0A384JBU2	69	K	Transaldolase	BCIN_03g03360	1	0.0152768	72.607	EVEGDLEK(1)K	2	2.8231	3
A0A384JBU2-215	A0A384JBU2	215	K	Transaldolase	BCIN_03g03360	1	0.00737774	98.458	AIFDYYK(1)K	2	0.72984	3
A0A384JBU2-88	A0A384JBU2	88	K	Transaldolase	BCIN_03g03360	1	0.0315033	55.235	EILK(1)VVPGK	2	-0.54891	1
A0A384JBU2-93	A0A384JBU2	93	K	Transaldolase	BCIN_03g03360	1	0.000363845	90.759	VVPGK(1)VSTEVDAR	2	0.17709	3
A0A384JBU2-45	A0A384JBU2	45	K	Transaldolase	BCIN_03g03360	1	8.49503e-07	109.37	YQPQDATTNPSLILAASK(1)K	3	-0.15709	3
A0A384JBV7-106	A0A384JBV7	106	K	Superoxide dismutase [Cu-Zn]	Bcsod1	1	1.51267e-15	168.26	TDAQGNATGSVQDSHIK(1)LIGPLSVIGR	3	-0.16421	2
A0A384JBV7-89	A0A384JBV7	89	K	Superoxide dismutase [Cu-Zn]	Bcsod1	1	1.40257e-29	206.49	HVGDLGNFK(1)TDAQGNATGSVQDSHIK	4	-0.14385	4
A0A384JBV7-129	A0A384JBV7	129	K	Superoxide dismutase [Cu-Zn]	Bcsod1	1	2.44514e-20	192.25	TVVVHSGTDDLGK(1)GENEESK	3	-0.15148	6
A0A384JBX5-833	A0A384JBX5	833	K	AAA domain-containing protein	BCIN_03g02170	1	0.0666937	66.429	NLLVEK(1)K	2	-3.4814	1
A0A384JBX5-825	A0A384JBX5	825	K	AAA domain-containing protein	BCIN_03g02170	1	1.96533e-07	128.81	IVDEAYEK(1)CR	2	0.45585	2
A0A384JBX9-27	A0A384JBX9	27	K	Uncharacterized protein	BCIN_03g03620	1	0.000657576	80.387	QGK(1)LPIPGWVDTVK	2	0.36061	1
A0A384JBX9-119	A0A384JBX9	119	K	Uncharacterized protein	BCIN_03g03620	1	8.74241e-09	164.22	IGVLEQDEEK(1)GGR	2	0.1079	2
A0A384JBX9-23	A0A384JBX9	23	K	Uncharacterized protein	BCIN_03g03620	1	4.77904e-05	120.06	FIDAYAAFLK(1)R	2	1.1657	3
A0A384JBY4-139	A0A384JBY4	139	K	Uncharacterized protein	BCIN_03g03440	1	0.000925147	90.697	TDQAK(1)YFGDR	2	0.81739	3
A0A384JBY5-250	A0A384JBY5	250	K	Uncharacterized protein	BCIN_03g03940	1	2.29935e-06	112.44	DITVAK(1)DDGVRPGITAESLGK	3	-0.65871	1
A0A384JC13-59	A0A384JC13	59	K	Bcado1	Bcado1	1	7.77561e-16	173.35	HAAIYEDLLNNYSAK(1)LIAGGGAQNTAR	3	0.69973	1
A0A384JC13-239	A0A384JC13	239	K	Bcado1	Bcado1	1	0.0231379	65.246	DIK(1)EIAK	2	-0.45378	1
A0A384JC13-250	A0A384JC13	250	K	Bcado1	Bcado1	1	0.00164803	83.869	ALAALPK(1)ENK	2	-0.13103	3
A0A384JC33-250	A0A384JC33	250	K	Bcsup45	Bcsup45	1	0.0198314	66.799	LATK(1)VIK	2	-0.16484	1
A0A384JC33-17	A0A384JC33	17	K	Bcsup45	Bcsup45	1	0.00797953	71.501	NIEIWK(1)VK	2	-0.4585	3
A0A384JC51-37	A0A384JC51	37	K	NADH dehydrogenase [ubiquinone] 1 alpha subcomplex subunit	BCIN_03g02730	1	0.000240488	94.309	AGTFIAK(1)DR	2	-0.15942	1
A0A384JC59-5	A0A384JC59	5	K	Uncharacterized protein	BCIN_03g01900	1	0.00234014	136.8	PSQK(1)SFR	2	-0.22018	3
A0A384JC64-559	A0A384JC64	559	K	AA_TRNA_LIGASE_II domain-containing protein	BCIN_03g02940	1	7.99462e-05	89.358	VLLVPLSSHESFK(1)PFLK	3	0.27485	1
A0A384JC64-309	A0A384JC64	309	K	AA_TRNA_LIGASE_II domain-containing protein	BCIN_03g02940	1	0.00693828	63.989	HTQLAGK(1)TDVEK	3	1.2723	2
A0A384JC64-314	A0A384JC64	314	K	AA_TRNA_LIGASE_II domain-containing protein	BCIN_03g02940	1	0.000127953	109.11	TDVEK(1)MAIGK	2	1.1707	2
A0A384JC64-129	A0A384JC64	129	K	AA_TRNA_LIGASE_II domain-containing protein	BCIN_03g02940	1	7.11835e-06	111.12	GVK(1)VVEEEEDPSK	2	0.25454	2
A0A384JC64-457	A0A384JC64	457	K	AA_TRNA_LIGASE_II domain-containing protein	BCIN_03g02940	1	0.000645786	107.79	LESLAK(1)ELK	2	0.18302	2
A0A384JC64-399	A0A384JC64	399	K	AA_TRNA_LIGASE_II domain-containing protein	BCIN_03g02940	1	0.0214401	51.286	SAYDLSVHAK(1)K	3	0.059136	1
A0A384JC64-587	A0A384JC64	587	K	AA_TRNA_LIGASE_II domain-containing protein	BCIN_03g02940	1	0.000379134	96.604	IDDSSASIGK(1)R	2	0.7795	1
A0A384JCA9-160	A0A384JCA9	160	K	Protein YOP1	Bcyop1	1	0.00300503	83.429	VSAATDK(1)SL	2	1.3088	2
A0A384JCA9-153	A0A384JCA9	153	K	Protein YOP1	Bcyop1	1	9.00782e-09	145.43	YFSGASK(1)VSAATDK	2	1.9765	3
A0A384JCA9-20	A0A384JCA9	20	K	Protein YOP1	Bcyop1	1	9.67033e-06	106.32	ELSK(1)YPTLNNLEK	2	0.70363	1
A0A384JCD0-165	A0A384JCD0	165	K	Bcade5	Bcade5	1	1.32237e-06	97.45	GVIIPTSK(1)EEAHQGLK	3	-0.1866	3
A0A384JCD0-767	A0A384JCD0	767	K	Bcade5	Bcade5	1	0.00442812	74.464	VYTIGK(1)LIK	2	1.5345	1
A0A384JCD0-414	A0A384JCD0	414	K	Bcade5	Bcade5	1	0.00833762	79.469	FDK(1)MFYR	2	-0.87809	3
A0A384JCE1-581	A0A384JCE1	581	K	Bcdoa1	Bcdoa1	1	0.021532	50.149	LSTHWPYK(1)DR	3	0.41731	2
A0A384JCH1-392	A0A384JCH1	392	K	Bcsec61	Bcsec61	1	0.0535423	50.966	DVAK(1)QLK	2	0.055326	1
A0A384JCH1-395	A0A384JCH1	395	K	Bcsec61	Bcsec61	1	6.39838e-09	152.47	QLK(1)DQGLVMAGHR	3	0.72906	5
A0A384JCH1-411	A0A384JCH1	411	K	Bcsec61	Bcsec61	1	0.00499264	70.908	EQSMYK(1)ELK	2	-0.20362	3
A0A384JCK7-968	A0A384JCK7	968	K	Uncharacterized protein	BCIN_03g05700	1	0.015175	48.006	LTQFIPIHK(1)GPDLQEDR	3	3.8073	1
A0A384JCL4-152	A0A384JCL4	152	K	Bcfur1	Bcfur1	1	0.000569428	86.944	LFYDK(1)LPEDIAQR	2	-0.37531	2
A0A384JCL4-147	A0A384JCL4	147	K	Bcfur1	Bcfur1	1	2.81153e-08	136.3	DEETSLPK(1)LFYDK	2	-0.69441	2
A0A384JCL4-134	A0A384JCL4	134	K	Bcfur1	Bcfur1	1	0.00557273	82.452	IGK(1)ILIQR	2	0.36103	2
A0A384JCN3-198	A0A384JCN3	198	K	Uncharacterized protein	BCIN_03g05840	1	1.65677e-09	125.75	NFSGK(1)EAGEWGVAAR	2	1.6146	2
A0A384JCN7-143	A0A384JCN7	143	K	1,2-dihydroxy-3-keto-5-methylthiopentene dioxygenase	Bcadi1	1	0.00638299	92.47	LFK(1)EEPK	2	-0.052172	1
A0A384JCP8-279	A0A384JCP8	279	K	Lactamase_B domain-containing protein	BCIN_03g05490	1	1.83242e-05	95.183	ETQGK(1)FTIGDEK	2	-0.10719	1
A0A384JCT4-433	A0A384JCT4	433	K	Uncharacterized protein	BCIN_03g06200	1	0.00599622	67.952	TENIAGVK(1)DMR	2	-1.7892	2
A0A384JCT4-424	A0A384JCT4	424	K	Uncharacterized protein	BCIN_03g06200	1	0.0150434	102.77	ASEYFK(1)R	2	-0.12686	2
A0A384JCT4-226	A0A384JCT4	226	K	Uncharacterized protein	BCIN_03g06200	1	1.54965e-06	99.044	DTIEK(1)ENVDIRPTIAITR	3	0.61339	2
A0A384JCT5-161	A0A384JCT5	161	K	Bcmrpl23	Bcmrpl23	1	0.000266779	77.746	AFEGAAHPYK(1)ENLVR	2	-1.5273	3
A0A384JCU0-27	A0A384JCU0	27	K	Uncharacterized protein	BCIN_03g05210	1	0.0156269	61.409	GFYK(1)GTGSGSTGR	2	-3.8068	2
A0A384JCV3-320	A0A384JCV3	320	K	Bcpsa1	Bcpsa1	1	1.39934e-11	180.11	STIVGWNSTIGK(1)WAR	2	0.99419	3
A0A384JCV3-31	A0A384JCV3	31	K	Bcpsa1	Bcpsa1	1	0.00447208	93.649	PLVEFGNK(1)R	2	0.30676	2
A0A384JCW2-1033	A0A384JCW2	1033	K	Bcmyo2	Bcmyo2	1	0.000441902	127.76	LQEEEK(1)ELR	2	1.9982	2
A0A384JCX1-523	A0A384JCX1	523	K	Uncharacterized protein	BCIN_03g06600	1	1.61831e-10	136.26	MLAEAEK(1)YK	2	-0.40723	5
A0A384JCX1-346	A0A384JCX1	346	K	Uncharacterized protein	BCIN_03g06600	1	3.40605e-09	214.26	IQK(1)LITDYFNGK	2	-0.15139	4
A0A384JCX1-91	A0A384JCX1	91	K	Uncharacterized protein	BCIN_03g06600	1	0.000717382	103.26	HFPFK(1)VIDR	3	-0.27394	8
A0A384JCX1-511	A0A384JCX1	511	K	Uncharacterized protein	BCIN_03g06600	1	0.00198068	107.21	LSK(1)EDIER	2	0.017221	6
A0A384JCX1-457	A0A384JCX1	457	K	Uncharacterized protein	BCIN_03g06600	1	1.0529e-16	206.63	DNNLLGK(1)FELTGIPPAPR	2	0.75957	1
A0A384JCX1-244	A0A384JCX1	244	K	Uncharacterized protein	BCIN_03g06600	1	2.96822e-06	176.42	LVNHFVNEFK(1)R	3	-0.80496	6
A0A384JCX1-506	A0A384JCX1	506	K	Uncharacterized protein	BCIN_03g06600	1	0.0008045	148.52	IVITNDK(1)GR	2	0.09231	7
A0A384JCX1-106	A0A384JCX1	106	K	Uncharacterized protein	BCIN_03g06600	1	2.44637e-10	155.2	PVIEVEFK(1)GENK	2	0.84996	7
A0A384JCX1-525	A0A384JCX1	525	K	Uncharacterized protein	BCIN_03g06600	1	5.65013e-06	125.54	YK(1)AEDEAEAER	2	0.62776	12
A0A384JCX1-355	A0A384JCX1	355	K	Uncharacterized protein	BCIN_03g06600	1	7.67272e-09	168.98	LITDYFNGK(1)EPNK	3	-1.4424	4
A0A384JCX1-110	A0A384JCX1	110	K	Uncharacterized protein	BCIN_03g06600	1	0.0001433	85.046	GENK(1)QFTPEEISSMILVK	3	0.49541	4
A0A384JCX1-185	A0A384JCX1	185	K	Uncharacterized protein	BCIN_03g06600	1	2.04681e-09	126.84	IINEPTAAAIAYGLDK(1)K	3	0.62868	3
A0A384JCX1-75	A0A384JCX1	75	K	Uncharacterized protein	BCIN_03g06600	1	4.94836e-06	164.92	K(1)FADSEVQADMK	2	-0.27661	19
A0A384JCX1-323	A0A384JCX1	323	K	Uncharacterized protein	BCIN_03g06600	1	0.00368457	79.148	VLADAK(1)IDK	2	0.2226	4
A0A384JCX1-561	A0A384JCX1	561	K	Uncharacterized protein	BCIN_03g06600	1	1.61887e-20	197.1	SSLSEADHELSK(1)SIQDPAAK	3	-0.028621	4
A0A384JCX1-569	A0A384JCX1	569	K	Uncharacterized protein	BCIN_03g06600	1	7.72003e-14	175.01	SIQDPAAK(1)AELQASVDK	3	-1.6715	3
A0A384JCX1-606	A0A384JCX1	606	K	Uncharacterized protein	BCIN_03g06600	1	7.16774e-14	181.58	EEYSQQEADLEAAIK(1)K	3	-0.47655	4
A0A384JCX1-69	A0A384JCX1	69	K	Uncharacterized protein	BCIN_03g06600	1	2.26908e-15	221.59	NQVAMNPINTVFDAK(1)R	3	-0.21886	20
A0A384JCX1-98	A0A384JCX1	98	K	Uncharacterized protein	BCIN_03g06600	1	0.00211669	72.29	AGK(1)PVIEVEFK	2	0.96818	2
A0A384JCX1-499	A0A384JCX1	499	K	Uncharacterized protein	BCIN_03g06600	1	0.000152317	142.71	SNK(1)IVITNDK	2	-0.12029	4
A0A384JCX1-544	A0A384JCX1	544	K	Uncharacterized protein	BCIN_03g06600	1	9.364e-06	165.63	NALEGK(1)AYQIR	2	0.2723	4
A0A384JCX1-86	A0A384JCX1	86	K	Uncharacterized protein	BCIN_03g06600	1	1.83607e-13	157.23	KFADSEVQADMK(1)HFPFK	3	-1.9744	18
A0A384JCX4-47	A0A384JCX4	47	K	Bcqcr6	Bcqcr6	1	4.95882e-11	149.36	DDGGEGEAK(1)DPSGATPDKR	3	-0.79993	1
A0A384JCX7-207	A0A384JCX7	207	K	Uricase	BCIN_03g06830	1	0.0031657	82.417	FDK(1)AFDDAR	2	-0.36082	3
A0A384JCX7-199	A0A384JCX7	199	K	Uricase	BCIN_03g06830	1	1.45122e-08	135.5	TFAGLDAVK(1)EAIPK	2	3.2044	3
A0A384JCX7-218	A0A384JCX7	218	K	Uricase	BCIN_03g06830	1	0.00254324	65.887	NITMK(1)TFAEENSPSVQNTMYK	3	-0.86687	1
A0A384JCX7-301	A0A384JCX7	301	K	Uricase	BCIN_03g06830	1	0.0283413	84.244	TPVTPK(1)L	2	-0.53273	2
A0A384JD15-145	A0A384JD15	145	K	Bcmrps9	Bcmrps9	1	0.0127702	62.466	YHK(1)IVETLHR	3	-0.61282	1
A0A384JD19-302	A0A384JD19	302	K	Bccon7	Bccon7	1	0.000280574	91.961	MYK(1)CGHQGCEK	3	-0.68259	1
A0A384JD22-128	A0A384JD22	128	K	Uncharacterized protein	BCIN_03g06990	1	0.0131608	89.296	K(1)FGGPGAR	2	0.46409	2
A0A384JD22-87	A0A384JD22	87	K	Uncharacterized protein	BCIN_03g06990	1	0.000201787	93.766	QAISK(1)AIVAYYQK	2	0.3368	3
A0A384JD22-106	A0A384JD22	106	K	Uncharacterized protein	BCIN_03g06990	1	2.75546e-06	136.93	NQLK(1)QALVTYDR	2	0.30182	2
A0A384JD22-95	A0A384JD22	95	K	Uncharacterized protein	BCIN_03g06990	1	3.94689e-14	223.06	AIVAYYQK(1)FVDEHSK	2	-0.31917	5
A0A384JD22-102	A0A384JD22	102	K	Uncharacterized protein	BCIN_03g06990	1	8.21485e-06	132.5	FVDEHSK(1)NQLK	3	1.2645	2
A0A384JD22-26	A0A384JD22	26	K	Uncharacterized protein	BCIN_03g06990	1	0.0517936	51.787	AGK(1)GLVK	2	0.037408	2
A0A384JD22-12	A0A384JD22	12	K	Uncharacterized protein	BCIN_03g06990	1	2.44197e-07	203.61	ASNQSVQCFGK(1)K	2	0.36886	2
A0A384JD30-54	A0A384JD30	54	K	Bctom22	Bctom22	1	0.00122106	74.853	ISALK(1)DIVPASTR	2	0.34901	2
A0A384JD38-189	A0A384JD38	189	K	Uncharacterized protein	BCIN_03g07260	1	8.65788e-16	218.9	QGEDNSEAK(1)EGEPSDK	2	-0.11888	1
A0A384JD38-201	A0A384JD38	201	K	Uncharacterized protein	BCIN_03g07260	1	0.000490682	94.801	AAASK(1)EPQSK	2	-1.3408	1
A0A384JD40-240	A0A384JD40	240	K	Bcgst25	Bcgst25	1	5.09625e-15	205.18	AK(1)EVEEEEEEAPAAPK	3	-0.16924	4
A0A384JD40-412	A0A384JD40	412	K	Bcgst25	Bcgst25	1	0.000860335	87.568	EYPWADGK(1)VFK	2	-0.5836	6
A0A384JD40-273	A0A384JD40	273	K	Bcgst25	Bcgst25	1	0.000272159	131.82	PTIPLDEWK(1)R	2	0.03482	8
A0A384JD40-226	A0A384JD40	226	K	Bcgst25	Bcgst25	0.957445	0.00243437	78.342	AEAPK(0.957)AEK(0.043)PK	3	0.14035	1
A0A384JD40-38	A0A384JD40	38	K	Bcgst25	Bcgst25	1	4.08822e-15	158.37	ANNIELDIVETEPAK(1)GVSEDYLK	3	0.59295	3
A0A384JD40-254	A0A384JD40	254	K	Bcgst25	Bcgst25	1	1.13735e-15	214.45	EVEEEEEEAPAAPK(1)AK	2	0.14251	3
A0A384JD40-136	A0A384JD40	136	K	Bcgst25	Bcgst25	1	2.4595e-15	166.49	ATAK(1)CISVIEEHLLNNTYLAGER	3	0.6114	1
A0A384JD40-382	A0A384JD40	382	K	Bcgst25	Bcgst25	1	0.00239713	87.258	LDASK(1)PEDR	2	-0.53043	1
A0A384JD40-177	A0A384JD40	177	K	Bcgst25	Bcgst25	1	0.00133346	126.07	GFQFFFDK(1)K	2	-0.37033	5
A0A384JD40-86	A0A384JD40	86	K	Bcgst25	Bcgst25	1	0.00225766	99.136	TTLLGK(1)TK	2	0.17351	3
A0A384JD40-264	A0A384JD40	264	K	Bcgst25	Bcgst25	1	5.23047e-07	111.34	HPLESLAK(1)PTIPLDEWK	3	0.14786	4
A0A384JD40-404	A0A384JD40	404	K	Bcgst25	Bcgst25	1	1.61407e-11	176.4	PLVVNGK(1)EYPWADGK	3	0.05038	3
A0A384JD42-240	A0A384JD42	240	K	Uncharacterized protein	BCIN_03g07630	1	0.00888951	64.711	EDK(1)INALVR	2	-1.1572	2
A0A384JD42-127	A0A384JD42	127	K	Uncharacterized protein	BCIN_03g07630	1	9.53595e-05	128.01	MTK(1)ATLEMLK	2	-1.648	3
A0A384JD42-161	A0A384JD42	161	K	Uncharacterized protein	BCIN_03g07630	1	0.0267173	63.565	GYGK(1)VDK	2	0.59041	3
A0A384JD42-32	A0A384JD42	32	K	Uncharacterized protein	BCIN_03g07630	1	0.000519521	115.78	EAK(1)AAETEK	2	-0.044098	2
A0A384JD42-20	A0A384JD42	20	K	Uncharacterized protein	BCIN_03g07630	1	6.54523e-06	104.84	SATTTPTAQQVLIPETLLK(1)K	3	0.087773	1
A0A384JD42-107	A0A384JD42	107	K	Uncharacterized protein	BCIN_03g07630	1	0.0047129	148.54	K(1)ILQLLR	2	0.33112	2
A0A384JD42-59	A0A384JD42	59	K	Uncharacterized protein	BCIN_03g07630	1	0.00131324	88.056	YVK(1)EYRDEER	3	-0.081181	2
A0A384JD42-38	A0A384JD42	38	K	Uncharacterized protein	BCIN_03g07630	1	0.00643784	78.516	AAETEK(1)VK	2	0.6169	2
A0A384JD42-76	A0A384JD42	76	K	Uncharacterized protein	BCIN_03g07630	1	1.90074e-06	106.38	VAK(1)QSGSFYIPAEPK	3	1.6811	2
A0A384JD42-224	A0A384JD42	224	K	Uncharacterized protein	BCIN_03g07630	1	1.13379e-06	118.52	K(1)FNHYVLGGDLGNR	3	0.37245	3
A0A384JD42-100	A0A384JD42	100	K	Uncharacterized protein	BCIN_03g07630	1	0.0158585	66.073	GINK(1)IAPK	2	-0.1973	2
A0A384JD53-391	A0A384JD53	391	K	Polyadenylate-binding protein	BCIN_03g04810	1	2.07738e-05	112.42	DTPAETAEAEEK(1)K	2	3.5113	1
A0A384JD53-189	A0A384JD53	189	K	Polyadenylate-binding protein	BCIN_03g04810	1	1.16059e-40	249.96	VAQDESGASK(1)GYGFVHYETDEAAAQAIK	3	-0.1714	4
A0A384JD53-309	A0A384JD53	309	K	Polyadenylate-binding protein	BCIN_03g04810	1	0.00100468	85.813	DFK(1)GQDLYVGR	2	-0.34168	3
A0A384JD53-342	A0A384JD53	342	K	Polyadenylate-binding protein	BCIN_03g04810	1	0.000486846	90.614	ASK(1)YQGVNLYVK	2	0.42045	3
A0A384JD53-227	A0A384JD53	227	K	Polyadenylate-binding protein	BCIN_03g04810	1	0.0094664	63.076	VFVGHHIPK(1)K	3	1.2057	2
A0A384JD53-435	A0A384JD53	435	K	Polyadenylate-binding protein	BCIN_03g04810	1	2.1141e-14	197.67	SK(1)GFGFVCFNNPDEATK	2	0.20238	2
A0A384JD53-376	A0A384JD53	376	K	Polyadenylate-binding protein	BCIN_03g04810	1	9.52419e-16	217.48	ELFQSFGSITSAK(1)VMR	2	-0.16448	6
A0A384JD53-780	A0A384JD53	780	K	Polyadenylate-binding protein	BCIN_03g04810	1	3.74008e-15	205.47	NRGEGEGEAGETK(1)EGDEK	3	0.037721	2
A0A384JD53-264	A0A384JD53	264	K	Polyadenylate-binding protein	BCIN_03g04810	1	6.4147e-16	222.57	ELFEK(1)FGDVTSASLAR	2	0.02456	2
A0A384JD53-128	A0A384JD53	128	K	Polyadenylate-binding protein	BCIN_03g04810	1	9.80261e-09	159.5	ALEELNYTLIK(1)GR	2	2.2043	1
A0A384JD53-238	A0A384JD53	238	K	Polyadenylate-binding protein	BCIN_03g04810	1	1.71639e-08	130.72	FEEMK(1)ANFTNIYVK	2	2.5764	2
A0A384JD53-233	A0A384JD53	233	K	Polyadenylate-binding protein	BCIN_03g04810	1	0.00171074	100.09	QSK(1)FEEMK	2	0.65582	5
A0A384JD53-361	A0A384JD53	361	K	Polyadenylate-binding protein	BCIN_03g04810	1	6.65073e-07	189.24	NLDDDIDDEK(1)LR	2	-0.14875	3
A0A384JD53-450	A0A384JD53	450	K	Polyadenylate-binding protein	BCIN_03g04810	1	2.38688e-06	99.846	GFGFVCFNNPDEATK(1)AVSDMNQR	3	-0.38333	1
A0A384JD56-147	A0A384JD56	147	K	Glycine cleavage system H protein	Bcgcv3	1	3.55335e-15	161.04	GPEDETSAGGWVAK(1)VEVGEQGVK	3	-0.67318	3
A0A384JD56-50	A0A384JD56	50	K	Glycine cleavage system H protein	Bcgcv3	1	5.78886e-10	135.72	YTK(1)DHEWILLSPDNK	3	-0.32584	2
A0A384JD57-124	A0A384JD57	124	K	Uncharacterized protein	BCIN_03g06970	1	0.0090165	83.364	TGMK(1)IGR	2	-0.50573	2
A0A384JD57-60	A0A384JD57	60	K	Uncharacterized protein	BCIN_03g06970	1	0.00383272	90.37	VTGGMK(1)VK	2	-0.056622	6
A0A384JD57-85	A0A384JD57	85	K	Uncharacterized protein	BCIN_03g06970	1	0.000422199	86.772	CK(1)ELGITALHVK	2	-2.1237	3
A0A384JD69-212	A0A384JD69	212	K	Bcses1	Bcses1	1	6.24917e-15	171.29	EYMAK(1)TAQLEQFDEELYK	3	-1.2397	3
A0A384JD69-292	A0A384JD69	292	K	Bcses1	Bcses1	1	9.02895e-06	96.447	VHQFEK(1)IEQFVLTDPEK	3	0.32464	3
A0A384JD69-97	A0A384JD69	97	K	Bcses1	Bcses1	1	6.33416e-14	217.01	TWDDAAAEK(1)EVLLNK	2	0.3954	3
A0A384JD69-61	A0A384JD69	61	K	Bcses1	Bcses1	1	9.24076e-09	218.82	INETQK(1)EIGAK	2	-0.3578	1
A0A384JD69-140	A0A384JD69	140	K	Bcses1	Bcses1	1	3.91002e-05	114.72	TWAPQGVTVEK(1)K	2	-0.23793	2
A0A384JD69-55	A0A384JD69	55	K	Bcses1	Bcses1	1	0.000194586	77.899	TQYAATQVNSK(1)INETQK	3	-2.0912	1
A0A384JD69-79	A0A384JD69	79	K	Bcses1	Bcses1	1	0.00174646	74.392	AKEDATELLQK(1)K	3	0.3398	2
A0A384JD73-434	A0A384JD73	434	K	Bccat2	Bccat2	1	0.000224933	93.336	VQAYQGYGK(1)GLIK	2	0.82289	1
A0A384JD73-397	A0A384JD73	397	K	Bccat2	Bccat2	1	0.0134453	53.565	SNLPDPTPLK(1)FHITK	3	-0.2221	1
A0A384JD73-257	A0A384JD73	257	K	Bccat2	Bccat2	1	3.09219e-10	141.31	VMHEVDGNQLNTSELEQQFK(1)R	3	1.6042	2
A0A384JD73-262	A0A384JD73	262	K	Bccat2	Bccat2	1	0.0467803	43.808	IYEK(1)AEK	2	-0.2711	1
A0A384JD73-176	A0A384JD73	176	K	Bccat2	Bccat2	1	2.33575e-05	110.92	AAAISTAVLEFK(1)K	2	2.1258	2
A0A384JD74-27	A0A384JD74	27	K	Bcrpl25	Bcrpl25	1	0.000114152	102.52	ATLK(1)GVHSHK	3	-0.089615	1
A0A384JD74-131	A0A384JD74	131	K	Bcrpl25	Bcrpl25	1	0.000524463	90.697	INTLIRPDGSK(1)K	3	-0.25211	2
A0A384JD74-120	A0A384JD74	120	K	Bcrpl25	Bcrpl25	1	8.77683e-17	178.06	LYDIDTVK(1)INTLIRPDGSK	3	0.41081	2
A0A384JD74-85	A0A384JD74	85	K	Bcrpl25	Bcrpl25	1	3.46248e-09	162.93	VIIHPLNTESAMK(1)K	3	0.12751	4
A0A384JD74-47	A0A384JD74	47	K	Bcrpl25	Bcrpl25	1	0.000884963	97.277	RPK(1)TLQLSR	3	0.097348	3
A0A384JD74-107	A0A384JD74	107	K	Bcrpl25	Bcrpl25	1	0.0591403	43.185	AQIK(1)EALK	2	3.6105	1
A0A384JD74-103	A0A384JD74	103	K	Bcrpl25	Bcrpl25	1	0.00413271	110.9	ANK(1)AQIK	2	0.27619	2
A0A384JD74-72	A0A384JD74	72	K	Bcrpl25	Bcrpl25	1	8.44702e-11	136.49	LDEHK(1)VIIHPLNTESAMK	4	0.51448	5
A0A384JD74-23	A0A384JD74	23	K	Bcrpl25	Bcrpl25	1	0.00295485	71.524	ANAAAK(1)ATLK	2	-0.58798	1
A0A384JD77-124	A0A384JD77	124	K	Uncharacterized protein	BCIN_03g07110	1	0.0214758	59.067	HVAGK(1)VLGFFY	2	-1.9294	3
A0A384JD77-32	A0A384JD77	32	K	Uncharacterized protein	BCIN_03g07110	1	0.0053102	83.647	PSSK(1)VIVK	2	0.045164	1
A0A384JD77-36	A0A384JD77	36	K	Uncharacterized protein	BCIN_03g07110	1	6.56872e-06	128.03	VIVK(1)FLGVMQK	2	-0.24493	7
A0A384JD77-71	A0A384JD77	71	K	Uncharacterized protein	BCIN_03g07110	1	0.000167825	146.71	LNK(1)TGVISPR	2	-0.59474	3
A0A384JD77-92	A0A384JD77	92	K	Uncharacterized protein	BCIN_03g07110	1	0.000491966	117.53	WVVK(1)LLPSR	2	-0.22198	6
A0A384JD77-60	A0A384JD77	60	K	Uncharacterized protein	BCIN_03g07110	1	4.05717e-05	108.31	SGK(1)VVVQLNGR	2	0.69507	2
A0A384JD77-88	A0A384JD77	88	K	Uncharacterized protein	BCIN_03g07110	1	0.000109576	119.34	IEDFEK(1)WVVK	2	-0.27753	8
A0A384JD77-43	A0A384JD77	43	K	Uncharacterized protein	BCIN_03g07110	1	6.81748e-16	174.82	FLGVMQK(1)HGYIGEFEEVDDHR	4	0.33276	9
A0A384JD77-82	A0A384JD77	82	K	Uncharacterized protein	BCIN_03g07110	1	0.000180741	150.04	YNVK(1)IEDFEK	2	-0.27794	5
A0A384JD95-315	A0A384JD95	315	K	Uncharacterized protein	BCIN_03g06730	1	0.00321823	93.166	YK(1)LTFGGR	2	0.2519	2
A0A384JD95-385	A0A384JD95	385	K	Uncharacterized protein	BCIN_03g06730	1	0.000324424	86.803	SVDIAFDEK(1)HPLR	3	-1.2293	1
A0A384JD96-1238	A0A384JD96	1238	K	TIP120 domain-containing protein	BCIN_03g07250	1	0.000469285	85.554	IIAGLK(1)DEHDIR	3	-0.8502	1
A0A384JD96-1198	A0A384JD96	1198	K	TIP120 domain-containing protein	BCIN_03g07250	1	9.67072e-05	128.36	HK(1)VDDGLEVR	2	1.4304	2
A0A384JD98-27	A0A384JD98	27	K	Ribosomal_L7Ae domain-containing protein	BCIN_03g06530	1	0.000585463	111.61	AAK(1)NPLIEK	2	0.93641	2
A0A384JD98-33	A0A384JD98	33	K	Ribosomal_L7Ae domain-containing protein	BCIN_03g06530	1	0.0155348	100.39	NPLIEK(1)R	2	-0.036018	4
A0A384JD98-259	A0A384JD98	259	K	Ribosomal_L7Ae domain-containing protein	BCIN_03g06530	1	0.016064	85.212	ALESAIK(1)I	2	-0.082419	3
A0A384JD98-115	A0A384JD98	115	K	Ribosomal_L7Ae domain-containing protein	BCIN_03g06530	1	0.00507357	70.399	LLK(1)EATAIK	2	1.3612	2
A0A384JD98-106	A0A384JD98	106	K	Ribosomal_L7Ae domain-containing protein	BCIN_03g06530	1	0.000838542	99.973	YRPETK(1)PEK	3	0.84366	8
A0A384JD98-196	A0A384JD98	196	K	Ribosomal_L7Ae domain-containing protein	BCIN_03g06530	1	0.00402112	150.4	LGTVVHK(1)K	2	-0.39495	2
A0A384JD98-96	A0A384JD98	96	K	Ribosomal_L7Ae domain-containing protein	BCIN_03g06530	1	0.0207034	59.116	NTAAQALK(1)LLNK	2	-0.28566	1
A0A384JD98-150	A0A384JD98	150	K	Ribosomal_L7Ae domain-containing protein	BCIN_03g06530	1	3.8613e-07	122.45	YGLNHVVGLIEAK(1)K	2	0.78936	4
A0A384JD98-55	A0A384JD98	55	K	Ribosomal_L7Ae domain-containing protein	BCIN_03g06530	1	4.48287e-05	111.61	MVK(1)WPEYVR	2	-0.7042	8
A0A384JD98-242	A0A384JD98	242	K	Ribosomal_L7Ae domain-containing protein	BCIN_03g06530	1	6.80346e-07	121.68	HWGGGIMGAK(1)ANAR	3	-0.27147	9
A0A384JD98-223	A0A384JD98	223	K	Ribosomal_L7Ae domain-containing protein	BCIN_03g06530	1	2.88255e-10	143.93	LVQAIK(1)EGHDESATR	3	0.017189	2
A0A384JDA3-1244	A0A384JDA3	1244	K	MIF4G domain-containing protein	BCIN_03g06810	1	0.00435581	74.92	GWASK(1)EANK	2	-2.582	2
A0A384JDA3-575	A0A384JDA3	575	K	MIF4G domain-containing protein	BCIN_03g06810	0.999415	0.0243705	57.288	AK(0.001)EEADAK(0.999)AAAEK	3	-0.57188	1
A0A384JDA3-583	A0A384JDA3	583	K	MIF4G domain-containing protein	BCIN_03g06810	1	3.26159e-05	111.94	AQK(1)EADDELER	2	0.0045703	2
A0A384JDA3-1071	A0A384JDA3	1071	K	MIF4G domain-containing protein	BCIN_03g06810	1	7.84345e-14	174.52	MLETMSPDIK(1)DESILDK	2	-4.0819	1
A0A384JDA3-532	A0A384JDA3	532	K	MIF4G domain-containing protein	BCIN_03g06810	1	2.65015e-05	114.72	VDEAK(1)NEEAAK	2	0.053529	2
A0A384JDE5-74	A0A384JDE5	74	K	Bcbrn2	Bcbrn2	1	0.000135019	138.25	ADVSK(1)VPEVR	2	0.73296	3
A0A384JDE5-64	A0A384JDE5	64	K	Bcbrn2	Bcbrn2	1	3.63669e-08	128.68	EIEELGSK(1)GFAIK	2	0.62192	2
A0A384JDE5-178	A0A384JDE5	178	K	Bcbrn2	Bcbrn2	1	0.0344185	56.258	SFAK(1)DCGK	2	-0.66675	2
A0A384JDE5-9	A0A384JDE5	9	K	Bcbrn2	Bcbrn2	1	4.85045e-06	107.99	SASSAPFK(1)TLEGK	2	-0.72927	2
A0A384JDE5-14	A0A384JDE5	14	K	Bcbrn2	Bcbrn2	1	3.99363e-06	111.64	TLEGK(1)VALVTGSGR	2	0.8421	2
A0A384JDE8-473	A0A384JDE8	473	K	NAD-specific glutamate dehydrogenase	Bcgdh2	1	0.0184332	64.711	ELK(1)ELISR	2	2.2099	1
A0A384JDG2-200	A0A384JDG2	200	K	Bcrpa49	Bcrpa49	1	0.0208631	63.426	PAK(1)LDAAK	2	-0.69571	1
A0A384JDG5-84	A0A384JDG5	84	K	Elongation factor Tu	Bctuf1	1	1.24534e-06	106.92	QAEK(1)GMASFLDYGAIDK	2	-2.2295	1
A0A384JDG5-303	A0A384JDG5	303	K	Elongation factor Tu	Bctuf1	1	0.00141028	86.114	TK(1)VTDIETFK	2	-0.92578	1
A0A384JDG5-97	A0A384JDG5	97	K	Elongation factor Tu	Bctuf1	1	7.86802e-11	143.46	GMASFLDYGAIDK(1)APEER	2	-1.4994	2
A0A384JDG5-295	A0A384JDG5	295	K	Elongation factor Tu	Bctuf1	1	0.000134823	87.447	DSEVEIVGK(1)GDQIIK	3	0.39461	1
A0A384JDG5-311	A0A384JDG5	311	K	Elongation factor Tu	Bctuf1	1	0.00133346	126.07	VTDIETFK(1)K	2	-0.57502	3
A0A384JDG5-79	A0A384JDG5	79	K	Elongation factor Tu	Bctuf1	1	0.00755989	77.358	TTLTAAITK(1)R	2	-0.11729	2
A0A384JDG9-733	A0A384JDG9	733	K	Uncharacterized protein	BCIN_03g08260	1	3.83871e-05	96.464	STVGSFEK(1)AFFNVR	2	-1.4928	1
A0A384JDG9-273	A0A384JDG9	273	K	Uncharacterized protein	BCIN_03g08260	1	7.7249e-06	131.17	SETGAEK(1)VTDK	2	2.9429	1
A0A384JDG9-511	A0A384JDG9	511	K	Uncharacterized protein	BCIN_03g08260	1	0.00446869	87.476	YK(1)ITTWPR	2	0.49719	1
A0A384JDH5-164	A0A384JDH5	164	K	Bchem3	Bchem3	1	0.0197139	40.177	AGSNYK(1)SLSELPAGSVVGTSSVR	3	1.0999	1
A0A384JDH8-35	A0A384JDH8	35	K	Bccnb1	Bccnb1	1	5.4867e-06	174.9	LDK(1)DNSGTIER	2	-1.3683	2
A0A384JDI7-119	A0A384JDI7	119	K	Bcnap1	Bcnap1	1	1.03212e-05	138.22	YFAK(1)FTPLYQK	2	-0.48778	2
A0A384JDI7-231	A0A384JDI7	231	K	Bcnap1	Bcnap1	1	3.76068e-31	229.69	TITK(1)TYFYQNESGYGGDFIYDHAEGDK	3	-0.96557	2
A0A384JDI7-159	A0A384JDI7	159	K	Bcnap1	Bcnap1	1	7.32711e-37	273.41	SGEEDDEEHDAEQAEK(1)VDESAEK	3	0.21397	2
A0A384JDI7-329	A0A384JDI7	329	K	Bcnap1	Bcnap1	1	1.22385e-06	120.54	LELDYQLGEDIK(1)EK	2	0.30933	1
A0A384JDI7-143	A0A384JDI7	143	K	Bcnap1	Bcnap1	1	6.53237e-31	219.73	IVNGEVEPTEEEIK(1)SGEEDDEEHDAEQAEK	3	-0.41915	1
A0A384JDI7-126	A0A384JDI7	126	K	Bcnap1	Bcnap1	1	0.0133381	89.046	FTPLYQK(1)R	2	-3.0348	2
A0A384JDJ8-427	A0A384JDJ8	427	K	D-3-phosphoglycerate dehydrogenase	BCIN_03g06180	1	1.4358e-10	125.23	VNEILGDHNVDK(1)QITDNK	3	1.6558	1
A0A384JDJ8-191	A0A384JDJ8	191	K	D-3-phosphoglycerate dehydrogenase	BCIN_03g06180	1	9.33288e-05	90.498	SNELHNGVWNK(1)VSNK	3	-0.30904	2
A0A384JDJ8-118	A0A384JDJ8	118	K	D-3-phosphoglycerate dehydrogenase	BCIN_03g06180	1	0.00846668	85.265	LSEK(1)VLR	2	0.68326	2
A0A384JDJ8-273	A0A384JDJ8	273	K	D-3-phosphoglycerate dehydrogenase	BCIN_03g06180	1	0.00159589	69.971	NLIGK(1)AQFDQMK	2	-0.13693	1
A0A384JDJ8-100	A0A384JDJ8	100	K	D-3-phosphoglycerate dehydrogenase	BCIN_03g06180	1	0.0141928	62.287	SSLPEAELIEK(1)IR	2	1.7883	1
A0A384JDK9-61	A0A384JDK9	61	K	Bcccg1	Bcccg1	1	9.36448e-14	183.74	DKADESGHNTK(1)ADVHK	4	-0.39188	1
A0A384JDK9-66	A0A384JDK9	66	K	Bcccg1	Bcccg1	1	0.00259459	86.014	ADVHK(1)EAAK	2	1.5042	1
A0A384JDN0-359	A0A384JDN0	359	K	Bcura3	Bcura3	1	0.0341542	52.495	AEDPK(1)WEAER	2	-1.4369	1
A0A384JDP2-237	A0A384JDP2	237	K	Septin-type G domain-containing protein	BCIN_03g09000	1	4.3016e-14	222.16	ADTLTDEEIAAFK(1)SR	3	-0.86087	4
A0A384JDP2-330	A0A384JDP2	330	K	Septin-type G domain-containing protein	BCIN_03g09000	1	6.72574e-22	223.36	THMEELK(1)EHTNNALYENYR	3	0.2828	1
A0A384JDP2-245	A0A384JDP2	245	K	Septin-type G domain-containing protein	BCIN_03g09000	1	6.2694e-07	116.39	ILADIK(1)HHDIQIFEGPHYEK	3	0.96876	3
A0A384JDP2-377	A0A384JDP2	377	K	Septin-type G domain-containing protein	BCIN_03g09000	1	0.00179141	82.287	QLHEQK(1)LAK	3	0.79364	2
A0A384JDP2-269	A0A384JDP2	269	K	Septin-type G domain-containing protein	BCIN_03g09000	1	1.07943e-11	186.05	DDEETIAENK(1)EIMDK	2	-0.83484	3
A0A384JDP2-392	A0A384JDP2	392	K	Septin-type G domain-containing protein	BCIN_03g09000	1	0.00011948	143.5	MVFQQK(1)VAEK	2	0.7493	1
A0A384JDP2-215	A0A384JDP2	215	K	Septin-type G domain-containing protein	BCIN_03g09000	1	0.0002851	88.101	LHTK(1)VNLIPVIAK	3	-0.67151	2
A0A384JDP2-366	A0A384JDP2	366	K	Septin-type G domain-containing protein	BCIN_03g09000	1	1.14977e-06	178.15	EVNPAVK(1)QEEER	2	-0.48381	2
A0A384JDP2-415	A0A384JDP2	415	K	Septin-type G domain-containing protein	BCIN_03g09000	1	0.00476329	86.136	EMK(1)EQLER	2	-0.17799	3
A0A384JDP6-189	A0A384JDP6	189	K	Bclhp1	Bclhp1	1	2.00746e-08	125.47	YLVVEGEEGK(1)ETVK	2	0.25058	1
A0A384JDP6-54	A0A384JDP6	54	K	Bclhp1	Bclhp1	0.999998	8.52806e-32	248.18	MEDAEAKPEIK(1)EENVEAANGDVK	3	-1.3916	1
A0A384JDR5-159	A0A384JDR5	159	K	Bcscd1	Bcscd1	1	1.29629e-11	182.02	WNEGDGENDFLK(1)VFK	2	-0.68615	2
A0A384JDR5-131	A0A384JDR5	131	K	Bcscd1	Bcscd1	1	0.000685329	73.415	GHSHATNEHYYK(1)K	4	-0.25661	1
A0A384JDR5-138	A0A384JDR5	138	K	Bcscd1	Bcscd1	0.996533	2.36037e-05	96.464	VNGVWK(0.997)FAGLK(0.003)PLVR	3	-0.39794	1
A0A384JDR5-114	A0A384JDR5	114	K	Bcscd1	Bcscd1	1	0.0273064	60.019	AADLK(1)EIK	2	0.31091	2
A0A384JDR5-143	A0A384JDR5	143	K	Bcscd1	Bcscd1	1	0.00491786	71.379	FAGLK(1)PLVR	2	-0.17373	1
A0A384JDR5-109	A0A384JDR5	109	K	Bcscd1	Bcscd1	1	0.0162459	54.343	AGHQVYK(1)AADLK	3	-0.019199	2
A0A384JDR5-162	A0A384JDR5	162	K	Bcscd1	Bcscd1	1	0.00465464	102.71	VFK(1)GSYK	2	-0.87942	1
A0A384JDR5-89	A0A384JDR5	89	K	Bcscd1	Bcscd1	1	1.20863e-06	100.43	WEK(1)ISDDYVIGHHQLR	3	-0.35793	4
A0A384JDU7-90	A0A384JDU7	90	K	40S ribosomal protein S12	Bcrps12	1	1.06588e-06	106.42	LVVALCSEHK(1)IPLIK	3	-0.055218	2
A0A384JDU7-95	A0A384JDU7	95	K	40S ribosomal protein S12	Bcrps12	1	0.000120751	134.57	IPLIK(1)VPDGK	2	0.63641	6
A0A384JDU7-40	A0A384JDU7	40	K	40S ribosomal protein S12	Bcrps12	1	1.29837e-06	130.72	GVLK(1)LALMHDGLAR	2	0.046804	14
A0A384JDU7-129	A0A384JDU7	129	K	40S ribosomal protein S12	Bcrps12	1	4.47997e-20	189.56	VVNCSCVVVK(1)DWGEESQER	3	-0.80526	4
A0A384JDU7-79	A0A384JDU7	79	K	40S ribosomal protein S12	Bcrps12	1	4.33864e-15	183.36	QAHMCVLNEACEEEAYK(1)K	3	-1.3054	5
A0A384JDX5-47	A0A384JDX5	47	K	Uncharacterized protein	BCIN_03g08370	1	0.00488068	71.614	VWDSINK(1)GR	2	0.36656	2
A0A384JE08-177	A0A384JE08	177	K	Uncharacterized protein	BCIN_04g00560	1	8.06051e-07	116.27	VDGSK(1)YHLTEENAYPEEYPCR	3	-0.46328	2
A0A384JE08-141	A0A384JE08	141	K	Uncharacterized protein	BCIN_04g00560	1	0.00106614	95.642	EGLAK(1)FFER	2	-1.0826	2
A0A384JE28-68	A0A384JE28	68	K	U6 snRNA-associated Sm-like protein LSm4	Bclsm4	1	0.00716384	75.213	GNNIK(1)YLR	2	0.45121	1
A0A384JE30-646	A0A384JE30	646	K	Bcfaa2	Bcfaa2	1	0.010636	65.535	SK(1)FNSYEK	2	-1.8239	1
A0A384JE47-365	A0A384JE47	365	K	Bclys9	Bclys9	1	8.06251e-07	119.87	DLVMLQHK(1)FEIEHK	3	1.2378	2
A0A384JE47-233	A0A384JE47	233	K	Bclys9	Bclys9	1	0.00878873	69.812	DSTPYK(1)ER	2	-1.6427	2
A0A384JE47-194	A0A384JE47	194	K	Bclys9	Bclys9	1	0.000360869	71.148	FYK(1)DGNIVDVAGPELMGTAK	3	-0.50755	3
A0A384JE47-305	A0A384JE47	305	K	Bclys9	Bclys9	1	0.00793759	71.692	WAIASK(1)AK	2	-0.98714	3
A0A384JE47-146	A0A384JE47	146	K	Bclys9	Bclys9	1	0.00874475	62.466	TIEEVHK(1)AGGK	3	0.38387	1
A0A384JE47-314	A0A384JE47	314	K	Bclys9	Bclys9	1	0.000532363	114.97	FESTEEK(1)ER	2	-0.22263	3
A0A384JE47-307	A0A384JE47	307	K	Bclys9	Bclys9	1	0.000489245	117.7	AK(1)FESTEEK	2	0.47071	3
A0A384JE47-299	A0A384JE47	299	K	Bclys9	Bclys9	1	6.64796e-11	145.82	VLGSSSSTEDDLK(1)WAIASK	3	1.1124	3
A0A384JE75-77	A0A384JE75	77	K	Serine/threonine-protein phosphatase	Bcppt1	1	0.0608779	48.214	AIELDPNFGK(1)AYYR	2	1.8842	1
A0A384JE75-100	A0A384JE75	100	K	Serine/threonine-protein phosphatase	Bcppt1	1	0.00848208	85.212	DFK(1)AVVK	2	-1.0993	1
A0A384JE84-95	A0A384JE84	95	K	Ribosomal_L18e/L15P domain-containing protein	BCIN_04g01180	1	0.0314391	51.726	LLSVPK(1)VSVAALR	2	0.43789	2
A0A384JE84-165	A0A384JE84	165	K	Ribosomal_L18e/L15P domain-containing protein	BCIN_04g01180	1	0.000745815	105.36	KPYVESK(1)GR	3	0.48723	3
A0A384JE84-72	A0A384JE84	72	K	Ribosomal_L18e/L15P domain-containing protein	BCIN_04g01180	1	2.68164e-05	180.67	IASQTNK(1)EEK	2	0.018723	2
A0A384JE84-156	A0A384JE84	156	K	Ribosomal_L18e/L15P domain-containing protein	BCIN_04g01180	1	0.000117477	101.46	HFGFGPHK(1)HK	3	-0.42445	1
A0A384JE84-45	A0A384JE84	45	K	Ribosomal_L18e/L15P domain-containing protein	BCIN_04g01180	1	5.69718e-06	174.4	TEASFNK(1)VVLR	2	0.039211	7
A0A384JE84-30	A0A384JE84	30	K	Ribosomal_L18e/L15P domain-containing protein	BCIN_04g01180	1	0.00393379	114.02	LLVK(1)LYR	2	-0.17741	5
A0A384JE84-19	A0A384JE84	19	K	Ribosomal_L18e/L15P domain-containing protein	BCIN_04g01180	1	0.000130018	136.96	TPK(1)SDNVYLK	2	-0.28339	3
A0A384JE85-40	A0A384JE85	40	K	Bcacb1	Bcacb1	1	1.60971e-15	165.17	VAIGDDISK(1)AEAPGLFDIK	3	1.3202	2
A0A384JE85-83	A0A384JE85	83	K	Bcacb1	Bcacb1	1	0.00496796	97.798	IEELK(1)EK	2	0.48436	1
A0A384JE85-72	A0A384JE85	72	K	Bcacb1	Bcacb1	1	1.14867e-08	151.99	VDSGITADQAK(1)EK	2	-1.0284	3
A0A384JE85-61	A0A384JE85	61	K	Bcacb1	Bcacb1	1	1.85907e-14	202.34	AWQEK(1)VDSGITADQAK	3	-0.58469	3
A0A384JE85-78	A0A384JE85	78	K	Bcacb1	Bcacb1	1	0.000742798	101.65	YVAK(1)IEELK	2	0.0047309	3
A0A384JE89-120	A0A384JE89	120	K	Uncharacterized protein	BCIN_04g01290	1	0.00554958	95.352	AIANK(1)ER	2	-0.55272	2
A0A384JEA0-237	A0A384JEA0	237	K	Uncharacterized protein	BCIN_04g01450	1	1.82348e-06	127.71	AEDEK(1)FLVASTR	2	-0.2779	1
A0A384JEB4-8	A0A384JEB4	8	K	mRNA stability protein	BCIN_04g01460	1	8.56744e-05	95.236	NK(1)IDIASLSPDEQR	2	0.11299	2
A0A384JEB4-31	A0A384JEB4	31	K	mRNA stability protein	BCIN_04g01460	1	0.00114254	80.24	LPSK(1)ADHLAK	3	0.79107	1
A0A384JEB6-166	A0A384JEB6	166	K	Bcptc3	Bcptc3	1	0.000123327	91.932	AKPLSFDHK(1)PQNEGEK	3	-0.48609	2
A0A384JEB6-261	A0A384JEB6	261	K	Bcptc3	Bcptc3	1	0.00365944	70.808	GIVAK(1)QDLSK	2	-0.10238	2
A0A384JEB6-204	A0A384JEB6	204	K	Bcptc3	Bcptc3	1	0.0111271	80.688	AIGDFEFK(1)K	2	-0.71985	2
A0A384JEB6-303	A0A384JEB6	303	K	Bcptc3	Bcptc3	1	4.64203e-05	105.65	TK(1)EEWYDEIAK	2	-1.2081	3
A0A384JEB6-394	A0A384JEB6	394	K	Bcptc3	Bcptc3	1	0.0267173	63.565	IDPK(1)EPK	2	0.080385	1
A0A384JEB7-56	A0A384JEB7	56	K	E3 ubiquitin-protein ligase	Bcrsp5	1	0.0189705	94.262	TTTVIK(1)R	2	-0.51522	2
A0A384JEC8-280	A0A384JEC8	280	K	Serine hydroxymethyltransferase	BCIN_04g00550	1	0.00018318	80.412	VIPSPFEYADVVTTTTHK(1)SLR	3	0.031897	1
A0A384JED0-463	A0A384JED0	463	K	Bcdug1	Bcdug1	1	4.00209e-06	111.12	HWNFSSAAK(1)AVER	3	-0.50534	2
A0A384JED0-430	A0A384JED0	430	K	Bcdug1	Bcdug1	1	0.0050649	119.29	YVDEQFK(1)K	2	1.0159	2
A0A384JED0-454	A0A384JED0	454	K	Bcdug1	Bcdug1	1	1.24365e-06	99.055	WWVASPK(1)HWNFSSAAK	3	-0.22525	2
A0A384JED0-447	A0A384JED0	447	K	Bcdug1	Bcdug1	1	0.000290961	75.968	CYLQHAGK(1)WWVASPK	3	1.1915	1
A0A384JED0-472	A0A384JED0	472	K	Bcdug1	Bcdug1	1	8.43371e-05	125.17	VWGVK(1)PDLTR	2	-0.63557	3
A0A384JED0-393	A0A384JED0	393	K	Bcdug1	Bcdug1	1	0.00203846	66.401	YPSLSVHGIEGAFSQPGAK(1)TVIPAK	3	-0.71202	1
A0A384JED0-186	A0A384JED0	186	K	Bcdug1	Bcdug1	1	6.05761e-11	140.46	EDGWATEPFELTVDDK(1)GR	3	-0.083885	1
A0A384JED0-423	A0A384JED0	423	K	Bcdug1	Bcdug1	1	2.61907e-05	114.86	LVFK(1)YVDEQFK	2	0.35836	3
A0A384JED8-2294	A0A384JED8	2294	K	Bcgcn1	Bcgcn1	1	0.00582471	68.536	VVSEK(1)SVDVK	2	1.699	1
A0A384JEF0-238	A0A384JEF0	238	K	Diphosphomevalonate decarboxylase	Bcmvd1	1	4.7291e-06	97.45	AENVVPEHMK(1)EMER	3	-0.92726	3
A0A384JEF0-339	A0A384JEF0	339	K	Diphosphomevalonate decarboxylase	Bcmvd1	1	1.79829e-16	227.4	SVLGGVDGWNGK(1)DVESK	2	0.35027	1
A0A384JEF0-344	A0A384JEF0	344	K	Diphosphomevalonate decarboxylase	Bcmvd1	1	0.000320144	86.944	DVESK(1)SAEHIDER	3	-0.49184	2
A0A384JEF0-101	A0A384JEF0	101	K	Diphosphomevalonate decarboxylase	Bcmvd1	1	8.30509e-20	188.84	SALEDSDSSLPK(1)LSSYPLR	2	1.6024	1
A0A384JEF0-378	A0A384JEF0	378	K	Diphosphomevalonate decarboxylase	Bcmvd1	1	0.0061733	93.195	TEK(1)HLSA	2	0.38684	1
A0A384JEF0-247	A0A384JEF0	247	K	Diphosphomevalonate decarboxylase	Bcmvd1	1	0.00520598	70.028	EK(1)DFEGFAK	2	-0.26427	2
A0A384JEF1-128	A0A384JEF1	128	K	Ribosomal protein L19	BCIN_04g00540	1	7.09662e-16	212.95	HLYHELYHLSK(1)GNTFK	3	0.074441	12
A0A384JEF1-156	A0A384JEF1	156	K	Ribosomal protein L19	BCIN_04g00540	1	0.000986657	96.143	LLK(1)EEMDAK	2	-0.26197	5
A0A384JEF1-8	A0A384JEF1	8	K	Ribosomal protein L19	BCIN_04g00540	1	0.00031748	190.26	VNLTTQK(1)R	2	-0.48687	4
A0A384JEF1-162	A0A384JEF1	162	K	Ribosomal protein L19	BCIN_04g00540	1	0.000183923	117.93	LLKEEMDAK(1)R	3	0.24878	5
A0A384JEF1-117	A0A384JEF1	117	K	Ribosomal protein L19	BCIN_04g00540	1	1.55923e-06	115.8	IDK(1)HLYHELYHLSK	3	1.1952	8
A0A384JEF1-19	A0A384JEF1	19	K	Ribosomal protein L19	BCIN_04g00540	1	2.90307e-05	134.57	LAASVVGCGK(1)R	2	-0.67286	2
A0A384JEF1-133	A0A384JEF1	133	K	Ribosomal protein L19	BCIN_04g00540	1	0.00811753	86.472	GNTFK(1)HK	2	0.75711	3
A0A384JEH1-101	A0A384JEH1	101	K	Uncharacterized protein	BCIN_04g01920	1	0.000410622	80.387	ALGSVAPNK(1)GEYFDR	2	0.301	1
A0A384JEH3-100	A0A384JEH3	100	K	Uncharacterized protein	BCIN_04g00400	1	4.23339e-15	152.96	ASPPTTTEETTDDAK(1)VTTSDAQGDAK	3	0.26161	1
A0A384JEI6-214	A0A384JEI6	214	K	Bcilv6	Bcilv6	1	0.000251683	85.837	LAELK(1)DSDDFHPVK	3	-0.46274	2
A0A384JEK2-367	A0A384JEK2	367	K	Bcsac6	Bcsac6	1	0.00281628	74.853	K(1)FLTPSSLVAGNPK	2	-1.5355	1
A0A384JEK2-306	A0A384JEK2	306	K	Bcsac6	Bcsac6	1	0.00317658	67.519	WVNYHLK(1)AANWPR	3	1.7728	1
A0A384JEK2-266	A0A384JEK2	266	K	Bcsac6	Bcsac6	1	0.00999561	67.334	GLLNK(1)IDIK	2	0.013685	2
A0A384JEK2-270	A0A384JEK2	270	K	Bcsac6	Bcsac6	1	2.25003e-05	108.56	IDIK(1)LHPELYR	3	-0.0059726	3
A0A384JEK2-5	A0A384JEK2	5	K	Bcsac6	Bcsac6	1	0.00090087	117.4	MNIIK(1)LQR	2	-0.49524	2
A0A384JEK9-69	A0A384JEK9	69	K	RRM domain-containing protein	BCIN_04g01130	1	1.86444e-06	118.76	DADDAYHEMHNK(1)R	3	1.2625	2
A0A384JEN5-152	A0A384JEN5	152	K	Uncharacterized protein	BCIN_04g01520	1	0.00146254	70.373	ISLPGFDPK(1)ELEK	2	-0.45761	2
A0A384JEN5-296	A0A384JEN5	296	K	Uncharacterized protein	BCIN_04g01520	1	0.00141028	86.114	DK(1)IILDGVTR	2	0.52052	2
A0A384JEN5-370	A0A384JEN5	370	K	Uncharacterized protein	BCIN_04g01520	1	0.000385547	75.682	DIDIPMAK(1)GNSGEYAAK	2	-0.026726	1
A0A384JEN5-379	A0A384JEN5	379	K	Uncharacterized protein	BCIN_04g01520	1	0.000424631	92.866	GNSGEYAAK(1)VK	2	-0.0017966	2
A0A384JEP9-155	A0A384JEP9	155	K	Bcrho1	Bcrho1	1	0.000156578	95.417	IGAYK(1)SLECSAK	2	0.37341	3
A0A384JEP9-182	A0A384JEP9	182	K	Bcrho1	Bcrho1	1	0.0421137	69.998	AALLTK(1)K	2	0.065035	3
A0A384JEP9-162	A0A384JEP9	162	K	Bcrho1	Bcrho1	1	0.000121013	95.264	SLECSAK(1)TNEGVR	2	-1.3842	2
A0A384JEP9-133	A0A384JEP9	133	K	Bcrho1	Bcrho1	1	1.32572e-15	167.63	TIEELHK(1)TNQTPVSEDQAQR	3	-0.039905	3
A0A384JEP9-150	A0A384JEP9	150	K	Bcrho1	Bcrho1	1	0.00312946	82.645	VADK(1)IGAYK	2	0.81296	2
A0A384JEP9-126	A0A384JEP9	126	K	Bcrho1	Bcrho1	1	1.10251e-05	117.86	HDPK(1)TIEELHK	3	0.51348	5
A0A384JES5-237	A0A384JES5	237	K	Bcnop15	Bcnop15	1	0.00654402	69.275	VPWNK(1)IEGR	2	0.37675	2
A0A384JES5-196	A0A384JES5	196	K	Bcnop15	Bcnop15	1	0.00171812	72.705	GVAEIVSK(1)TMDK	2	-1.0852	1
A0A384JES6-122	A0A384JES6	122	K	Cytochrome b-c1 complex subunit 7	Bcqcr7	1	0.00161419	91.961	ADLESLTITK(1)K	2	0.19923	2
A0A384JET4-339	A0A384JET4	339	K	Bcach1	Bcach1	1	0.0194573	80.438	FSPDGFK(1)R	2	-0.26998	2
A0A384JET4-524	A0A384JET4	524	K	Bcach1	Bcach1	1	1.94787e-05	107.97	AFDQEGSMK(1)ALK	2	2.0406	1
A0A384JET4-411	A0A384JET4	411	K	Bcach1	Bcach1	1	0.000714568	73.927	SSK(1)YSIMHTPSTR	3	-4.0713	1
A0A384JET4-66	A0A384JET4	66	K	Bcach1	Bcach1	1	3.61039e-10	129.11	IPTMLADHVEK(1)NNLQGQLK	3	-0.25119	2
A0A384JET4-465	A0A384JET4	465	K	Bcach1	Bcach1	1	0.0117044	64.265	GLSPK(1)ER	2	-0.31566	2
A0A384JET9-365	A0A384JET9	365	K	Ketol-acid reductoisomerase, mitochondrial	Bcilv5	1	2.34076e-06	189.57	SLEFNSQK(1)DYR	2	-0.9419	3
A0A384JET9-333	A0A384JET9	333	K	Ketol-acid reductoisomerase, mitochondrial	Bcilv5	1	0.000107658	119.68	GAIDWSGK(1)FK	2	-0.60672	4
A0A384JET9-181	A0A384JET9	181	K	Ketol-acid reductoisomerase, mitochondrial	Bcilv5	1	5.43942e-14	167.28	TLYFSHGFSPVFK(1)DQTK	3	-0.6107	6
A0A384JET9-370	A0A384JET9	370	K	Ketol-acid reductoisomerase, mitochondrial	Bcilv5	1	0.00759887	73.233	EK(1)YEAEMK	2	-1.1264	1
A0A384JET9-168	A0A384JET9	168	K	Ketol-acid reductoisomerase, mitochondrial	Bcilv5	1	1.06588e-06	106.42	GK(1)TLYFSHGFSPVFK	3	-0.041216	3
A0A384JET9-60	A0A384JET9	60	K	Ketol-acid reductoisomerase, mitochondrial	Bcilv5	1	0.0185268	61.344	TIDFAGTK(1)EK	2	1.1552	2
A0A384JET9-376	A0A384JET9	376	K	Ketol-acid reductoisomerase, mitochondrial	Bcilv5	1	0.000457931	119.68	YEAEMK(1)EIR	2	0.25673	12
A0A384JET9-335	A0A384JET9	335	K	Ketol-acid reductoisomerase, mitochondrial	Bcilv5	0.999932	0.000142226	90.017	FK(1)DALKPVFNDLYDSVK	3	-2.0761	3
A0A384JET9-229	A0A384JET9	229	K	Ketol-acid reductoisomerase, mitochondrial	Bcilv5	1	2.64005e-10	128.72	GINSSIAVFQDVTGK(1)AQEK	3	-0.052068	1
A0A384JEU2-396	A0A384JEU2	396	K	Tryptophan synthase	Bctrp5	1	0.000534008	79.886	LTEHAGGAK(1)IWLK	3	-0.58568	1
A0A384JEU2-658	A0A384JEU2	658	K	Tryptophan synthase	Bctrp5	1	0.00242685	80.96	FIAATDAEAFK(1)GFR	2	3.5867	2
A0A384JEU2-647	A0A384JEU2	647	K	Tryptophan synthase	Bctrp5	1	4.92226e-06	115.24	AK(1)FIAATDAEAFK	2	0.4783	2
A0A384JEU3-468	A0A384JEU3	468	K	Bcarg4	Bcarg4	1	0.033545	60.358	VLK(1)SILG	2	-0.14372	2
A0A384JEU3-118	A0A384JEU3	118	K	Bcarg4	Bcarg4	1	0.00673021	65.056	EIGGK(1)LHTGR	3	-0.28631	1
A0A384JEU3-433	A0A384JEU3	433	K	Bcarg4	Bcarg4	1	2.71322e-08	137.21	FK(1)EDVSECFDYEK	2	0.11835	1
A0A384JEU3-113	A0A384JEU3	113	K	Bcarg4	Bcarg4	1	0.0258125	56.139	LGEIIGK(1)EIGGK	2	4.2149	1
A0A384JEU9-188	A0A384JEU9	188	K	Bcprx1	Bcprx1	1	0.000192418	104.43	SNTTFK(1)TNQK	2	1.188	1
A0A384JEX2-334	A0A384JEX2	334	K	Aspartate aminotransferase	Bcpio13	1	1.04714e-05	138.63	ALNK(1)QWLAEVK	2	1.2447	2
A0A384JEX2-330	A0A384JEX2	330	K	Aspartate aminotransferase	Bcpio13	1	8.2321e-06	109.02	IASTILNDK(1)ALNK	2	2.9281	1
A0A384JEX2-400	A0A384JEX2	400	K	Aspartate aminotransferase	Bcpio13	1	3.31049e-21	269.78	LATEHSVYATK(1)DGR	2	-0.1811	1
A0A384JEX2-341	A0A384JEX2	341	K	Aspartate aminotransferase	Bcpio13	1	3.73865e-06	155.86	QWLAEVK(1)GMADR	2	-1.3592	5
A0A384JEX2-92	A0A384JEX2	92	K	Aspartate aminotransferase	Bcpio13	1	2.85204e-11	150.91	LNK(1)EYAGITGVPDFTK	3	0.25495	2
A0A384JEX2-166	A0A384JEX2	166	K	Aspartate aminotransferase	Bcpio13	1	4.96301e-10	131.77	IYIPTPSWANHAAVFK(1)DSGLEVEK	3	1.0327	5
A0A384JEX2-174	A0A384JEX2	174	K	Aspartate aminotransferase	Bcpio13	1	0.000212185	100.88	DSGLEVEK(1)YR	2	-0.56604	2
A0A384JEX2-89	A0A384JEX2	89	K	Aspartate aminotransferase	Bcpio13	1	0.00230356	97.798	VVQAK(1)LNK	2	-0.21854	1
A0A384JEX2-415	A0A384JEX2	415	K	Aspartate aminotransferase	Bcpio13	1	0.000385975	87.083	ISVAGITSANVK(1)R	2	-0.41304	1
A0A384JEX2-55	A0A384JEX2	55	K	Aspartate aminotransferase	Bcpio13	1	0.00730105	89.296	ADSFK(1)EK	2	-0.18136	3
A0A384JF14-240	A0A384JF14	240	K	Bcvma1	Bcvma1	1	0.00217506	101.54	IAEK(1)GSYK	2	-0.52565	1
A0A384JF14-621	A0A384JF14	621	K	Bcvma1	Bcvma1	1	4.47412e-06	121.68	AVAQGQSWAK(1)VR	2	0.15007	2
A0A384JF14-521	A0A384JF14	521	K	Bcvma1	Bcvma1	1	0.00294364	67.252	YTTVLDK(1)YYEK	2	-3.8527	1
A0A384JF14-244	A0A384JF14	244	K	Bcvma1	Bcvma1	1	0.00651853	78.149	GSYK(1)VDQK	2	-0.39046	2
A0A384JF14-278	A0A384JF14	278	K	Bcvma1	Bcvma1	0.999455	0.0226097	53.21	PTTEK(0.999)LAADK(0.001)PFIVGQR	3	0.81342	1
A0A384JF14-637	A0A384JF14	637	K	Bcvma1	Bcvma1	1	5.93392e-06	109.99	SMK(1)FEVPSEGEEK	2	-0.95676	1
A0A384JF14-525	A0A384JF14	525	K	Bcvma1	Bcvma1	1	2.31707e-05	116.24	YYEK(1)DFPEFPR	2	-1.2733	2
A0A384JF14-195	A0A384JF14	195	K	Bcvma1	Bcvma1	1	0.00442812	74.464	DWDFK(1)PIMK	2	0.42853	2
A0A384JF27-280	A0A384JF27	280	K	KOW domain-containing protein	BCIN_04g02740	1	0.060392	47.749	NK(1)YSIFR	2	-0.060262	1
A0A384JF43-137	A0A384JF43	137	K	Bcglc8	Bcglc8	1	0.000155488	81.807	TPYAK(1)HYDPAEDADEIR	3	-0.027709	1
A0A384JF59-196	A0A384JF59	196	K	Bcard1	Bcard1	1	6.73764e-06	111.83	AIEEGK(1)DAEAGEK	2	-2.1396	2
A0A384JF59-187	A0A384JF59	187	K	Bcard1	Bcard1	1	4.42565e-16	176.23	EQILDEEEGDEGEAVGSAGSAK(1)DVK	3	-0.8613	1
A0A384JF70-419	A0A384JF70	419	K	Chorismate synthase	Bcaro2	1	0.000784261	86.288	YTVVGGEAAK(1)EK	2	-0.60338	1
A0A384JF73-365	A0A384JF73	365	K	AMPK1_CBM domain-containing protein	BCIN_04g01640	1	0.0121841	68.016	SAVEK(1)ELK	2	0.28799	2
A0A384JF73-559	A0A384JF73	559	K	AMPK1_CBM domain-containing protein	BCIN_04g01640	0.999994	0.00021677	87.72	AFEK(1)ELLSEIKPENSTGEPAPK	3	1.284	2
A0A384JF73-49	A0A384JF73	49	K	AMPK1_CBM domain-containing protein	BCIN_04g01640	1	2.01505e-08	125.33	DVQLANAGEK(1)IYYK	2	1.1754	2
A0A384JF73-332	A0A384JF73	332	K	AMPK1_CBM domain-containing protein	BCIN_04g01640	1	0.0250144	55.66	VPLESTK(1)VPEVVK	2	-1.0941	1
A0A384JF73-245	A0A384JF73	245	K	AMPK1_CBM domain-containing protein	BCIN_04g01640	1	2.92512e-15	153.27	TDK(1)ESYENSDALGHAPILPPVVTPQAER	3	0.60049	1
A0A384JF80-427	A0A384JF80	427	K	tRNA-synt_1g domain-containing protein	BCIN_04g04260	1	0.000402189	78.078	MDGVIPEFSPEYK(1)DEK	2	-1.1188	1
A0A384JF80-324	A0A384JF80	324	K	tRNA-synt_1g domain-containing protein	BCIN_04g04260	1	0.000100709	86.805	DNVPFHTVIFPGSQLGTGDK(1)WTK	3	-0.14662	1
A0A384JF80-88	A0A384JF80	88	K	tRNA-synt_1g domain-containing protein	BCIN_04g04260	1	0.028539	54.982	ELCDEFHK(1)K	3	-0.39719	1
A0A384JF80-409	A0A384JF80	409	K	tRNA-synt_1g domain-containing protein	BCIN_04g04260	1	0.0387493	53.968	VVK(1)FVNAK	2	1.4712	2
A0A384JF80-414	A0A384JF80	414	K	tRNA-synt_1g domain-containing protein	BCIN_04g04260	1	0.00601932	60.764	FVNAK(1)MDGVIPEFSPEYK	3	-2.6065	1
A0A384JF80-583	A0A384JF80	583	K	tRNA-synt_1g domain-containing protein	BCIN_04g04260	1	0.000396026	117.02	LAEEEAQAK(1)K	2	0.17114	1
A0A384JF80-141	A0A384JF80	141	K	tRNA-synt_1g domain-containing protein	BCIN_04g04260	1	3.47663e-07	115.73	TTTQPYCEK(1)HQSFLADR	3	0.51953	2
A0A384JF80-157	A0A384JF80	157	K	tRNA-synt_1g domain-containing protein	BCIN_04g04260	1	1.18556e-17	238.02	FVEGTCPK(1)CQYDDAR	2	-0.19285	1
A0A384JF80-343	A0A384JF80	343	K	tRNA-synt_1g domain-containing protein	BCIN_04g04260	1	7.17992e-16	167.97	LNHLSTTEYLNYENGK(1)FSK	3	-1.8395	1
A0A384JF82-247	A0A384JF82	247	K	Uncharacterized protein	BCIN_04g04280	1	0.000227603	98.105	TK(1)FSTTEVTK	2	-0.323	2
A0A384JF83-57	A0A384JF83	57	K	Uncharacterized protein	BCIN_04g04290	1	1.29828e-23	184.33	DVK(1)DLLLNVGSGGGAAPAAAGAAAGGDAAAPAEEK	3	-0.28701	1
A0A384JF83-54	A0A384JF83	54	K	Uncharacterized protein	BCIN_04g04290	1	0.012409	67.897	ALEGK(1)DVK	2	-0.89004	3
A0A384JF87-198	A0A384JF87	198	K	Uncharacterized protein	BCIN_04g04420	0.99982	0.000613668	89.507	IQEK(1)IAADKEER	3	-0.70016	1
A0A384JFB8-233	A0A384JFB8	233	K	Protein kinase domain-containing protein	BCIN_04g03430	1	0.0267173	63.565	YEK(1)IGEK	2	2.48	1
A0A384JFB8-126	A0A384JFB8	126	K	Protein kinase domain-containing protein	BCIN_04g03430	1	0.0202213	50.222	VQTIHEK(1)NLIYR	3	-0.51001	1
A0A384JFC0-156	A0A384JFC0	156	K	GOLD domain-containing protein	BCIN_04g03440	1	0.000589391	136.21	INDIVQK(1)VK	2	0.1947	2
A0A384JFC0-220	A0A384JFC0	220	K	GOLD domain-containing protein	BCIN_04g03440	1	0.00505257	97.071	SFFIK(1)QK	2	0.090301	1
A0A384JFC4-158	A0A384JFC4	158	K	Bcbrn1	Bcbrn1	1	6.85004e-06	123.67	EAYK(1)NLEVGGR	2	-0.57472	2
A0A384JFC4-189	A0A384JFC4	189	K	Bcbrn1	Bcbrn1	1	1.6632e-06	102.54	GVPQHTVYSGSK(1)GAIETFVR	3	0.62952	2
A0A384JFC4-225	A0A384JFC4	225	K	Bcbrn1	Bcbrn1	1	0.0191892	53.756	TDMYHK(1)VCR	2	-0.053739	3
A0A384JFC6-122	A0A384JFC6	122	K	Uncharacterized protein	BCIN_04g03040	1	0.00230554	103.55	IDGTAIAK(1)K	2	-0.29149	2
A0A384JFC6-324	A0A384JFC6	324	K	Uncharacterized protein	BCIN_04g03040	1	7.72999e-07	115.56	NADVVVAAIGK(1)ANFVK	2	-0.82406	1
A0A384JFC6-575	A0A384JFC6	575	K	Uncharacterized protein	BCIN_04g03040	1	0.0212706	45.825	MFHENTQK(1)DGPLYK	3	0.38366	1
A0A384JFC6-944	A0A384JFC6	944	K	Uncharacterized protein	BCIN_04g03040	1	9.53482e-06	106.58	IEAIGK(1)EMYGAEK	2	0.5397	3
A0A384JFC6-329	A0A384JFC6	329	K	Uncharacterized protein	BCIN_04g03040	1	0.0482001	44.543	ANFVK(1)GEWLK	2	1.5795	1
A0A384JFC6-921	A0A384JFC6	921	K	Uncharacterized protein	BCIN_04g03040	1	0.00274574	73.499	GVIAASEK(1)EK	2	-0.1727	1
A0A384JFC6-951	A0A384JFC6	951	K	Uncharacterized protein	BCIN_04g03040	1	1.8607e-13	167.29	EMYGAEK(1)VEFSEIAQK	2	-0.48673	1
A0A384JFC6-465	A0A384JFC6	465	K	Uncharacterized protein	BCIN_04g03040	1	0.00675618	104.06	VDLSLLK(1)R	2	0.33111	2
A0A384JFC6-581	A0A384JFC6	581	K	Uncharacterized protein	BCIN_04g03040	1	0.0258883	86.866	DGPLYK(1)R	2	-0.84835	2
A0A384JFC6-456	A0A384JFC6	456	K	Uncharacterized protein	BCIN_04g03040	1	2.4762e-06	99.407	VAQEIGIAGYELEPYGAYK(1)GK	3	3.2075	2
A0A384JFC6-906	A0A384JFC6	906	K	Uncharacterized protein	BCIN_04g03040	1	2.94314e-22	186.71	EEAIAAGAEDAIPANHWAEGGK(1)GAVDLAK	3	0.80518	2
A0A384JFC6-797	A0A384JFC6	797	K	Uncharacterized protein	BCIN_04g03040	1	3.85443e-06	128.75	FFNIK(1)CR	2	-1.4269	2
A0A384JFC6-657	A0A384JFC6	657	K	Uncharacterized protein	BCIN_04g03040	1	1.82165e-06	107.13	GITVGTAGTEK(1)GQTR	2	0.15116	1
A0A384JFD6-68	A0A384JFD6	68	K	Pyruvate carboxyltransferase domain-containing protein	BCIN_04g04810	1	0.00730726	68.846	IIPLATK(1)IR	2	0.16216	2
A0A384JFE7-408	A0A384JFE7	408	K	Bcvps1	Bcvps1	1	3.44831e-06	113.4	AVDPFDQVK(1)DIDIR	2	2.4499	2
A0A384JFE7-184	A0A384JFE7	184	K	Bcvps1	Bcvps1	1	0.00603911	76.064	QIK(1)EMVLK	2	-0.7699	1
A0A384JFG3-149	A0A384JFG3	149	K	40S ribosomal protein S6	BCIN_04g05070	1	1.34048e-05	155.97	FFGLTK(1)EDDVRK	3	0.11473	16
A0A384JFG3-131	A0A384JFG3	131	K	40S ribosomal protein S6	BCIN_04g05070	1	0.00327568	66.022	QGESDIPGVTDVVHPK(1)R	3	1.0749	2
A0A384JFG3-217	A0A384JFG3	217	K	40S ribosomal protein S6	BCIN_04g05070	1	2.87949e-08	163.51	DAASEYAAILAK(1)R	2	-0.63864	3
A0A384JFG3-165	A0A384JFG3	165	K	40S ribosomal protein S6	BCIN_04g05070	1	0.0399678	50.473	EVQPK(1)GEGK	2	-0.48891	2
A0A384JFG3-51	A0A384JFG3	51	K	40S ribosomal protein S6	BCIN_04g05070	1	2.71481e-06	136.53	GYIFK(1)ITGGNDK	2	-0.39764	3
A0A384JFG3-2	A0A384JFG3	2	K	40S ribosomal protein S6	BCIN_04g05070	1	4.46242e-06	110.14	MK(1)LNISFPANGSQK	2	-0.10303	1
A0A384JFG3-58	A0A384JFG3	58	K	40S ribosomal protein S6	BCIN_04g05070	1	2.62105e-08	134.68	ITGGNDK(1)QGFPMK	2	0.96994	7
A0A384JFG3-143	A0A384JFG3	143	K	40S ribosomal protein S6	BCIN_04g05070	1	0.011638	119.29	K(1)FFGLTK	2	0.20421	4
A0A384JFG3-205	A0A384JFG3	205	K	40S ribosomal protein S6	BCIN_04g05070	1	7.08656e-06	101.71	TK(1)DAASEYAAILAK	2	0.1346	3
A0A384JFG3-174	A0A384JFG3	174	K	40S ribosomal protein S6	BCIN_04g05070	1	0.00932263	82.305	VYTK(1)APK	2	0.76832	2
A0A384JFG3-223	A0A384JFG3	223	K	40S ribosomal protein S6	BCIN_04g05070	1	0.00227868	98.523	VSEAK(1)NAK	2	0.58146	1
A0A384JFJ2-565	A0A384JFJ2	565	K	Bcgus1	Bcgus1	1	2.37804e-20	192.64	DK(1)LEEDDNWEDFLTPDSAHK	3	-4.1592	2
A0A384JFJ2-410	A0A384JFJ2	410	K	Bcgus1	Bcgus1	1	3.18747e-05	109.16	DFILK(1)QGPSR	2	0.65652	1
A0A384JFK0-142	A0A384JFK0	142	K	Bccdc60	Bccdc60	1	1.94822e-11	149.73	LFGK(1)NFENYKEEEVSEEK	3	-0.44434	2
A0A384JFK0-690	A0A384JFK0	690	K	Bccdc60	Bccdc60	1	0.00014355	113.22	IPK(1)ETLESMR	2	-0.81314	3
A0A384JFK0-407	A0A384JFK0	407	K	Bccdc60	Bccdc60	1	0.00502187	66.267	APLSVHK(1)DGIR	3	-0.50845	2
A0A384JFK0-18	A0A384JFK0	18	K	Bccdc60	Bccdc60	1	1.24419e-05	143.97	ALENATISK(1)TK	2	0.25616	1
A0A384JFK0-354	A0A384JFK0	354	K	Bccdc60	Bccdc60	1	0.00935719	66.023	ITYGVFK(1)VSEK	2	2.5996	1
A0A384JFK0-1009	A0A384JFK0	1009	K	Bccdc60	Bccdc60	1	0.00233722	77.358	TANDK(1)ELNGK	2	-1.4962	1
A0A384JFK0-30	A0A384JFK0	30	K	Bccdc60	Bccdc60	1	0.00708518	75.571	DK(1)LIAIER	2	1.7029	1
A0A384JFK0-1017	A0A384JFK0	1017	K	Bccdc60	Bccdc60	1	0.0333406	41.876	IAK(1)MGEMK	2	0.18603	1
A0A384JFK0-148	A0A384JFK0	148	K	Bccdc60	Bccdc60	1	3.53377e-21	268.59	NFENYK(1)EEEVSEEK	3	0.035422	4
A0A384JFK0-44	A0A384JFK0	44	K	Bccdc60	Bccdc60	1	3.46063e-23	183.81	YQAQWEK(1)DGVFQPDAPSTSDIPLHSVSAAELR	3	0.11108	1
A0A384JFK0-171	A0A384JFK0	171	K	Bccdc60	Bccdc60	1	7.71466e-05	89.011	TNTPTPTTHHEDVTK(1)FTAK	4	1.2544	1
A0A384JFM3-743	A0A384JFM3	743	K	Transcription elongation factor Spt6	Bcspt6	1	3.92657e-06	119.39	VLDHGK(1)FDNLSR	3	0.86534	2
A0A384JFM3-826	A0A384JFM3	826	K	Transcription elongation factor Spt6	Bcspt6	1	0.0109073	66.073	LYK(1)DSPR	2	0.27244	1
A0A384JFM3-200	A0A384JFM3	200	K	Transcription elongation factor Spt6	Bcspt6	1	2.24258e-06	103.13	EK(1)GYVGGAEASGLDK	2	-0.41098	1
A0A384JFM3-121	A0A384JFM3	121	K	Transcription elongation factor Spt6	Bcspt6	1	0.0295834	58.815	TTQQPK(1)FK	2	-0.020578	1
A0A384JFN1-251	A0A384JFN1	251	K	Uncharacterized protein	BCIN_04g05510	1	0.010412	93.162	STLDNWK(1)R	2	0.54258	1
A0A384JFN1-654	A0A384JFN1	654	K	Uncharacterized protein	BCIN_04g05510	1	6.47221e-07	103.87	AAANK(1)DDLLNMIQHGAEK	3	-0.65977	1
A0A384JFN2-578	A0A384JFN2	578	K	Glutamine amidotransferase type-2 domain-containing protein	BCIN_04g04490	1	8.55288e-06	133.42	AIAIHNEK(1)YDE	2	0.065834	3
A0A384JFN2-533	A0A384JFN2	533	K	Glutamine amidotransferase type-2 domain-containing protein	BCIN_04g04490	1	5.55124e-10	129.88	PEWGSDIPDTK(1)EAYWYR	2	-3.783	6
A0A384JFN2-563	A0A384JFN2	563	K	Glutamine amidotransferase type-2 domain-containing protein	BCIN_04g04490	1	6.44434e-09	150.05	WTPTWSK(1)QTDPSGR	2	-1.1854	2
A0A384JFN2-423	A0A384JFN2	423	K	Glutamine amidotransferase type-2 domain-containing protein	BCIN_04g04490	1	8.26064e-06	108.97	ANK(1)STSAWGLEAR	2	0.57583	2
A0A384JFN2-17	A0A384JFN2	17	K	Glutamine amidotransferase type-2 domain-containing protein	BCIN_04g04490	1	0.012409	67.897	AFK(1)PTALR	2	0.13173	2
A0A384JFN2-211	A0A384JFN2	211	K	Glutamine amidotransferase type-2 domain-containing protein	BCIN_04g04490	1	1.39225e-05	98.337	NVPSTPVDYK(1)LLR	2	0.45632	2
A0A384JFP6-274	A0A384JFP6	274	K	Uncharacterized protein	BCIN_04g04500	1	2.00398e-10	146.86	LDQATHK(1)IGTSFTFES	2	0.040019	3
A0A384JFP6-234	A0A384JFP6	234	K	Uncharacterized protein	BCIN_04g04500	1	0.00119651	88.134	LDPLSFAK(1)VK	2	-0.66022	4
A0A384JFP6-118	A0A384JFP6	118	K	Uncharacterized protein	BCIN_04g04500	1	4.82899e-09	164.9	VNLHFK(1)QPNFHGR	3	1.4187	3
A0A384JFP6-108	A0A384JFP6	108	K	Uncharacterized protein	BCIN_04g04500	1	3.50966e-08	142.1	AEILGSFAPTTQK(1)K	2	-0.19348	1
A0A384JFP6-112	A0A384JFP6	112	K	Uncharacterized protein	BCIN_04g04500	1	0.00132826	87.476	GAK(1)VNLHFK	3	-0.12425	4
A0A384JFP6-42	A0A384JFP6	42	K	Uncharacterized protein	BCIN_04g04500	1	2.30127e-06	117.08	SNTPNNVAFK(1)VTGK	2	0.027793	5
A0A384JFP6-60	A0A384JFP6	60	K	Uncharacterized protein	BCIN_04g04500	1	8.26602e-07	98.175	STHDNATSGLLEAK(1)FTDK	3	-0.10114	1
A0A384JFP6-212	A0A384JFP6	212	K	Uncharacterized protein	BCIN_04g04500	1	0.00484736	62.648	ATWDSK(1)NTNSVGLEVASK	3	0.73561	2
A0A384JFP6-46	A0A384JFP6	46	K	Uncharacterized protein	BCIN_04g04500	1	9.37583e-08	121.44	VTGK(1)STHDNATSGLLEAK	3	-0.011379	2
A0A384JFR0-346	A0A384JFR0	346	K	Glucoamylase	BCIN_04g04190	1	6.93447e-06	101.32	ALANHK(1)VVTDSFR	3	0.11895	2
A0A384JFT0-612	A0A384JFT0	612	K	Aconitate hydratase, mitochondrial	Bcaco2	1	0.0507856	47.603	VLYK(1)VTGK	2	-0.80467	1
A0A384JFT0-245	A0A384JFT0	245	K	Aconitate hydratase, mitochondrial	Bcaco2	1	0.0271189	60.118	APK(1)ILGVR	2	-1.0494	1
A0A384JFX3-164	A0A384JFX3	164	K	40S ribosomal protein S8	BCIN_04g05190	1	6.45839e-09	174.39	VDAALEK(1)QFEAGR	2	-3.2097	6
A0A384JFX3-139	A0A384JFX3	139	K	40S ribosomal protein S8	BCIN_04g05190	1	3.03259e-05	117.2	AGQAVEEPDTK(1)K	2	-0.34943	2
A0A384JFX3-157	A0A384JFX3	157	K	40S ribosomal protein S8	BCIN_04g05190	1	2.48721e-08	139.3	FAAQGK(1)VDAALEK	2	0.16917	5
A0A384JFX6-384	A0A384JFX6	384	K	Vacuolar proton pump subunit B	Bcvma2	1	0.0122676	66.056	SAIGEK(1)LTR	2	-0.72946	3
A0A384JFX6-400	A0A384JFX6	400	K	Vacuolar proton pump subunit B	Bcvma2	1	0.000184069	78.95	DHGDVSNQLYAK(1)YAIGR	3	-1.4764	1
A0A384JFX6-79	A0A384JFX6	79	K	Vacuolar proton pump subunit B	Bcvma2	1	1.3951e-06	98.281	AVVQVFEGTHGIDVK(1)K	3	1.7549	1
A0A384JFX9-72	A0A384JFX9	72	K	Glutathione reductase	Bcglr1	1	0.0157341	85.676	TIAVESK(1)R	2	-0.92082	1
A0A384JFX9-379	A0A384JFX9	379	K	Glutathione reductase	Bcglr1	1	0.000951216	86.463	LFGGPQFK(1)DSK	2	-0.20957	2
A0A384JFX9-275	A0A384JFX9	275	K	Glutathione reductase	Bcglr1	1	0.00265682	85.622	NSSQSK(1)IEK	2	-0.25034	1
A0A384JFY2-219	A0A384JFY2	219	K	Aldo_ket_red domain-containing protein	BCIN_04g06450	1	0.000134268	114.89	GFLTGQIK(1)SR	2	0.39815	2
A0A384JFY2-89	A0A384JFY2	89	K	Aldo_ket_red domain-containing protein	BCIN_04g06450	1	0.000609871	90.614	FAFK(1)ANADGTR	2	0.053318	3
A0A384JFY2-146	A0A384JFY2	146	K	Aldo_ket_red domain-containing protein	BCIN_04g06450	1	0.000737361	98.04	TVEAMAELK(1)R	2	0.15631	2
A0A384JFY2-314	A0A384JFY2	314	K	Aldo_ket_red domain-containing protein	BCIN_04g06450	1	1.45867e-05	112.44	TAIEK(1)VQIGGAR	2	-0.86236	2
A0A384JFZ5-50	A0A384JFZ5	50	K	Uncharacterized protein	BCIN_04g05440	1	1.06439e-13	163.45	SSPFGGSSHAK(1)GIVLEK	2	0.097823	3
A0A384JFZ5-39	A0A384JFZ5	39	K	Uncharacterized protein	BCIN_04g05440	1	1.01759e-14	173.98	ALGTAFK(1)SSPFGGSSHAK	2	-0.49534	4
A0A384JFZ5-56	A0A384JFZ5	56	K	Uncharacterized protein	BCIN_04g05440	1	1.99178e-06	123.95	GIVLEK(1)VGVEAK	2	-0.10088	3
A0A384JFZ5-30	A0A384JFZ5	30	K	Uncharacterized protein	BCIN_04g05440	1	0.0180443	82.426	WSDLSYK(1)K	2	0.78385	4
A0A384JFZ5-114	A0A384JFZ5	114	K	Uncharacterized protein	BCIN_04g05440	1	0.0424795	49.06	AK(1)GDIPGVR	2	2.163	2
A0A384JFZ5-126	A0A384JFZ5	126	K	Uncharacterized protein	BCIN_04g05440	1	0.00091425	73.722	VVK(1)VSGVGLSALWK	2	-2.0027	2
A0A384JG41-169	A0A384JG41	169	K	Proteasome subunit beta	Bcpre1	1	0.00470679	122.52	MCTDELK(1)R	2	-0.58654	4
A0A384JG41-29	A0A384JG41	29	K	Proteasome subunit beta	Bcpre1	1	0.000889255	87.216	GATILK(1)ASDDK	2	1.5953	2
A0A384JG48-203	A0A384JG48	203	K	Bccdc10	Bccdc10	1	3.96406e-06	129.34	IK(1)EEFAFHNLK	3	0.06949	2
A0A384JG48-17	A0A384JG48	17	K	Bccdc10	Bccdc10	1	1.12645e-05	96.052	HAPQPSVFPK(1)SHVGFDSITSQIER	4	-1.0068	1
A0A384JG49-37	A0A384JG49	37	K	Bcscs2	Bcscs2	1	0.00797953	71.501	TPVGFK(1)VK	2	0.40868	2
A0A384JG51-131	A0A384JG51	131	K	Uncharacterized protein	BCIN_05g00180	1	0.00162722	103.26	MK(1)EIAEVK	2	-0.1707	6
A0A384JG51-67	A0A384JG51	67	K	Uncharacterized protein	BCIN_05g00180	1	2.32043e-11	162.37	NNAAMNPK(1)NTIFDIK	2	0.19769	9
A0A384JG51-514	A0A384JG51	514	K	Uncharacterized protein	BCIN_05g00180	1	9.18281e-26	257.73	SANITIANSVGK(1)LSSSEIEK	3	0.23748	4
A0A384JG51-88	A0A384JG51	88	K	Uncharacterized protein	BCIN_05g00180	1	2.42169e-15	158.44	RFDDPHTTK(1)DIQSWPFTVVDK	3	0.9673	8
A0A384JG51-566	A0A384JG51	566	K	Uncharacterized protein	BCIN_05g00180	1	6.96678e-10	141	VEEIISDPTMSIK(1)FK	2	-0.29222	11
A0A384JG51-144	A0A384JG51	144	K	Uncharacterized protein	BCIN_05g00180	1	0.000144899	82.865	VEK(1)AVITVPAYFNDNQR	3	-2.6409	3
A0A384JG51-522	A0A384JG51	522	K	Uncharacterized protein	BCIN_05g00180	1	0.000361281	70.944	LSSSEIEK(1)MVADAAEFK	2	-0.77504	2
A0A384JG51-609	A0A384JG51	609	K	Uncharacterized protein	BCIN_05g00180	1	0.025745	58.474	AVTK(1)AMSTR	2	1.5909	3
A0A384JG51-74	A0A384JG51	74	K	Uncharacterized protein	BCIN_05g00180	1	0.007364	98.582	NTIFDIK(1)R	2	-0.1588	8
A0A384JG51-246	A0A384JG51	246	K	Uncharacterized protein	BCIN_05g00180	1	1.38648e-10	146.6	ATAGDTHLGGQDFDTNLLDHFK(1)K	4	0.096811	11
A0A384JG51-334	A0A384JG51	334	K	Uncharacterized protein	BCIN_05g00180	1	3.09854e-09	174.62	SK(1)VDEIVLVGGSTR	2	-0.058755	3
A0A384JG51-332	A0A384JG51	332	K	Uncharacterized protein	BCIN_05g00180	1	0.0368322	54.982	DANIDK(1)SK	2	0.7549	1
A0A384JG51-192	A0A384JG51	192	K	Uncharacterized protein	BCIN_05g00180	1	2.26336e-10	143.4	IINEPTAAAIAYGLGAGK(1)SNK	3	0.73677	3
A0A384JG51-429	A0A384JG51	429	K	Uncharacterized protein	BCIN_05g00180	1	0.0111271	80.688	GQTVPTIK(1)K	2	-0.53243	2
A0A384JG51-361	A0A384JG51	361	K	Uncharacterized protein	BCIN_05g00180	1	9.21238e-05	179.1	LLSEFFDNK(1)K	2	-0.060189	4
A0A384JG51-531	A0A384JG51	531	K	Uncharacterized protein	BCIN_05g00180	1	4.90171e-16	212.95	MVADAAEFK(1)SSDDAFSK	3	0.065417	19
A0A384JG51-137	A0A384JG51	137	K	Uncharacterized protein	BCIN_05g00180	1	0.00456968	73.573	EIAEVK(1)LGK	2	0.44887	2
A0A384JG51-59	A0A384JG51	59	K	Uncharacterized protein	BCIN_05g00180	1	3.97171e-14	219.97	LIGESAK(1)NNAAMNPK	2	-3.2005	3
A0A384JG51-498	A0A384JG51	498	K	Uncharacterized protein	BCIN_05g00180	1	0.000126398	136.02	VTATEK(1)TSGR	2	-1.6955	2
A0A384JG51-544	A0A384JG51	544	K	Uncharacterized protein	BCIN_05g00180	1	1.86949e-11	220.21	RFESK(1)QQLESYISR	3	-1.6533	8
A0A384JG51-539	A0A384JG51	539	K	Uncharacterized protein	BCIN_05g00180	1	0.000934916	172.59	SSDDAFSK(1)R	2	-0.1336	6
A0A384JG52-194	A0A384JG52	194	K	Bcguk1	Bcguk1	1	0.00179351	82.494	GTEK(1)EESIQK	2	1.0668	1
A0A384JG52-241	A0A384JG52	241	K	Bcguk1	Bcguk1	1	1.80772e-06	127.56	ELEDYIFGK(1)EGK	2	-1.0052	2
A0A384JG52-213	A0A384JG52	213	K	Bcguk1	Bcguk1	1	0.0196086	52.527	LELEYSK(1)TEGVHDK	3	0.017441	1
A0A384JG55-293	A0A384JG55	293	K	PKS_ER domain-containing protein	BCIN_05g00340	1	0.00684813	90.862	FK(1)GTVFR	2	-0.60612	2
A0A384JG89-99	A0A384JG89	99	K	MICOS complex subunit MIC12	BCIN_04g05780	1	0.00139738	93.556	WK(1)MEGAVSR	2	-0.66676	2
A0A384JG93-138	A0A384JG93	138	K	Uncharacterized protein	BCIN_05g00580	1	9.5286e-10	138.19	PK(1)DFDEWIVR	2	0.056563	5
A0A384JG93-80	A0A384JG93	80	K	Uncharacterized protein	BCIN_05g00580	1	3.35709e-10	139.44	YFDDCIDEALPK(1)EDDWYTHER	3	1.8719	1
A0A384JG93-236	A0A384JG93	236	K	Uncharacterized protein	BCIN_05g00580	1	0.000671221	93.096	TLFGK(1)EGEVK	2	0.30183	2
A0A384JG93-505	A0A384JG93	505	K	Uncharacterized protein	BCIN_05g00580	1	2.09463e-17	232.74	LVEGAQAFQNK(1)DLPAR	2	0.063925	2
A0A384JG93-438	A0A384JG93	438	K	Uncharacterized protein	BCIN_05g00580	1	0.000422892	121.9	LQEK(1)DIYSR	2	-0.01	3
A0A384JGA3-92	A0A384JGA3	92	K	Bcatx1	Bcatx1	1	4.39552e-14	188.41	INTAEVDGVSK(1)DIVTIK	2	0.63943	1
A0A384JGA3-63	A0A384JGA3	63	K	Bcatx1	Bcatx1	1	0.000146102	82.635	GQTATVIGK(1)PELDFDTVYEK	3	0.97045	2
A0A384JGA7-426	A0A384JGA7	426	K	Bcgut2	Bcgut2	1	0.00121697	94.692	PLVK(1)DPNAK	2	0.62474	1
A0A384JGA7-291	A0A384JGA7	291	K	Bcgut2	Bcgut2	1	0.0382393	51.445	DLIDEK(1)DGK	2	0.37557	1
A0A384JGC8-685	A0A384JGC8	685	K	Bcmet6	Bcmet6	1	2.20143e-05	105.65	LLK(1)VFVDEAYPR	2	-0.10228	4
A0A384JGC8-468	A0A384JGC8	468	K	Bcmet6	Bcmet6	1	3.89e-09	167.32	GEITAEEYEK(1)FIEK	2	0.16917	3
A0A384JGC8-342	A0A384JGC8	342	K	Bcmet6	Bcmet6	1	0.0109201	48.968	VIVATSSSLLHTPHTLASEK(1)K	4	-0.81422	1
A0A384JGC8-554	A0A384JGC8	554	K	Bcmet6	Bcmet6	1	0.00421368	139.88	YAVSISK(1)K	2	0.13456	3
A0A384JGC8-385	A0A384JGC8	385	K	Bcmet6	Bcmet6	1	2.64659e-22	195.53	AVTEGPASVSAELEANAK(1)SIQAR	3	-0.16218	2
A0A384JGC8-407	A0A384JGC8	407	K	Bcmet6	Bcmet6	1	0.0174937	67.897	QSK(1)IVEK	2	4.4546	1
A0A384JGC8-48	A0A384JGC8	48	K	Bcmet6	Bcmet6	1	3.93388e-06	151.29	LAHWK(1)IQK	2	0.12586	8
A0A384JGC8-682	A0A384JGC8	682	K	Bcmet6	Bcmet6	1	0.00730105	89.296	SDAK(1)LLK	2	-0.32439	2
A0A384JGC8-715	A0A384JGC8	715	K	Bcmet6	Bcmet6	1	6.84672e-05	171.92	VPSEQEIK(1)DR	2	0.22046	3
A0A384JGC8-125	A0A384JGC8	125	K	Bcmet6	Bcmet6	1	4.15156e-20	182.22	WFDSNYHYVK(1)PTLQDNQSFK	3	0.9512	5
A0A384JGC8-141	A0A384JGC8	141	K	Bcmet6	Bcmet6	1	0.000552294	113.71	LTSDPK(1)AVR	2	0.4416	3
A0A384JGC8-29	A0A384JGC8	29	K	Bcmet6	Bcmet6	1	8.81281e-16	171.35	ATEAYWGQK(1)ISQADLLAEAK	3	-0.66528	5
A0A384JGC8-301	A0A384JGC8	301	K	Bcmet6	Bcmet6	1	0.00127284	145.16	NIWK(1)TNLK	2	0.6988	5
A0A384JGC8-85	A0A384JGC8	85	K	Bcmet6	Bcmet6	1	6.45635e-11	147.09	YTK(1)HGLDPIDQYFAMGR	3	-0.98837	8
A0A384JGC8-40	A0A384JGC8	40	K	Bcmet6	Bcmet6	1	8.10375e-06	166.48	ISQADLLAEAK(1)R	2	0.31323	3
A0A384JGC8-547	A0A384JGC8	547	K	Bcmet6	Bcmet6	1	0.00129701	87.184	ESK(1)YAVSISK	2	-0.63069	4
A0A384JGC8-458	A0A384JGC8	458	K	Bcmet6	Bcmet6	1	3.94996e-10	204.13	FTK(1)GEITAEEYEK	2	-0.0043273	2
A0A384JGC8-400	A0A384JGC8	400	K	Bcmet6	Bcmet6	1	0.00646497	92.187	TNDPK(1)VK	2	0.079372	2
A0A384JGC8-758	A0A384JGC8	758	K	Bcmet6	Bcmet6	1	1.43909e-11	212.59	AALTNMVNAAK(1)FYR	2	-0.55039	5
A0A384JGC8-226	A0A384JGC8	226	K	Bcmet6	Bcmet6	1	0.00220069	88.495	AAFK(1)PTYEK	2	-0.27602	5
A0A384JGC8-135	A0A384JGC8	135	K	Bcmet6	Bcmet6	1	5.39633e-24	202.84	WFDSNYHYVKPTLQDNQSFK(1)LTSDPK	4	-0.54309	9
A0A384JGC8-231	A0A384JGC8	231	K	Bcmet6	Bcmet6	1	1.70586e-11	174.87	PTYEK(1)LASLGDEIPK	2	-1.4672	12
A0A384JGC8-633	A0A384JGC8	633	K	Bcmet6	Bcmet6	1	1.27469e-09	226.04	EAYLDWAVK(1)SFR	2	0.17487	4
A0A384JGC8-544	A0A384JGC8	544	K	Bcmet6	Bcmet6	1	0.00118469	84.882	PAPMTVK(1)ESK	2	-0.96451	2
A0A384JGC8-411	A0A384JGC8	411	K	Bcmet6	Bcmet6	1	0.00158466	118.74	IVEK(1)DYNR	2	0.13713	4
A0A384JGC8-171	A0A384JGC8	171	K	Bcmet6	Bcmet6	1	1.59889e-10	140.46	PVLVGPVSFLHLGK(1)PDR	3	-0.81633	4
A0A384JGC8-150	A0A384JGC8	150	K	Bcmet6	Bcmet6	1	0.00172069	83.182	EAK(1)EAGITTR	2	0.22823	3
A0A384JGH7-225	A0A384JGH7	225	K	Uncharacterized protein	BCIN_05g01260	1	0.00703307	150.04	KEEVADLK(1)K	2	0.54601	2
A0A384JGH7-660	A0A384JGH7	660	K	Uncharacterized protein	BCIN_05g01260	1	3.13073e-10	147.1	GSDFATQLK(1)DIDEWK	2	-1.4588	1
A0A384JGH7-701	A0A384JGH7	701	K	Uncharacterized protein	BCIN_05g01260	1	0.0020385	105.52	YK(1)LPEAPK	2	-0.16408	4
A0A384JGH7-500	A0A384JGH7	500	K	Uncharacterized protein	BCIN_05g01260	1	4.53373e-15	151.96	FLVDTAK(1)EGYQTASSAVDQMK	3	0.20089	1
A0A384JGH7-197	A0A384JGH7	197	K	Uncharacterized protein	BCIN_05g01260	1	0.00767666	72.879	ETILTK(1)AR	2	2.4023	1
A0A384JGH7-424	A0A384JGH7	424	K	Uncharacterized protein	BCIN_05g01260	1	0.0276799	43.958	TVGK(1)EWEHPK	3	-1.0711	2
A0A384JGH7-114	A0A384JGH7	114	K	Uncharacterized protein	BCIN_05g01260	1	0.000159547	87.468	SAFGNAFGHMEDIYQK(1)SNAVEK	3	0.18591	2
A0A384JGH7-230	A0A384JGH7	230	K	Uncharacterized protein	BCIN_05g01260	1	6.08681e-06	134.38	SLEK(1)EMDNFPR	2	-3.4034	4
A0A384JGH7-751	A0A384JGH7	751	K	Uncharacterized protein	BCIN_05g01260	1	0.0033908	67.952	THQDQPIEELK(1)K	3	1.6258	2
A0A384JGH7-651	A0A384JGH7	651	K	Uncharacterized protein	BCIN_05g01260	1	0.00334414	65.565	LPK(1)GSDFATQLK	2	0.63349	1
A0A384JGH7-430	A0A384JGH7	430	K	Uncharacterized protein	BCIN_05g01260	1	0.0247361	51.193	EWEHPK(1)DK	3	0.57732	2
A0A384JGH7-211	A0A384JGH7	211	K	Uncharacterized protein	BCIN_05g01260	1	0.00156735	105.52	MK(1)TELESK	2	-1.3663	2
A0A384JGH7-243	A0A384JGH7	243	K	Uncharacterized protein	BCIN_05g01260	1	6.28717e-05	98.156	GMELAK(1)MDIFK	2	-1.8321	14
A0A384JGH7-699	A0A384JGH7	699	K	Uncharacterized protein	BCIN_05g01260	1	0.00317253	93.374	ALLETK(1)YK	2	-0.39012	3
A0A384JGH7-169	A0A384JGH7	169	K	Uncharacterized protein	BCIN_05g01260	1	0.000272519	77.324	WEGIVK(1)DLHQSCEDR	3	0.19816	2
A0A384JGI5-165	A0A384JGI5	165	K	Bckgd1	Bckgd1	1	0.0242995	44.511	GHHK(1)ADIDPLGIR	3	1.1629	2
A0A384JGI5-266	A0A384JGI5	266	K	Bckgd1	Bckgd1	0.994392	0.000329025	89.624	IEVDK(0.006)PFK(0.994)YSIDEK	3	0.148	1
A0A384JGI5-407	A0A384JGI5	407	K	Bckgd1	Bckgd1	1	2.10185e-10	143.19	VQLSLVANPSHLEAEDPVVLGK(1)TR	3	1.1218	1
A0A384JGI5-728	A0A384JGI5	728	K	Bckgd1	Bckgd1	1	0.000588985	70.26	TYTPLQHISK(1)DQGK	3	-0.13133	1
A0A384JGI5-941	A0A384JGI5	941	K	Bckgd1	Bckgd1	1	8.82421e-06	117.7	ADNNIK(1)DTAFTR	2	0.13337	1
A0A384JGI5-419	A0A384JGI5	419	K	Bckgd1	Bckgd1	1	1.01956e-08	145.52	AIQHYNNDEK(1)DHK	3	0.13402	1
A0A384JGI5-909	A0A384JGI5	909	K	Bckgd1	Bckgd1	1	5.01507e-10	126.26	WIIPDAEHGK(1)SINEPEQIER	3	-0.1677	3
A0A384JGI5-573	A0A384JGI5	573	K	Bckgd1	Bckgd1	1	1.21719e-08	141.54	DGSFTK(1)EDIDEHRK	3	-0.88242	3
A0A384JGJ2-164	A0A384JGJ2	164	K	Uncharacterized protein	BCIN_04g06830	1	0.00086633	74.966	LTGMGTK(1)FDEFEEK	2	-1.5338	1
A0A384JGK9-99	A0A384JGK9	99	K	DNA-directed RNA polymerase subunit	Bcrpo21	1	0.000374938	93.649	PVYHPGFLK(1)K	3	-0.75203	1
A0A384JGK9-804	A0A384JGK9	804	K	DNA-directed RNA polymerase subunit	Bcrpo21	1	2.94052e-05	95.197	TLPHFTK(1)DDYSPESR	3	-0.64787	1
A0A384JGL5-273	A0A384JGL5	273	K	Aldo_ket_red domain-containing protein	BCIN_05g01550	1	0.0246239	55.899	GLAVIPK(1)SNNQSR	2	-1.6285	2
A0A384JGL5-293	A0A384JGL5	293	K	Aldo_ket_red domain-containing protein	BCIN_05g01550	1	1.36962e-06	112.88	LEQNLHVTDFDLEK(1)EDLNAITK	3	1.1243	1
A0A384JGL5-135	A0A384JGL5	135	K	Aldo_ket_red domain-containing protein	BCIN_05g01550	1	7.79279e-15	163.41	YPPGWQYSDK(1)EGDVQQSK	3	-0.68738	5
A0A384JGL5-301	A0A384JGL5	301	K	Aldo_ket_red domain-containing protein	BCIN_05g01550	1	1.33965e-05	155.99	EDLNAITK(1)LDR	2	-0.35376	2
A0A384JGP3-282	A0A384JGP3	282	K	Uncharacterized protein	BCIN_05g00200	1	0.0114557	74.929	ETLEK(1)WR	2	-0.24061	1
A0A384JGP9-209	A0A384JGP9	209	K	Uncharacterized protein	BCIN_05g01750	1	0.000970931	83.573	NQNK(1)DDLYEALR	2	-0.65525	1
A0A384JGP9-544	A0A384JGP9	544	K	Uncharacterized protein	BCIN_05g01750	1	1.4475e-05	149.49	NK(1)DGDEQEEYR	2	-1.6065	1
A0A384JGR2-165	A0A384JGR2	165	K	HMG box domain-containing protein	BCIN_05g01760	1	0.0110196	66.758	WTDMAPK(1)DK	2	-1.4924	4
A0A384JGR2-141	A0A384JGR2	141	K	HMG box domain-containing protein	BCIN_05g01760	1	3.17964e-06	141.13	PIIAK(1)DLGDVPK	2	0.36364	3
A0A384JGR2-148	A0A384JGR2	148	K	HMG box domain-containing protein	BCIN_05g01760	1	1.19282e-06	109.04	DLGDVPK(1)GEVSSEGTK	2	-1.0031	2
A0A384JGR2-175	A0A384JGR2	175	K	HMG box domain-containing protein	BCIN_05g01760	1	3.60263e-06	145.31	ALWQDAYK(1)DNLR	2	1.5358	2
A0A384JGR2-167	A0A384JGR2	167	K	HMG box domain-containing protein	BCIN_05g01760	1	0.00173521	83.045	DK(1)ALWQDAYK	2	-1.5431	2
A0A384JGS3-142	A0A384JGS3	142	K	Pribosyltran domain-containing protein	BCIN_05g00480	1	2.77002e-15	164.94	LPGPTEEASFEK(1)EYGQDYFQIQK	3	-1.1796	2
A0A384JGS5-149	A0A384JGS5	149	K	60S ribosomal protein L20	BCIN_05g01600	1	0.000311262	113.62	DLK(1)FPLPHR	3	-0.33188	7
A0A384JGS5-146	A0A384JGS5	146	K	60S ribosomal protein L20	BCIN_05g01600	1	0.00244854	96.668	QLLEK(1)DLK	2	0.23216	4
A0A384JGS5-168	A0A384JGS5	168	K	60S ribosomal protein L20	BCIN_05g01600	1	2.03878e-05	140.91	SMTANLFASK(1)R	2	-1.1561	6
A0A384JGS5-38	A0A384JGS5	38	K	60S ribosomal protein L20	BCIN_05g01600	1	2.35514e-05	104.24	IFAPNTVVAK(1)SR	2	0.84098	3
A0A384JGS5-158	A0A384JGS5	158	K	60S ribosomal protein L20	BCIN_05g01600	1	0.000909623	80.632	ISK(1)SMTANLFASK	2	-0.072314	2
A0A384JGS5-92	A0A384JGS5	92	K	60S ribosomal protein L20	BCIN_05g01600	1	5.84501e-06	138.42	SGTHNMYK(1)EYR	2	-0.24944	10
A0A384JGS5-141	A0A384JGS5	141	K	60S ribosomal protein L20	BCIN_05g01600	1	0.000173679	117.52	RPYIK(1)QLLEK	2	-0.20194	3
A0A384JGS5-73	A0A384JGS5	73	K	60S ribosomal protein L20	BCIN_05g01600	1	0.000809388	97.431	VK(1)NFGIWIR	2	-0.23103	2
A0A384JGV5-51	A0A384JGV5	51	K	Bcdsk2	Bcdsk2	1	1.11888e-08	153.32	LAGDDYEK(1)IPVDR	2	0.42788	1
A0A384JGW1-85	A0A384JGW1	85	K	Uncharacterized protein	BCIN_05g02360	1	0.00442812	74.464	YVEAPAK(1)FK	2	-2.7141	2
A0A384JGW1-105	A0A384JGW1	105	K	Uncharacterized protein	BCIN_05g02360	1	0.00435406	107.43	LVDWK(1)LR	2	1.6741	1
A0A384JGW5-84	A0A384JGW5	84	K	Bcqri1	Bcqri1	1	7.96519e-07	115.29	ITDAALNPPK(1)TQDADK	2	1.4444	2
A0A384JGW5-6	A0A384JGW5	6	K	Bcqri1	Bcqri1	1	1.18546e-06	100.23	ASVQK(1)VLDTLHMGGK	2	1.4861	1
A0A384JGW5-463	A0A384JGW5	463	K	Bcqri1	Bcqri1	1	0.0232285	83.168	HIMDQGK(1)R	2	-0.15617	1
A0A384JGW5-511	A0A384JGW5	511	K	Bcqri1	Bcqri1	1	0.0167394	58.658	GQTITAPAVLEK(1)ELS	2	-0.55209	1
A0A384JGW5-243	A0A384JGW5	243	K	Bcqri1	Bcqri1	1	0.020397	63.673	ILLESK(1)GK	2	0.58829	2
A0A384JGW5-212	A0A384JGW5	212	K	Bcqri1	Bcqri1	1	2.72236e-20	256.18	GPTADYFEENK(1)YFGLEK	2	-1.4784	2
A0A384JGW5-354	A0A384JGW5	354	K	Bcqri1	Bcqri1	1	0.0336604	56.659	QPDVLK(1)FR	2	-0.81407	2
A0A384JGW5-34	A0A384JGW5	34	K	Bcqri1	Bcqri1	1	3.84079e-09	186.94	EPSSTELEQLK(1)EK	2	0.16313	2
A0A384JGY9-173	A0A384JGY9	173	K	Bcyet3	Bcyet3	1	0.0055786	82.426	NLLAQK(1)ER	2	2.9982	3
A0A384JGY9-181	A0A384JGY9	181	K	Bcyet3	Bcyet3	1	0.00188666	75.088	DIETLK(1)EQSAR	2	1.0809	2
A0A384JGY9-188	A0A384JGY9	188	K	Bcyet3	Bcyet3	1	0.00132482	81.92	NK(1)QFSDDILDK	2	0.53296	1
A0A384JGY9-153	A0A384JGY9	153	K	Bcyet3	Bcyet3	1	0.0264876	63.673	DSEK(1)LDR	2	-0.72448	1
A0A384JGZ7-42	A0A384JGZ7	42	K	Uncharacterized protein	BCIN_05g02580	1	2.715e-06	119.39	NLYIISVK(1)GIGAR	2	-0.036269	3
A0A384JGZ7-88	A0A384JGZ7	88	K	Uncharacterized protein	BCIN_05g02580	1	0.038748	103.91	QSKPWK(1)R	2	-0.88912	1
A0A384JH07-81	A0A384JH07	81	K	Bcatp20	Bcatp20	1	0.000394191	91.961	NLGNALGK(1)VGGR	2	0.81242	2
[truncated: 2,455 more rows]

## Sheet: Klac
	Protein accession	Position	Amino acid	Protein description	Gene name	Localization probability	PEP	Score	Modified sequence	Charge	Mass error [ppm]
[truncated: 273 more rows]

[truncated: 1 more sheets: Overlap]
